# Supplementary material for: West Nile Virus Subgenomic RNAs Modulate Gene Expression in a Neuronal Cell Line
Source: Viruses. 2024 May 20;16(5):812. doi: 10.3390/v16050812 (PMC11125720; doi:10.3390/v16050812)
Supplement: Supplementary file 1 [file viruses-16-00812-s001.zip]

Archive with 14 entries (14 files):
- Supplementary Figures s1, s2.pdf
- Table S14. WT vs control upregulated genes.xlsx
- Table S15. WT vs control downregulated genes.xlsx
- Table S16. âsfRNA1 vs control upregulated genes.xlsx
- Table S17. âsfRNA1 vs control downregulated genes.xlsx
- Table S18. âsfRNA2 vs control upregulated genes.xlsx
- Table S19. âsfRNA2 vs control downregulated genes.xlsx
- Table S20. Replicon vs control significant pathways (all).xlsx
- Table S4. âsfRNA1 vs WT downregulated genes.xlsx
- Table S5. âsfRNA2 vs WT upregulated genes.xlsx
- Table S6. âsfRNA2 vs WT downregulated genes.xlsx
- Tables S12-S13 RT-PCR validation.pdf
- Tables S1-S2 Primers used in the study.pdf
- Tables S7-S11 âsfRNA vs WT pathways.pdf
