# Supplementary material for: West Nile Virus Subgenomic RNAs Modulate Gene Expression in a Neuronal Cell Line
Source: Viruses. 2024 May 20;16(5):812. doi: 10.3390/v16050812 (PMC11125720; doi:10.3390/v16050812)
Supplement: Supplementary file 1 [file viruses-16-00812-s001.zip › Table S14. WT vs control upregulated genes.xlsx]

## Sheet: up padj
baseMean	log2FoldChange	FOLD CHANGE	lfcSE	stat	pvalue	padj	symbol	ENTREZID
152.212	22.7597	7.10154e+06	2.39702	9.495	2.20201e-21	4.43102e-19	Rtp4	67775
43.9374	8.48477	358.238	1.22398	6.93212	4.14576e-12	1.49487e-10	Gm15127	434866
24.0205	7.48725	179.427	1.79855	4.16293	3.14183e-05	0.000221205	Tgtp2	100039796
9.42641	7.24968	152.184	1.33513	5.42995	5.637e-08	8.14915e-07	Rpl31-ps14	100043192
72.2557	7.23363	150.501	1.4373	5.0328	4.83379e-07	5.44773e-06	Apol9a	223672
13.6253	7.20119	147.154	1.40371	5.13012	2.89551e-07	3.42411e-06	Ifit1	15957
24.1424	7.07037	134.399	1.3364	5.2906	1.21913e-07	1.61636e-06	Samd9l	209086
64.7288	6.63302	99.2518	1.20536	5.50292	3.73547e-08	5.6421e-07	Oas1a	246730
7.33245	6.3725	82.8541	1.42244	4.47997	7.46541e-06	6.26507e-05	Rhox4d	664610
9.25335	6.26496	76.9024	1.42589	4.3937	1.11436e-05	8.95793e-05	Gbp3	55932
188.387	6.24528	75.8606	1.13534	5.50078	3.78119e-08	5.70424e-07	Usp18	24110
40.9409	5.9996	63.9821	0.898604	6.67657	2.44595e-11	7.57213e-10	Lgals9	16859
94.41	5.76053	54.2117	1.56506	3.68072	0.000232576	0.00127264	Irf7	54123
13.8371	5.72118	52.7531	1.39366	4.10515	4.04046e-05	0.000273366	Phf11d	219132
2.69899	5.63318	49.6312	1.7649	3.19179	0.00141395	0.00602885	Iigp1	60440
100.787	5.55459	47.0001	1.00172	5.54503	2.93903e-08	4.54366e-07	Oasl2	23962
27.9766	5.35227	40.85	0.868192	6.16484	7.05551e-10	1.61217e-08	Rps26-ps1	100042812
2.00006	5.27798	38.7997	1.84361	2.86284	0.00419859	0.0152671	Gm5234	383318
5.45525	5.19761	36.6975	1.72529	3.0126	0.0025902	0.0101334	Zbp1	58203
7.84015	5.12027	34.7821	1.6963	3.0185	0.00254029	0.00996939	Oas2	246728
83.9225	5.07759	33.7682	0.556149	9.12991	6.85575e-20	1.08269e-17	Gm6278	622000
3.34229	4.95076	30.9263	1.84595	2.68196	0.00731928	0.0242537	Chst15	77590
1.88877	4.9325	30.5373	1.9807	2.49028	0.0127641	0.0382893	Acan	11595
4.97966	4.8536	28.9121	1.54681	3.13782	0.0017021	0.00705728	Acrv1	11451
11.2725	4.85083	28.8567	1.41623	3.42517	0.000614425	0.00292133	Gbp7	229900
2.0118	4.81805	28.2083	1.89638	2.54066	0.0110644	0.0342019	Crtac1	72832
6.32471	4.76054	27.1059	1.51461	3.14307	0.00167188	0.00694815	Zfp975	434179
2.28102	4.60865	24.3973	1.7796	2.5897	0.00960583	0.03044	Lct	226413
2.38962	4.57693	23.8668	1.80831	2.53106	0.0113719	0.0349533	Sp110	109032
2.23619	4.54363	23.3221	1.71602	2.64777	0.00810237	0.0264091	Strip2	320609
8.14716	4.47835	22.2904	1.2211	3.66748	0.000244954	0.00133161	Uba7	74153
2.88297	4.46421	22.0731	1.60892	2.77467	0.00552583	0.0192786	Npepl1	228961
2.31205	4.3477	20.3605	1.78632	2.43389	0.0149377	0.0433704	Fbxo36	66153
37.1058	4.21082	18.5175	0.682794	6.16704	6.95781e-10	1.59276e-08	Parp14	547253
3.26556	4.19911	18.3679	1.58812	2.64408	0.00819141	0.0266552	Nlrp4e	446099
26.1985	4.19141	18.2701	0.87905	4.76811	1.85958e-06	1.82822e-05	Ccl5	20304
3.47618	4.17454	18.0576	1.53651	2.7169	0.00658972	0.0222559	Rpl31-ps17	673582
10.4423	4.14427	17.6828	0.929823	4.45706	8.30931e-06	6.90653e-05	Pnlip	69060
15.3457	4.03718	16.4177	0.856346	4.71442	2.42395e-06	2.30849e-05	Il1b	16176
21.9848	3.92871	15.2286	1.02897	3.81809	0.000134491	0.00079184	Ifih1	71586
13.4443	3.89464	14.8731	0.90808	4.28887	1.79585e-05	0.000136035	Gm14308	100043381
79.7515	3.88717	14.7964	1.13595	3.42195	0.000621729	0.0029538	Gemin4	276919
3.94575	3.83385	14.2595	1.41826	2.70322	0.00686723	0.0230277	Ly6g5b	266614
36.7787	3.82278	14.1505	1.53482	2.4907	0.0127492	0.0382629	Dync2i1	217935
30.6937	3.65754	12.6191	0.717645	5.09659	3.45829e-07	4.02854e-06	Apol9b	71898
8.03333	3.58893	12.033	1.05704	3.39525	0.00068565	0.00321585	Wnt2	22413
8.33236	3.45557	10.9706	1.08498	3.18493	0.00144791	0.006138	Wfdc12	192200
11.5188	3.4553	10.9685	0.851967	4.05567	4.99912e-05	0.00032982	Phf11c	628705
6.98983	3.43599	10.8227	1.11449	3.08302	0.00204911	0.008268	G6pd2	14380
363.933	3.40294	10.5776	0.276035	12.3279	6.4076e-35	6.85482e-32	Id2	15902
95.4993	3.36391	10.2952	0.536456	6.27061	3.59643e-10	8.83249e-09	Parp9	80285
3.20365	3.35962	10.2647	1.42154	2.36336	0.0181101	0.0507391	Zfp119a	104349
12.129	3.29484	9.81401	0.918843	3.58586	0.000335967	0.00174793	Ctnnal1	54366
10.0931	3.27284	9.66545	1.26509	2.58705	0.00968019	0.0306134	Sp100	20684
3.49953	3.26924	9.6414	1.37258	2.38181	0.0172276	0.04866	Pde6g	18588
9.05218	3.25239	9.52944	0.878582	3.70187	0.000214019	0.00118198	Cd209c	170776
69.7072	3.23034	9.38489	0.856461	3.77173	0.000162121	0.000931227	Igtp	16145
7.9064	3.22395	9.34343	0.897453	3.59233	0.00032773	0.00171293	Gm5575	434047
55.8373	3.21572	9.29029	0.915145	3.51389	0.000441588	0.00221344	Tsc2	22084
19.0538	3.20748	9.23737	0.87965	3.64632	0.000266027	0.00143182	Cxcl10	15945
102.275	3.19673	9.16878	0.550201	5.81011	6.24309e-09	1.12232e-07	Bst2	69550
7.8889	3.19608	9.16467	1.02368	3.12214	0.00179544	0.00737833	Mx1	17857
11.7601	3.13398	8.77851	0.91789	3.41433	0.000639395	0.00302506	Olfr328	258495
19.3929	3.12808	8.74271	0.801772	3.90146	9.56147e-05	0.000586763	Isg15	100038882
49.0795	3.07556	8.43014	0.540278	5.69255	1.25159e-08	2.09034e-07	Tfr2	50765
89.2849	3.06302	8.35719	0.740497	4.13644	3.5274e-05	0.000243776	Spata5	57815
4.67739	2.98688	7.92755	1.13862	2.62325	0.00870962	0.0280199	Wnk4	69847
68.938	2.98295	7.90599	0.444597	6.70933	1.95515e-11	6.25189e-10	Rcbtb2	105670
571.412	2.95508	7.75476	0.561206	5.26559	1.39737e-07	1.8141e-06	Tmem69	230657
23.4029	2.93402	7.64238	0.622057	4.71665	2.39762e-06	2.2869e-05	Gm6330	105245899
89.0816	2.89363	7.43137	0.416141	6.95348	3.56381e-12	1.30771e-10	Tmem30c	71027
220.18	2.87652	7.34377	0.351309	8.18801	2.65583e-16	2.26946e-14	Ccdc137	67291
13.6016	2.87109	7.31619	0.739149	3.88432	0.000102617	0.000624209	Hdac10	170787
52.3517	2.84265	7.17336	0.559153	5.08385	3.69858e-07	4.27255e-06	Mx2	17858
105.06	2.83643	7.1425	0.380633	7.45188	9.20175e-14	4.59204e-12	H2bc4	68024
60.13	2.81441	7.03432	0.505925	5.5629	2.65333e-08	4.1327e-07	Parp12	243771
98.9784	2.8109	7.01723	0.32507	8.64706	5.28437e-18	6.46351e-16	Dffb	13368
7.64226	2.81041	7.01483	0.884498	3.1774	0.001486	0.00627388	Omp	18378
984.589	2.80665	6.9966	0.295113	9.51043	1.89873e-21	3.88337e-19	Id3	15903
9.02382	2.80614	6.99412	0.824269	3.4044	0.000663091	0.00312178	Mfap5	50530
35.6999	2.80591	6.99302	1.1395	2.4624	0.0138011	0.0407609	Rpgrip1l	244585
395.897	2.7513	6.73325	0.275977	9.96934	2.07603e-23	5.51075e-21	Tfrc	22042
7.32003	2.736	6.66222	0.969647	2.82165	0.00477777	0.0170307	Gm7589	665330
179.91	2.72397	6.60687	0.244034	11.1623	6.23907e-29	3.11354e-26	Rtel1	269400
8.12925	2.72328	6.60374	0.82278	3.30985	0.000933446	0.00419513	Ceacam20	71601
37.4101	2.71831	6.58103	0.446735	6.08484	1.16609e-09	2.51263e-08	Faap24	101831
31.539	2.71097	6.5476	0.497086	5.45372	4.93268e-08	7.27425e-07	Gm14410	100043403
13.6546	2.70669	6.52821	0.651647	4.15361	3.27271e-05	0.000229255	Hpgds	54486
119.153	2.70138	6.50423	0.326348	8.2776	1.25687e-16	1.13628e-14	Gm4540	100043594
59.7739	2.69871	6.49221	0.401814	6.71631	1.86383e-11	6.01353e-10	Rfc4	106344
5.61534	2.69501	6.47556	1.00209	2.68938	0.00715845	0.0238157	Uprt	331487
7.44039	2.68794	6.44393	0.859615	3.12691	0.00176651	0.00728536	Gnmt	14711
107.231	2.66527	6.34347	0.471056	5.65808	1.53075e-08	2.51616e-07	Wfdc15a	68221
44.1529	2.63646	6.21804	0.426833	6.17679	6.54193e-10	1.51423e-08	Fndc10	230991
6.29049	2.62028	6.14868	1.04718	2.50222	0.0123418	0.0373166	Arhgap4	171207
9.18456	2.6073	6.0936	0.921347	2.82987	0.00465666	0.0166848	Gm14139	100271882
78.3394	2.58882	6.01608	0.465673	5.55932	2.70828e-08	4.20778e-07	Oas1b	23961
96.2263	2.58439	5.99763	0.340403	7.59217	3.146e-14	1.76007e-12	Plp2	18824
1316	2.58048	5.98139	0.317449	8.1288	4.33562e-16	3.539e-14	Cox7b	66142
796.642	2.57255	5.9486	0.193213	13.3146	1.90422e-40	5.93926e-37	Rpa2	19891
171.528	2.56245	5.90709	0.285897	8.96283	3.16463e-19	4.64493e-17	Nop2	110109
656.018	2.55708	5.88516	0.280359	9.12073	7.46178e-20	1.1493e-17	Arfgef1	211673
43.1477	2.5394	5.81349	0.563095	4.50973	6.49116e-06	5.55444e-05	2610042L04Rik	554327
45.3637	2.53015	5.77632	0.469128	5.39331	6.91713e-08	9.73164e-07	Wdr62	233064
35.6692	2.52995	5.77551	0.621543	4.07043	4.69267e-05	0.000312692	Smyd4	319822
32.1301	2.52381	5.75098	0.586772	4.30117	1.69897e-05	0.000129246	Vps45	22365
703.117	2.51012	5.69668	0.218059	11.5112	1.15848e-30	7.60695e-28	Mcm5	17218
855.671	2.50447	5.6744	0.217464	11.5167	1.08693e-30	7.53363e-28	Srm	20810
289.009	2.50371	5.67142	0.593451	4.2189	2.455e-05	0.000178697	Exosc8	69639
48.8601	2.50299	5.6686	0.398354	6.28334	3.31379e-10	8.18671e-09	Lime1	72699
28.903	2.49971	5.6557	0.742734	3.36555	0.000763917	0.00353379	Sars2	71984
16.321	2.49623	5.6421	0.57642	4.33058	1.48717e-05	0.000114814	Rftn2	74013
16.8101	2.49345	5.63123	0.694563	3.58995	0.000330738	0.00172576	Gm3488	100041735
2764.51	2.4809	5.58245	0.282226	8.79046	1.48947e-18	1.99813e-16	Sec23b	27054
1487.01	2.48027	5.58002	0.1757	14.1165	3.00383e-45	1.24919e-41	Ppa1	67895
27.5886	2.47853	5.57329	0.525522	4.71632	2.40147e-06	2.28883e-05	Apoe	11816
57.688	2.47075	5.5433	0.439081	5.62709	1.83278e-08	2.96188e-07	Scand1	19018
54.5019	2.45592	5.48663	0.407995	6.01949	1.74972e-09	3.59037e-08	Pop1	67724
297.378	2.44691	5.45246	0.292256	8.37247	5.64214e-17	5.49933e-15	Adsl	11564
21.3254	2.43572	5.41034	0.653116	3.72938	0.00019195	0.00107389	Rexo5	434234
26.1146	2.42773	5.38046	0.749358	3.23975	0.00119636	0.0052097	Dcaf8l	18630
311.54	2.41918	5.34867	0.310115	7.80091	6.14612e-15	3.973e-13	Igfbp7	29817
41.7979	2.41771	5.34324	0.418329	5.77946	7.49407e-09	1.32618e-07	Medag	70717
56.075	2.41701	5.34063	0.511557	4.72481	2.30331e-06	2.20877e-05	Arl16	70317
26.7449	2.40383	5.29205	0.570128	4.21629	2.48354e-05	0.000180353	Arid3b	56380
49.8199	2.40243	5.28691	0.351687	6.83114	8.42412e-12	2.90329e-10	Gins1	69270
105.845	2.39956	5.27641	0.322104	7.44964	9.3594e-14	4.62472e-12	Mcts2	66405
13.4642	2.38842	5.23585	0.67541	3.53626	0.000405837	0.00205989	Il18bp	16068
53.3139	2.3881	5.23469	0.422773	5.64867	1.61694e-08	2.64043e-07	Arhgap10	78514
26.5626	2.38424	5.22068	0.67748	3.51928	0.000432726	0.00217689	Zfp967	100303732
17.7759	2.38208	5.21286	0.640335	3.72005	0.000199187	0.0011094	Atoh8	71093
79.2228	2.37589	5.19057	0.322148	7.37516	1.64147e-13	7.64143e-12	Vps9d1	72325
12.7781	2.36517	5.15215	0.703339	3.36278	0.000771616	0.0035628	Gypc	71683
241.833	2.36454	5.14987	0.322954	7.32159	2.45043e-13	1.11984e-11	Pdss1	56075
107.143	2.36332	5.14554	0.386847	6.1092	1.00134e-09	2.21895e-08	Pprc1	226169
42.5726	2.35942	5.13163	0.389761	6.0535	1.41731e-09	3.00721e-08	Bdh2	69772
706.748	2.3592	5.13085	0.531868	4.43568	9.17803e-06	7.52828e-05	Fh1	14194
15.1787	2.35895	5.12996	0.611074	3.86033	0.000113235	0.000682145	Gm17994	100416239
70.8667	2.3493	5.09578	0.431761	5.44121	5.29197e-08	7.69494e-07	Rgs19	56470
11.3425	2.33762	5.05468	0.732918	3.18947	0.00142533	0.00606495	Oprl1	18389
51.7635	2.32706	5.01781	0.441401	5.27198	1.34956e-07	1.76305e-06	Herc6	67138
58.9249	2.32142	4.99824	0.438118	5.29862	1.16682e-07	1.55859e-06	Ubxn8	108159
121.489	2.3176	4.98502	0.266395	8.69987	3.32251e-18	4.18703e-16	Uchl4	93841
18.4056	2.31394	4.9724	0.83026	2.78701	0.00531971	0.0186586	Ttll3	101100
7.09076	2.3114	4.96363	0.867556	2.66426	0.00771575	0.025335	Rhox7-ps2	103926450
15.7852	2.31134	4.96343	0.58911	3.92344	8.72925e-05	0.000539941	Tesk1	21754
181.324	2.30989	4.95844	0.292738	7.89062	3.00693e-15	2.09578e-13	Psmb8	16913
47.7507	2.30851	4.95371	0.686573	3.36236	0.000772783	0.00356686	Irgm1	15944
20218.4	2.30774	4.95105	0.249365	9.25444	2.15349e-20	3.68041e-18	Ttf1	22130
319.113	2.30137	4.92925	0.231007	9.96235	2.22743e-23	5.78945e-21	Pramel4	347710
21.9404	2.29596	4.91081	0.506314	4.53465	5.7698e-06	5.00932e-05	Tlcd1	68385
29.1446	2.29491	4.90724	0.530372	4.32698	1.51165e-05	0.000116488	Lrrc4b	272381
87.4645	2.29318	4.90134	0.412298	5.56193	2.66805e-08	4.15044e-07	Coa6	67892
35.299	2.29292	4.90048	0.474999	4.82722	1.38452e-06	1.40662e-05	Magea8	17144
3968.79	2.29263	4.89947	0.202522	11.3204	1.0405e-29	6.18155e-27	Mrps26	99045
9.89474	2.29224	4.89817	0.784089	2.92345	0.00346178	0.0130245	Gm3383	100041515
121.123	2.29104	4.89409	0.267496	8.56476	1.08304e-17	1.23963e-15	Kti12	100087
42.8841	2.27902	4.8535	0.391587	5.81997	5.88584e-09	1.05962e-07	Tonsl	72749
312.371	2.27605	4.84351	0.842644	2.70109	0.00691134	0.0231355	Sdhd	66925
431.534	2.27589	4.84297	0.222855	10.2124	1.74455e-24	5.72762e-22	Rpa1	68275
8.144	2.26533	4.80763	0.925609	2.44739	0.0143894	0.0421217	Vmn1r15	113863
292.305	2.25857	4.78517	0.204281	11.0562	2.04593e-28	9.81733e-26	Ranbp3	71810
279.556	2.25556	4.77518	0.274323	8.22228	1.99679e-16	1.72999e-14	Wdr4	57773
2352.37	2.25389	4.76969	0.303859	7.41758	1.19284e-13	5.70187e-12	Golga3	269682
21.3576	2.24777	4.74947	0.755143	2.97661	0.00291453	0.0112193	Acyp2	75572
168.53	2.24757	4.74882	0.243902	9.21507	3.11089e-20	5.10677e-18	Nif3l1	65102
85.7601	2.23937	4.7219	0.270228	8.28696	1.16178e-16	1.05798e-14	Ppp2r1b	73699
52.2823	2.23519	4.70824	0.355507	6.28733	3.22978e-10	8.01087e-09	Dynlt2a1	21647
36.2102	2.22845	4.6863	0.451386	4.9369	7.93742e-07	8.55752e-06	Gpr155	68526
2035.29	2.22186	4.66493	0.186132	11.937	7.59012e-33	6.76388e-30	Uqcr10	66152
125.866	2.21569	4.64505	0.833599	2.65798	0.00786096	0.0257343	Tspyl4	72480
392.86	2.21452	4.64127	0.224981	9.84314	7.33839e-23	1.76065e-20	Vps28	66914
126.178	2.21177	4.63243	0.371163	5.95903	2.53746e-09	4.99327e-08	Mrpl41	107733
82.293	2.20838	4.62157	0.39683	5.56506	2.62057e-08	4.08677e-07	Pole	18973
56.5357	2.2075	4.61875	0.440596	5.01027	5.43541e-07	6.06549e-06	Eif2ak2	19106
140.925	2.19869	4.59062	0.279872	7.85606	3.96402e-15	2.70247e-13	Yars2	70120
40.7329	2.18685	4.55309	0.427848	5.11127	3.20004e-07	3.75223e-06	H4c9	319158
57.1783	2.18369	4.54314	0.544572	4.00992	6.07399e-05	0.000393249	Hacd2	70757
1391.93	2.18206	4.53802	0.2299	9.49135	2.28054e-21	4.51619e-19	Rmi2	223970
222.923	2.18152	4.5363	0.396173	5.50647	3.66104e-08	5.55659e-07	Lgals3bp	19039
26.5446	2.17974	4.53072	0.543907	4.00756	6.13488e-05	0.000396574	Gm7324	652988
61.4423	2.17343	4.51096	0.403198	5.39049	7.02667e-08	9.86105e-07	Tfpi	21788
78.7765	2.16689	4.49055	0.364519	5.94452	2.7727e-09	5.39661e-08	Tbx2	21385
16.0989	2.16362	4.48038	0.610869	3.54187	0.000397296	0.00202644	Fes	14159
33.2919	2.1601	4.46946	0.621584	3.47515	0.00051056	0.00250481	Oasl1	231655
39.3484	2.15732	4.46085	0.417595	5.16605	2.39092e-07	2.90732e-06	Cln5	211286
72.731	2.15531	4.45465	0.879096	2.45174	0.0142168	0.0417338	Tmem238	664968
63.5615	2.14825	4.43289	0.475088	4.52179	6.13195e-06	5.27966e-05	Ddx58	230073
374.795	2.14643	4.42731	0.273558	7.84636	4.28299e-15	2.85746e-13	Dcakd	68087
2241.03	2.13839	4.40271	0.190412	11.2303	2.89411e-29	1.56986e-26	H1f0	14958
70.618	2.1375	4.39998	0.360676	5.92636	3.09726e-09	5.95399e-08	Ap4s1	11782
82.6054	2.13241	4.38451	0.410437	5.19547	2.04203e-07	2.54256e-06	Stat1	20846
64.6407	2.12858	4.37287	0.360095	5.91116	3.397e-09	6.45069e-08	Gm3411	100861615
74.9627	2.12762	4.36996	0.356554	5.96718	2.41395e-09	4.78039e-08	Spryd4	66701
32.6105	2.12335	4.35703	0.555187	3.82456	0.000131005	0.000773632	Maneal	215090
39.974	2.12311	4.35631	0.443859	4.78329	1.72449e-06	1.7116e-05	Smim27	100504309
33.5028	2.12013	4.34732	0.463843	4.57079	4.859e-06	4.3208e-05	Olfr354	258941
93.2281	2.11935	4.34498	0.264754	8.00496	1.19501e-15	9.14659e-14	Fanca	14087
168.555	2.1181	4.34122	0.418696	5.05881	4.21888e-07	4.83332e-06	Irgm2	54396
1465.27	2.11523	4.33261	0.24165	8.75329	2.07215e-18	2.75023e-16	Mdh1	17449
166.649	2.1116	4.32169	0.313529	6.73494	1.63998e-11	5.3702e-10	P2rx4	18438
3245.2	2.10618	4.30551	0.211156	9.97453	1.97034e-23	5.3439e-21	Sdhb	67680
11.8411	2.10541	4.30319	0.802296	2.62423	0.00868463	0.0279683	Zfp968-ps	100302432
32.6387	2.10526	4.30276	0.460769	4.56902	4.90017e-06	4.34502e-05	Haus5	71909
13.7535	2.10313	4.29641	0.655675	3.20758	0.00133855	0.00575259	Aldh4a1	212647
87.9226	2.09538	4.27338	0.310594	6.74635	1.51607e-11	4.99062e-10	Crebzf	233490
272.391	2.08757	4.2503	0.271942	7.67651	1.63485e-14	9.70512e-13	Tk1	21877
44.4816	2.08339	4.23803	0.523026	3.98334	6.79523e-05	0.000432979	Gpr180	58245
84.2318	2.07027	4.19965	0.431606	4.79667	1.61323e-06	1.61401e-05	Gm20498	105940408
519.982	2.07022	4.19952	0.207521	9.97597	1.94186e-23	5.3439e-21	Nhp2	52530
337.985	2.06999	4.19884	0.237792	8.70503	3.17496e-18	4.04192e-16	Exo1	26909
88.3009	2.06222	4.17628	0.497831	4.14241	3.43676e-05	0.000239136	Timm21	67105
50.2883	2.06037	4.17093	0.366145	5.6272	1.83158e-08	2.96188e-07	Pja1	18744
80.3934	2.05973	4.1691	0.310843	6.62629	3.44228e-11	1.03235e-09	Rnd2	11858
79.9637	2.05877	4.16632	0.361789	5.69053	1.26649e-08	2.10958e-07	Prim2	19076
132.83	2.05669	4.1603	0.382837	5.37223	7.77699e-08	1.07926e-06	Usp16	74112
1916.55	2.04627	4.13037	0.197827	10.3438	4.46666e-25	1.54794e-22	Slc25a3	18674
2478.69	2.04383	4.12338	0.220944	9.25042	2.23619e-20	3.7701e-18	Comt	12846
1130.5	2.04187	4.11778	0.172936	11.8071	3.58809e-32	2.98434e-29	Tomm6	66119
1088.02	2.03493	4.09802	0.29371	6.92835	4.25764e-12	1.52639e-10	Gm12691	100039459
203.106	2.03279	4.09196	0.24953	8.14648	3.74665e-16	3.13713e-14	Nup43	69912
13.3836	2.0319	4.08944	0.709492	2.86388	0.00418481	0.0152259	Gm8520	667216
548.887	2.02949	4.0826	0.24967	8.12868	4.34007e-16	3.539e-14	Pgp	67078
14.381	2.01436	4.04002	0.775836	2.59638	0.00942126	0.0299312	Wars2	70560
122.096	2.01356	4.03777	0.387101	5.20163	1.9755e-07	2.46957e-06	Rxylt1	216395
80.2623	2.01319	4.03673	0.380158	5.29565	1.18591e-07	1.58071e-06	Apbb1	11785
51.7663	2.01177	4.03277	0.441408	4.55763	5.17348e-06	4.54537e-05	Mtrf1l	108853
427.102	2.01163	4.03238	0.283554	7.09435	1.29963e-12	5.24731e-11	Cpsf1	94230
534.78	2.00621	4.01725	0.262629	7.63896	2.18979e-14	1.27069e-12	Tspan3	56434
32.9845	2.00602	4.01672	0.486456	4.12374	3.72766e-05	0.000254968	Cenpx	20892
84.2771	2.00592	4.01646	0.385727	5.20037	1.98895e-07	2.48142e-06	Pmf1	67037
67.1798	2.00006	4.00016	0.409853	4.87994	1.06119e-06	1.11819e-05	Zbtb11	271377
351.133	1.99636	3.98991	0.266656	7.48665	7.06549e-14	3.65764e-12	Aarsd1	69684
226.111	1.9939	3.98313	0.265671	7.50516	6.13531e-14	3.20268e-12	Ints2	70422
99.6545	1.99327	3.98139	0.357367	5.57767	2.43759e-08	3.83015e-07	Wdr55	67936
217.867	1.9913	3.97595	0.298644	6.6678	2.59671e-11	7.97944e-10	Mrps31	57312
354.983	1.99109	3.97536	0.295001	6.74942	1.48441e-11	4.89933e-10	Zfpm1	22761
701.787	1.98868	3.96874	0.169682	11.7201	1.00582e-31	7.38155e-29	Srp68	217337
26.4502	1.98556	3.96016	0.409005	4.85461	1.20623e-06	1.25095e-05	H1f3	14957
11327.7	1.9793	3.94302	0.247342	8.00229	1.22129e-15	9.29077e-14	ND3	17718
11.3475	1.97866	3.94128	0.779106	2.53966	0.011096	0.0342658	Zfp119b	240120
166.434	1.97663	3.93573	0.289838	6.81978	9.11816e-12	3.11991e-10	Cenpm	66570
32.1761	1.97621	3.93458	0.477362	4.13985	3.47526e-05	0.000240874	Gpatch3	242691
63.3996	1.97153	3.92184	0.361549	5.45301	4.95253e-08	7.2811e-07	Xkr5	319581
345.807	1.97115	3.9208	0.273938	7.19561	6.21814e-13	2.70305e-11	Snx27	76742
32.5299	1.96427	3.90214	0.48039	4.0889	4.33419e-05	0.000290982	Mab21l2	23937
446.674	1.96376	3.90079	0.544583	3.606	0.000310959	0.00164062	Srp54c	100101806
27.7692	1.96202	3.89606	0.5267	3.72511	0.00019523	0.00109077	Gyg	27357
105.745	1.96001	3.89065	0.361386	5.42359	5.84134e-08	8.4056e-07	Mthfsd	234814
36.7693	1.95837	3.88623	0.572479	3.42087	0.000624221	0.00296361	Olfr847	258518
90.5956	1.94948	3.86236	0.299668	6.50548	7.74464e-11	2.10506e-09	Nol6	230082
94.056	1.94423	3.84832	0.368533	5.27559	1.32331e-07	1.73603e-06	Tars2	71807
847.378	1.93615	3.82682	0.153687	12.598	2.16586e-36	3.00237e-33	Mrps36	66128
26.1306	1.9356	3.82538	0.491523	3.93797	8.21738e-05	0.000511067	Slc25a10	27376
63.8689	1.93434	3.82204	0.325296	5.9464	2.74107e-09	5.34337e-08	Taf1c	21341
181.541	1.93327	3.81919	0.376285	5.13778	2.78008e-07	3.30641e-06	Vps16	80743
44.326	1.93	3.81056	0.418984	4.60639	4.09722e-06	3.69876e-05	Atrip	235610
9.05064	1.92919	3.80842	0.808451	2.38628	0.0170198	0.048193	Gm7879	665989
304.713	1.92891	3.80768	0.252789	7.63052	2.33817e-14	1.33812e-12	Rtca	66368
142.834	1.92615	3.8004	0.256147	7.51971	5.48965e-14	2.90207e-12	Cic	71722
40.3807	1.92467	3.79649	0.426711	4.51047	6.4685e-06	5.53885e-05	Ndufaf1	69702
1729.49	1.90771	3.75212	0.284548	6.70435	2.02309e-11	6.43881e-10	Atp5mpl	70257
332.077	1.90764	3.75195	0.572534	3.33193	0.000862472	0.00392136	Ufm1	67890
177.617	1.90663	3.74931	0.287223	6.63813	3.17681e-11	9.59657e-10	Cad	69719
304.274	1.90576	3.74705	0.271166	7.02801	2.09493e-12	8.11689e-11	Shcbp1	20419
210.731	1.90258	3.73881	0.267736	7.10618	1.19299e-12	4.84814e-11	Smyd2	226830
45.6361	1.90234	3.73819	0.444329	4.28138	1.85741e-05	0.000139261	Pidd1	57913
398.227	1.898	3.72696	0.32516	5.83712	5.31104e-09	9.70798e-08	Gcn1	231659
91.1779	1.89649	3.72306	0.311854	6.08135	1.19177e-09	2.56027e-08	Tpgs1	110012
164.046	1.89545	3.72038	0.26976	7.02644	2.11868e-12	8.1835e-11	Cables1	63955
91.1093	1.893	3.71406	0.328232	5.76725	8.05736e-09	1.41185e-07	Peg10	170676
89.0194	1.89276	3.71344	0.326427	5.79841	6.69448e-09	1.19602e-07	Alas1	11655
449.342	1.88758	3.70014	0.256122	7.36985	1.70822e-13	7.89326e-12	Plpp1	19012
24687.6	1.88368	3.69015	0.23269	8.09522	5.71606e-16	4.57138e-14	ATP6	17705
149.343	1.88083	3.68287	0.275797	6.81963	9.12767e-12	3.11991e-10	Nubp1	26425
30.1706	1.87892	3.678	0.573149	3.27824	0.00104457	0.00464104	Zbtb48	100090
33.1262	1.876	3.67057	0.642115	2.9216	0.00348236	0.013093	Kdm8	77035
282.815	1.87564	3.66963	0.27934	6.71452	1.88684e-11	6.06707e-10	4933434E20Rik	99650
21.3938	1.87532	3.66883	0.53507	3.50481	0.000456928	0.00227752	Tmem230	70612
521.038	1.87511	3.66829	0.22198	8.44718	2.98412e-17	3.12856e-15	Ndufs7	75406
427.454	1.87389	3.6652	0.197872	9.47021	2.79269e-21	5.444e-19	Prpf8	192159
32.375	1.86982	3.65488	0.423681	4.41329	1.01813e-05	8.27287e-05	Dmac2l	68055
437.827	1.8698	3.65482	0.327636	5.70695	1.15017e-08	1.93651e-07	Plekhb2	226971
99.7326	1.86962	3.65437	0.346853	5.39024	7.03627e-08	9.86342e-07	Eif2b1	209354
85.8334	1.86903	3.65287	0.429265	4.35402	1.33663e-05	0.000104945	Med25	75613
179.173	1.86842	3.65133	0.395683	4.72202	2.33509e-06	2.2341e-05	Irf9	16391
49.4139	1.86402	3.6402	0.369654	5.0426	4.59239e-07	5.20388e-06	Mad1l1	17120
35.9758	1.86359	3.63911	0.392142	4.75233	2.01087e-06	1.95691e-05	Pip5k1c	18717
19.1896	1.86182	3.63467	0.592388	3.14291	0.00167275	0.00694947	Tspyl2	52808
102.668	1.86108	3.63279	0.310533	5.99318	2.05782e-09	4.14087e-08	2700097O09Rik	72658
104.331	1.86102	3.63264	0.515859	3.60762	0.000309022	0.0016318	Abcb6	74104
129.336	1.86099	3.63256	0.258958	7.18644	6.65036e-13	2.83357e-11	Foxred1	235169
663.827	1.8571	3.62278	0.221595	8.38059	5.26631e-17	5.21449e-15	Emc7	73024
540.019	1.85644	3.62113	0.246152	7.54185	4.63348e-14	2.52434e-12	Ap3d1	11776
65.403	1.85447	3.61618	0.317758	5.8361	5.34377e-09	9.74692e-08	Gzf1	74533
127.625	1.85441	3.61603	0.348001	5.32874	9.88972e-08	1.33968e-06	3110082I17Rik	73212
309.218	1.85341	3.61354	0.266865	6.94514	3.78091e-12	1.3833e-10	Gm9774	100043022
511.614	1.85286	3.61215	0.236014	7.85062	4.13979e-15	2.79179e-13	Efr3a	76740
208.194	1.85095	3.60738	0.312424	5.9245	3.13254e-09	5.99411e-08	Arl1	104303
26.7545	1.84771	3.59927	0.493719	3.74242	0.000182253	0.00102747	Zfp579	68490
406.988	1.84331	3.58834	0.244675	7.53374	4.9306e-14	2.66295e-12	Nup35	69482
198.255	1.84285	3.58718	0.250358	7.36084	1.8275e-13	8.41326e-12	Ubash3a	328795
123.74	1.83964	3.5792	0.311685	5.90222	3.58633e-09	6.74857e-08	Chaf1b	110749
323.49	1.83902	3.57766	0.182533	10.075	7.12852e-24	2.11751e-21	Mrpl36	94066
46956.5	1.83853	3.57645	0.535645	3.43237	0.000598341	0.00286121	CYTB	17711
146.035	1.83844	3.57623	0.318292	5.77595	7.65222e-09	1.35034e-07	Rbis	69126
59.2345	1.83748	3.57384	0.396122	4.63867	3.50667e-06	3.20038e-05	Tdrd7	100121
136.641	1.83695	3.57255	0.409178	4.48937	7.14339e-06	6.02576e-05	Mrpl39	27393
14.2819	1.83556	3.5691	0.641166	2.86285	0.00419851	0.0152671	Ero1b	67475
109.729	1.83299	3.56274	0.306092	5.98835	2.11983e-09	4.2383e-08	Adam12	11489
1164.75	1.83085	3.55746	0.155827	11.7492	7.12869e-32	5.55859e-29	Uck2	80914
36.3483	1.82912	3.5532	0.448137	4.08161	4.47248e-05	0.000298548	H2-Q6	110557
35.9596	1.82875	3.55229	0.430074	4.25217	2.11707e-05	0.000156195	Pkd1	18763
567.853	1.82612	3.54582	0.310523	5.88079	4.08302e-09	7.61431e-08	Chchd3	66075
29.7965	1.82169	3.53495	0.719806	2.5308	0.0113801	0.0349562	Rsad2	58185
49.5155	1.8205	3.53204	0.441857	4.12012	3.78679e-05	0.000258588	Trim43b	666747
686.172	1.81969	3.53006	0.289466	6.28636	3.24986e-10	8.04469e-09	Wdr75	73674
45.2172	1.81935	3.52921	0.402169	4.52384	6.07284e-06	5.24323e-05	Olfr1388	258459
403.433	1.81932	3.52916	0.253058	7.18935	6.50984e-13	2.80058e-11	Magea13	75352
46.989	1.816	3.52103	0.397443	4.56921	4.89576e-06	4.34502e-05	Zfp94	22756
190.162	1.81516	3.51899	0.301461	6.02121	1.73116e-09	3.55814e-08	Apoo	68316
205.422	1.81463	3.5177	0.240937	7.53158	5.01315e-14	2.69586e-12	Pdrg1	68559
22.2438	1.8142	3.51666	0.680191	2.6672	0.00764869	0.0251715	Zfp944	319615
21.8558	1.81411	3.51644	0.495554	3.66078	0.000251445	0.00135861	Gsto1	14873
21.2842	1.81336	3.51459	0.611049	2.96762	0.00300119	0.0114891	Zfp985	433804
17.6619	1.81306	3.51387	0.628461	2.88492	0.00391511	0.0144512	Zfp626	71163
222.366	1.8091	3.50423	0.243466	7.43061	1.08101e-13	5.22741e-12	Yae1d1	67008
12.6587	1.80414	3.4922	0.628508	2.8705	0.00409817	0.0149762	Bmpr1b	12167
159.295	1.7978	3.47689	0.293015	6.13552	8.48806e-10	1.9115e-08	Nfkbib	18036
356.478	1.79757	3.47634	0.32998	5.4475	5.10826e-08	7.48012e-07	Mrpl42	67270
55.4361	1.79619	3.47302	0.426947	4.20706	2.58711e-05	0.000187112	Mink1	50932
1283.19	1.79308	3.46553	0.200474	8.94421	3.74634e-19	5.43481e-17	B2m	12010
148.966	1.79116	3.46092	0.248197	7.21666	5.32786e-13	2.34051e-11	Cyp4x1	81906
212.576	1.79007	3.45832	0.340785	5.2528	1.49806e-07	1.93076e-06	Mrpl27	94064
86.0292	1.78611	3.44883	0.389537	4.5852	4.53545e-06	4.05041e-05	Mrpl40	18100
84.7315	1.78565	3.44774	0.30228	5.90728	3.47794e-09	6.56441e-08	Unc45a	101869
378.821	1.78532	3.44695	0.234499	7.61335	2.67088e-14	1.52155e-12	Sos2	20663
18007.5	1.78528	3.44685	0.165528	10.7854	4.03493e-27	1.67799e-24	Rpl41	67945
104.255	1.78427	3.44443	0.288928	6.17547	6.59657e-10	1.52124e-08	Mrps11	67994
10.6042	1.78247	3.44015	0.691629	2.57721	0.00996026	0.0313482	Adora3	11542
281.936	1.78187	3.43872	0.33988	5.24265	1.58284e-07	2.03164e-06	Mpc2	70456
14.8556	1.77968	3.4335	0.677155	2.62817	0.00858444	0.027704	Plekhh1	211945
48.4244	1.7762	3.42523	0.506925	3.50387	0.000458542	0.00228374	Tti1	75425
1732.51	1.77565	3.42392	0.257181	6.9043	5.04524e-12	1.78313e-10	Slc25a5	11740
117.569	1.77023	3.41109	0.336144	5.26629	1.3921e-07	1.81159e-06	St8sia3	20451
55.1019	1.76977	3.40999	0.37222	4.75463	1.98812e-06	1.93628e-05	Fem1a	14154
944.187	1.76841	3.40678	0.205265	8.61524	6.9798e-18	8.29333e-16	Cacybp	12301
1092.94	1.76593	3.40094	0.2024	8.72498	2.66239e-18	3.45999e-16	Uqcrc2	67003
122.176	1.76487	3.39845	0.269666	6.54466	5.96294e-11	1.67932e-09	Cep152	99100
135.581	1.76363	3.39552	0.305378	5.77524	7.68421e-09	1.35407e-07	Gins4	109145
65.7301	1.76342	3.39502	0.596602	2.95577	0.00311885	0.0118848	Trmt5	76357
67.2513	1.76321	3.39452	0.39977	4.41056	1.03106e-05	8.36376e-05	Rpp38	227522
40.4661	1.76158	3.39069	0.52331	3.36623	0.000762033	0.00352638	Ppdpf	66496
429.958	1.76147	3.39043	0.231558	7.60703	2.80464e-14	1.59049e-12	Ndufv2	72900
30.086	1.76131	3.39006	0.493377	3.56991	0.000357103	0.00184941	Foxo4	54601
521.165	1.76088	3.38905	0.202204	8.70845	3.08071e-18	3.96236e-16	Ppid	67738
281.74	1.76077	3.38878	0.281539	6.25408	3.99873e-10	9.72478e-09	Ipo11	76582
81.8171	1.76072	3.38868	0.39074	4.50612	6.60239e-06	5.63801e-05	Tmem176b	65963
80.5203	1.7605	3.38815	0.338674	5.19821	2.01219e-07	2.5079e-06	Ndufaf5	69487
65.036	1.75964	3.38613	0.361591	4.86638	1.1366e-06	1.18862e-05	Tepsin	78777
468.866	1.75935	3.38545	0.339566	5.18117	2.20501e-07	2.69703e-06	Impdh2	23918
96.6921	1.75757	3.38127	0.44005	3.99401	6.49644e-05	0.000416066	Fam149a	212326
134.386	1.75618	3.37802	0.292848	5.9969	2.01117e-09	4.06009e-08	Rpp30	54364
15.2172	1.75468	3.37452	0.624392	2.81023	0.00495066	0.0175851	Etv2	14008
44.3175	1.75323	3.37112	0.364614	4.80845	1.52108e-06	1.5366e-05	Prpf4	70052
12.827	1.75262	3.3697	0.65969	2.65673	0.0078902	0.0258029	Shbg	20415
43.6972	1.74757	3.35792	0.361035	4.84044	1.29554e-06	1.3336e-05	Gnb1l	13972
23.1871	1.74538	3.35283	0.59723	2.92246	0.00347283	0.0130621	Pop4	66161
1056.79	1.74488	3.35167	0.261377	6.67572	2.46021e-11	7.59741e-10	Ndufb1	102631912
202.988	1.74364	3.34878	0.369463	4.71938	2.3656e-06	2.25982e-05	Prim1	19075
17.6988	1.74084	3.3423	0.549117	3.17025	0.00152306	0.00640083	Fbxo17	50760
2692.09	1.74039	3.34125	0.202968	8.57468	9.9363e-18	1.14783e-15	Dennd5b	320560
193.197	1.73906	3.33818	0.310143	5.60729	2.05514e-08	3.29139e-07	Pnkd	56695
193.855	1.73887	3.33775	0.388149	4.47992	7.46727e-06	6.26507e-05	Trmt2a	15547
20.0667	1.73885	3.3377	0.564148	3.08226	0.00205434	0.0082802	Zscan22	232878
87.4036	1.73158	3.32092	0.348416	4.96987	6.69973e-07	7.34498e-06	Adarb1	110532
126.314	1.73055	3.31854	0.279672	6.18777	6.10212e-10	1.42833e-08	Kctd15	233107
26.8392	1.72493	3.30563	0.469242	3.67598	0.000236935	0.00129366	Olfr77	258336
74.2202	1.72425	3.30409	0.345316	4.99325	5.93713e-07	6.59587e-06	Znhit3	448850
66.2115	1.72399	3.30348	0.335112	5.1445	2.68232e-07	3.2085e-06	Polq	77782
142.206	1.72125	3.29721	0.263216	6.53929	6.18131e-11	1.73299e-09	Mettl2	52686
63.4098	1.71893	3.29192	0.41902	4.10226	4.0914e-05	0.000276663	Ercc6	319955
7908.58	1.71761	3.28892	0.153308	11.2036	3.91301e-29	2.03411e-26	Rps13	68052
13.3617	1.71572	3.28461	0.698776	2.45532	0.0140758	0.0413881	Mpp1	17524
102.711	1.71501	3.283	0.257066	6.6715	2.53199e-11	7.79977e-10	Rlim	19820
331.526	1.7143	3.28137	0.227858	7.52355	5.33098e-14	2.83018e-12	Dad1	13135
148.128	1.71422	3.28119	0.286083	5.99204	2.0722e-09	4.16308e-08	Gabrb3	14402
2804.73	1.71372	3.28006	0.166775	10.2756	9.07381e-25	3.05959e-22	Cox5b	12859
237.06	1.71085	3.27354	0.296519	5.76979	7.93703e-09	1.39468e-07	Ciao2a	68250
22.1319	1.70935	3.27013	0.527991	3.23746	0.00120601	0.00524256	Zfp324	243834
103.299	1.70923	3.26986	0.284935	5.99867	1.98944e-09	4.02272e-08	Cenpu	71876
1501.15	1.70291	3.25556	0.227918	7.47157	7.9243e-14	4.03525e-12	AU022252	230696
214.216	1.70059	3.25033	0.284389	5.9798	2.23412e-09	4.45254e-08	Nudt19	110959
56.8259	1.70004	3.2491	0.38557	4.40917	1.03769e-05	8.41209e-05	Fsd1	240121
608.216	1.69982	3.24861	0.21908	7.75891	8.56609e-15	5.23875e-13	Idh3b	170718
162.805	1.69895	3.24665	0.358593	4.73782	2.16032e-06	2.08285e-05	Lrr1	69706
31.4596	1.69821	3.24497	0.427896	3.96873	7.22558e-05	0.000456206	Nek3	23954
198.318	1.69775	3.24395	0.260375	6.52042	7.01114e-11	1.9438e-09	Dcp2	70640
4344.08	1.6958	3.23955	0.505452	3.35501	0.00079363	0.00364421	Atp5md	66477
15.2637	1.69403	3.23559	0.603314	2.80787	0.00498696	0.0176728	Gm3636	100041151
112.902	1.694	3.23553	0.316227	5.35692	8.46542e-08	1.16188e-06	Cbfa2t3	12398
346.941	1.69263	3.23245	0.252685	6.69858	2.10456e-11	6.64721e-10	Ndufa3	66091
341.207	1.69149	3.22989	0.277978	6.08496	1.16521e-09	2.51263e-08	Tubb2a	22151
36.2115	1.69059	3.22789	0.446694	3.78468	0.000153908	0.000890195	Cep128	75216
96.5997	1.6881	3.22233	0.348487	4.8441	1.27189e-06	1.31141e-05	Tanc2	77097
1014.49	1.68651	3.21876	0.294523	5.72623	1.02685e-08	1.75253e-07	Ndufa12	66414
31.3876	1.68597	3.21758	0.479536	3.51584	0.000438359	0.00219993	Trim39	79263
346.359	1.68585	3.21731	0.211774	7.96065	1.71143e-15	1.26342e-13	Bola3	78653
54.8576	1.68323	3.21145	0.372759	4.51558	6.31427e-06	5.4254e-05	Gm14322	626802
14.8052	1.68212	3.20898	0.588845	2.85664	0.00428155	0.0154921	Ndufa12-ps	112590811
14.5009	1.68063	3.20569	0.622999	2.69765	0.00698302	0.0233316	Ttc39a	230603
112.082	1.67705	3.19772	0.314141	5.33851	9.37133e-08	1.27222e-06	Ddx31	227674
207.919	1.67689	3.19738	0.221544	7.56913	3.75741e-14	2.06508e-12	Ube2a	22209
104.053	1.6757	3.19475	0.295033	5.67972	1.34915e-08	2.2383e-07	Coq6	217707
216.389	1.67483	3.19281	0.211442	7.92098	2.35638e-15	1.67202e-13	Chaf1a	27221
146.498	1.67453	3.19216	0.298559	5.60871	2.03845e-08	3.27307e-07	Hgh1	59053
2128.1	1.67352	3.18991	0.168881	9.90942	3.78828e-23	9.45252e-21	Atp5pb	11950
123.186	1.67047	3.18319	0.34892	4.78755	1.68832e-06	1.67971e-05	L3mbtl2	214669
41.1304	1.66904	3.18003	0.428453	3.89551	9.79937e-05	0.000600182	Tbcb	66411
113.37	1.6685	3.17883	0.424975	3.9261	8.63349e-05	0.000535079	Olfr1419	257938
21377.6	1.6672	3.17597	0.222753	7.48452	7.18075e-14	3.70194e-12	Dnajb14	70604
2648.02	1.66663	3.17473	0.321257	5.18785	2.1274e-07	2.62009e-06	Ccdc62	208908
322.403	1.66373	3.16834	0.257934	6.45021	1.11695e-10	2.95863e-09	Commd4	66199
22.7147	1.66203	3.16462	0.678269	2.4504	0.0142697	0.0418301	Rbks	71336
2180.39	1.66164	3.16376	0.195745	8.48879	2.08803e-17	2.26524e-15	Samhd1	56045
90.96	1.66092	3.16219	0.367889	4.51474	6.33933e-06	5.44318e-05	Rps6kb1	72508
91.9428	1.66067	3.16163	0.277969	5.97429	2.31089e-09	4.59088e-08	Pepd	18624
518.57	1.66057	3.16141	0.283144	5.86476	4.49787e-09	8.3134e-08	Psmd12	66997
578.115	1.6588	3.15753	0.254786	6.51056	7.48706e-11	2.03949e-09	Gnl3	30877
24.7272	1.65679	3.15315	0.464997	3.56302	0.000366612	0.0018908	Dmpk	13400
135.18	1.65602	3.15145	0.314989	5.25737	1.46127e-07	1.8853e-06	Coa8	68020
1582.32	1.65525	3.14978	0.251669	6.57709	4.79759e-11	1.38553e-09	Cox6b1	110323
376.616	1.65462	3.1484	0.223959	7.38805	1.48995e-13	7.0493e-12	Tmem199	195040
90.3292	1.65363	3.14625	0.33093	4.99692	5.82544e-07	6.47756e-06	Lrrc2	74249
315.244	1.65191	3.1425	0.214629	7.69661	1.39724e-14	8.42122e-13	Hacd1	30963
2689.28	1.64831	3.13467	0.238996	6.89683	5.31758e-12	1.87407e-10	Olfr1423	258675
42.1744	1.64555	3.12866	0.437602	3.76037	0.00016966	0.000966076	Zfp472	224691
89.4714	1.64452	3.12645	0.352249	4.66863	3.03208e-06	2.82722e-05	Zdhhc16	74168
673.242	1.64161	3.12014	0.249942	6.56797	5.10067e-11	1.46627e-09	Snx3	54198
354.814	1.63953	3.11564	0.209505	7.82572	5.04742e-15	3.33183e-13	Naa38	78304
99.1505	1.63755	3.11136	0.313713	5.21989	1.79033e-07	2.24936e-06	Vac14	234729
131.671	1.63475	3.10535	0.315676	5.17859	2.23574e-07	2.73194e-06	Alyref2	56009
995.243	1.63199	3.09941	0.527239	3.09536	0.00196575	0.0079815	Ifi27	52668
837.528	1.63191	3.09923	0.251634	6.48524	8.85879e-11	2.38709e-09	Atp5j	11957
389.895	1.62897	3.09291	0.196439	8.29249	1.10902e-16	1.01736e-14	Nxf1	53319
90.4861	1.62851	3.09194	0.350058	4.65212	3.28539e-06	3.02276e-05	Elac2	68626
96.3585	1.62469	3.08376	0.295185	5.50398	3.71316e-08	5.6152e-07	Cenpt	320394
44.1027	1.62432	3.08296	0.434232	3.74066	0.000183535	0.00103376	Pex10	668173
39.4512	1.62275	3.07961	0.426868	3.80152	0.000143812	0.000839981	Alg12	223774
66.403	1.62074	3.07533	0.345321	4.69343	2.68659e-06	2.53157e-05	Ccdc134	76457
62.6714	1.61982	3.07336	0.339104	4.77676	1.78142e-06	1.76249e-05	Arhgdig	14570
104.089	1.61922	3.07208	0.384073	4.2159	2.48779e-05	0.000180557	Cenpq	83815
75.792	1.61883	3.07125	0.396073	4.08719	4.36631e-05	0.0002924	Tmem184c	234463
1098.14	1.61757	3.06857	0.225089	7.18635	6.65466e-13	2.83357e-11	Pola1	18968
11.6213	1.61734	3.06809	0.683799	2.36523	0.0180191	0.0505068	Exoc3l	277978
25.9907	1.61627	3.06581	0.613131	2.63609	0.00838675	0.0271563	Nbn	27354
36.2384	1.61503	3.06319	0.655485	2.46387	0.0137445	0.0406245	Bend3	331623
100.943	1.61016	3.05286	0.475358	3.38727	0.000705927	0.00329732	Ncapd3	78658
194.746	1.60871	3.0498	0.294996	5.45334	4.94333e-08	7.2811e-07	Pitrm1	69617
91.8005	1.60798	3.04825	0.312592	5.14402	2.68923e-07	3.21368e-06	Smpd4	77626
18.3834	1.60643	3.04498	0.668477	2.40313	0.0162556	0.0464934	H3c14	15077
75.6198	1.60607	3.0442	0.397713	4.03825	5.3851e-05	0.000353231	Btaf1	107182
12.7947	1.60525	3.04247	0.649205	2.47263	0.0134121	0.0398215	Me3	109264
146.643	1.60473	3.04138	0.362878	4.42223	9.76894e-06	7.98148e-05	Psmb10	19171
253.976	1.60164	3.03487	0.28107	5.69836	1.20966e-08	2.02845e-07	Dok4	114255
81.4874	1.60138	3.03434	0.291367	5.49609	3.88298e-08	5.8226e-07	Rdh13	108841
231.583	1.60079	3.03308	0.212758	7.52397	5.31374e-14	2.83018e-12	Alkbh3	69113
479.403	1.59889	3.0291	0.295036	5.41929	5.98366e-08	8.58071e-07	Rbmxl1	19656
891.999	1.59723	3.02561	0.187985	8.49658	1.95252e-17	2.13681e-15	Rps27l	67941
154.598	1.59584	3.0227	0.274805	5.80716	6.35408e-09	1.13899e-07	Ide	15925
35.6156	1.59516	3.02128	0.511584	3.11807	0.00182037	0.00747071	Rabif	98710
187.887	1.59383	3.0185	0.227147	7.01673	2.27121e-12	8.66534e-11	Gon4l	76022
56.6741	1.59373	3.01828	0.421537	3.78075	0.000156359	0.000902285	Greb1l	381157
275.058	1.59321	3.0172	0.222862	7.14885	8.7509e-13	3.60317e-11	Ndufs3	68349
41.2937	1.59284	3.01643	0.426946	3.73078	0.000190887	0.00106938	2610044O15Rik8	72139
104.513	1.59282	3.01639	0.254749	6.2525	4.03921e-10	9.78508e-09	Rars2	109093
54.5188	1.59193	3.01452	0.49181	3.23688	0.00120844	0.00524949	Cabp1	29867
143.643	1.59116	3.01292	0.269347	5.90749	3.47357e-09	6.56441e-08	Eif2b4	13667
210.531	1.59104	3.01266	0.237753	6.69197	2.2019e-11	6.93709e-10	Cdc5l	71702
67.4521	1.58778	3.00586	0.439331	3.61408	0.000301421	0.00159786	Dbh	13166
90.7593	1.58211	2.99408	0.37963	4.16752	3.07938e-05	0.000217914	Milr1	380732
30.6357	1.58071	2.99117	0.420607	3.75817	0.000171162	0.000973298	Hexdc	238023
619.58	1.57986	2.98941	0.278703	5.66861	1.43957e-08	2.37568e-07	Psmc2	19181
61.9003	1.57983	2.98935	0.380488	4.15212	3.29411e-05	0.000230495	Apobec3	80287
361.185	1.57957	2.98882	0.255988	6.17049	6.80788e-10	1.56131e-08	Mthfd1	108156
383.317	1.57939	2.98844	0.227116	6.95412	3.54775e-12	1.30566e-10	Ptcd2	68927
4712.64	1.57905	2.98774	0.238385	6.62396	3.49712e-11	1.04629e-09	Cox6c	12864
27.2377	1.57887	2.98736	0.591314	2.67011	0.00758271	0.0249873	Ift22	67286
19.7155	1.5786	2.9868	0.557566	2.83123	0.0046369	0.0166235	Pcsk4	18551
194.63	1.57683	2.98314	0.258513	6.09963	1.06317e-09	2.33112e-08	Myg1	60315
192.209	1.57614	2.9817	0.267705	5.88759	3.91863e-09	7.32965e-08	Vegfb	22340
16.334	1.57397	2.97724	0.549553	2.8641	0.00418199	0.015223	Nme3	79059
52.1161	1.57319	2.97562	0.413909	3.80081	0.000144222	0.000841902	Hps5	246694
65.0954	1.57299	2.9752	0.353234	4.4531	8.46391e-06	7.02099e-05	Mast2	17776
119.522	1.57208	2.97334	0.362665	4.33481	1.45885e-05	0.000112977	Btbd19	78611
62.388	1.56957	2.96817	0.362644	4.32814	1.50377e-05	0.000115952	Pyurf	66459
173.909	1.56772	2.96435	0.226037	6.93566	4.04325e-12	1.46213e-10	Cdr2	12585
33.6513	1.56609	2.96101	0.572135	2.73727	0.00619509	0.0211579	Myo19	66196
249.035	1.56317	2.95502	0.286086	5.46399	4.65545e-08	6.88984e-07	Ddx24	27225
54.0055	1.56166	2.95193	0.419492	3.72274	0.000197072	0.0010991	Trp53rkb	76367
264.289	1.55752	2.94347	0.25029	6.22284	4.88224e-10	1.16464e-08	Pex14	56273
333.903	1.55726	2.94293	0.216934	7.17848	7.04919e-13	2.96114e-11	Tfg	21787
49.5961	1.55671	2.94182	0.410459	3.7926	0.00014908	0.000865189	Ccdc9	243846
526.414	1.55587	2.9401	0.26226	5.93253	2.98301e-09	5.76992e-08	Ddx1	104721
21.714	1.55565	2.93966	0.497436	3.12734	0.00176395	0.00727748	Polg2	50776
20.2069	1.55527	2.93889	0.637821	2.43841	0.0147519	0.0429408	Cpt2	12896
280.559	1.5551	2.93854	0.269721	5.76557	8.13826e-09	1.42402e-07	Stub1	56424
33.7657	1.55356	2.93541	0.451922	3.43767	0.000586738	0.00281436	Cmpk2	22169
40.3693	1.55194	2.93211	0.41352	3.753	0.000174731	0.000990886	BC029722	613262
65.325	1.55137	2.93096	0.355493	4.36401	1.27698e-05	0.000100961	Mcm8	66634
1431.27	1.55137	2.93096	0.285613	5.43174	5.58079e-08	8.08664e-07	H2-T23	15040
69.3506	1.55107	2.93035	0.33803	4.58858	4.46278e-06	3.99696e-05	Jtb	23922
79.0559	1.55052	2.92922	0.317691	4.88059	1.0577e-06	1.11546e-05	Pelp1	75273
68.9221	1.54962	2.9274	0.344892	4.49305	7.0209e-06	5.94385e-05	Ncdn	26562
329.328	1.54743	2.92297	0.253365	6.10753	1.01184e-09	2.23034e-08	Cplx1	12889
9669.47	1.54547	2.91899	0.23358	6.61645	3.67921e-11	1.09207e-09	Rpl31	114641
51.5725	1.5445	2.91703	0.376605	4.10111	4.1118e-05	0.000277892	Mavs	228607
680.763	1.54363	2.91528	0.227082	6.7977	1.06302e-11	3.56511e-10	Srsf3-ps	100502754
293.18	1.54338	2.91477	0.237507	6.49825	8.12575e-11	2.19906e-09	Tm2d2	69742
65.1007	1.54218	2.91234	0.331097	4.65778	3.19634e-06	2.95925e-05	Zfp105	22646
9.4267	1.54196	2.9119	0.652856	2.36187	0.0181829	0.0508975	Lyl1	17095
648.327	1.54105	2.91007	0.230561	6.68393	2.3262e-11	7.29187e-10	Cops5	26754
191.944	1.53915	2.90623	0.264103	5.82784	5.61497e-09	1.01968e-07	Pdcd2	18567
148.623	1.53884	2.90561	0.337258	4.56281	5.04741e-06	4.45343e-05	Fbxo33	70611
121.052	1.53866	2.90524	0.294277	5.22861	1.70786e-07	2.15879e-06	Ube2f	67921
111.822	1.53784	2.9036	0.336803	4.56599	4.97131e-06	4.39873e-05	Epc1	13831
367.12	1.53716	2.90222	0.245974	6.24927	4.12388e-10	9.93235e-09	Txndc17	52700
1147.95	1.53585	2.89958	0.253619	6.05573	1.39781e-09	2.97088e-08	Glrx3	30926
102.164	1.53365	2.89518	0.370921	4.13471	3.55401e-05	0.000245107	Txndc11	106200
46.0931	1.53055	2.88897	0.383914	3.98671	6.69949e-05	0.000427972	Tmem126b	68472
173.265	1.5301	2.88806	0.260367	5.87671	4.18495e-09	7.78113e-08	Lmo2	16909
673.215	1.52977	2.8874	0.195943	7.80722	5.84638e-15	3.79893e-13	Uqcr11	66594
3857.94	1.5288	2.88547	0.172207	8.87773	6.8241e-19	9.56601e-17	Ldha	16828
152.945	1.52547	2.87881	0.338742	4.50334	6.68939e-06	5.69672e-05	Nxf3	245610
51.4204	1.5253	2.87847	0.553597	2.75526	0.00586452	0.0202636	Ifi35	70110
745.569	1.52491	2.87769	0.316789	4.81364	1.48206e-06	1.4996e-05	Ndufa5	68202
29.7148	1.52455	2.87696	0.584924	2.6064	0.00914992	0.0291731	Map3k10	269881
125.595	1.52354	2.87496	0.383919	3.96838	7.23616e-05	0.000456412	Relch	227446
75.2184	1.52307	2.87403	0.336093	4.53171	5.85087e-06	5.06253e-05	Ifitm2	80876
33.5916	1.52141	2.87072	0.47208	3.22278	0.00126952	0.00547669	Gm5315	384470
119.21	1.52105	2.87	0.291379	5.22018	1.7875e-07	2.24807e-06	0610012G03Rik	106264
135.11	1.51979	2.86749	0.287795	5.28081	1.28615e-07	1.6962e-06	Preb	50907
6370.68	1.51902	2.86597	0.208525	7.28462	3.22573e-13	1.45286e-11	Rps26	27370
79.323	1.51674	2.86145	0.308228	4.92085	8.6167e-07	9.25145e-06	Xndc1	102443350
24.4127	1.51668	2.86132	0.471869	3.2142	0.00130809	0.00563333	Cpa4	71791
171.219	1.51536	2.85871	0.242428	6.25078	4.08396e-10	9.85522e-09	Ranbp10	74334
35.2279	1.51447	2.85693	0.482105	3.14136	0.00168164	0.00697944	Tedc1	104732
312.35	1.51401	2.85603	0.21504	7.04058	1.91436e-12	7.48701e-11	Hacd3	57874
2998.6	1.51355	2.85511	0.188633	8.02374	1.02569e-15	7.89911e-14	Hsp90aa1	15519
254.52	1.51332	2.85466	0.212813	7.11104	1.15169e-12	4.69557e-11	Idh3a	67834
56.7217	1.51297	2.85397	0.329199	4.59592	4.30842e-06	3.87261e-05	Slc25a38	208638
2368.65	1.5106	2.84929	0.200332	7.54049	4.68191e-14	2.53963e-12	Nudt5	53893
133.483	1.51016	2.84841	0.291421	5.18205	2.19459e-07	2.6922e-06	Clpb	20480
1370.1	1.50928	2.84668	0.15776	9.56694	1.10119e-21	2.36869e-19	Hnrnpdl	50926
3198.31	1.5086	2.84533	0.202972	7.43252	1.06548e-13	5.17233e-12	Atp5o	28080
207.774	1.5066	2.84139	0.278537	5.40896	6.33903e-08	9.00748e-07	Mybl2	17865
267.243	1.50601	2.84023	0.284135	5.30032	1.15601e-07	1.54747e-06	BC055324	381306
44.7629	1.50477	2.8378	0.432365	3.48033	0.000500789	0.00246366	Vps51	68505
453.615	1.50372	2.83572	0.248702	6.04626	1.48249e-09	3.13483e-08	Larp7	28036
339.918	1.5027	2.83372	0.243221	6.17832	6.47883e-10	1.50521e-08	Adrm1	56436
311.388	1.50257	2.83347	0.218427	6.87905	6.02548e-12	2.10571e-10	Rbm42	68035
31.7628	1.50182	2.832	0.427137	3.51602	0.000438068	0.00219993	Abca3	27410
68.1755	1.50177	2.83189	0.434414	3.457	0.000546232	0.00264755	Dus1l	68730
2192.75	1.50041	2.82924	0.215397	6.96581	3.26521e-12	1.20523e-10	Tcp1	21454
1056.41	1.49846	2.82542	0.194609	7.69989	1.36188e-14	8.24795e-13	Cct5	12465
47.2424	1.49837	2.82523	0.375332	3.99211	6.54871e-05	0.000418983	Rbm43	71684
155.963	1.49687	2.82229	0.315849	4.73918	2.1458e-06	2.07528e-05	Rai1	19377
41.6175	1.49604	2.82068	0.392802	3.80864	0.000139731	0.000818443	Il11	16156
470.762	1.4958	2.82021	0.285299	5.24293	1.58045e-07	2.03066e-06	Hat1	107435
64.1539	1.49529	2.81921	0.350194	4.26989	1.95569e-05	0.000145319	Gtf2h3	209357
23.3621	1.49459	2.81785	0.466696	3.2025	0.00136239	0.00584095	Scnm1	69269
160.408	1.49353	2.81578	0.295366	5.05655	4.2692e-07	4.8686e-06	Tomm40	53333
251.971	1.49341	2.81554	0.292856	5.09946	3.40615e-07	3.97383e-06	Cwc15	66070
283.31	1.49297	2.81468	0.282789	5.27944	1.29578e-07	1.70709e-06	Tecr	106529
207.616	1.49194	2.81267	0.297737	5.01093	5.41662e-07	6.04994e-06	Gon7	100233175
49.3892	1.49144	2.8117	0.359756	4.1457	3.38779e-05	0.000236387	Zfp263	74120
184.834	1.49054	2.80994	0.249151	5.98247	2.19775e-09	4.38706e-08	Strn4	97387
61.4881	1.48928	2.80749	0.370624	4.01831	5.86163e-05	0.00038029	Gtf3c5	70239
85.8434	1.48774	2.8045	0.373201	3.98644	6.70726e-05	0.000428248	Ptpmt1	66461
40.0016	1.48766	2.80433	0.449049	3.3129	0.000923326	0.00416013	Hspa14	50497
133.658	1.48594	2.80099	0.390027	3.80983	0.000139061	0.0008149	Cd3eap	70333
88.474	1.48473	2.79865	0.321633	4.61622	3.9079e-06	3.5381e-05	Cog8	97484
14.249	1.48224	2.79383	0.565715	2.62012	0.0087898	0.0282342	Def6	23853
352.892	1.48211	2.79358	0.216393	6.84919	7.4267e-12	2.58093e-10	Myb	17863
28.7194	1.48206	2.79347	0.527816	2.80791	0.00498642	0.0176728	Wdr46	57315
58.059	1.48113	2.79168	0.340747	4.34673	1.38185e-05	0.000107874	Tefm	68550
108.241	1.47748	2.78463	0.469164	3.14918	0.00163727	0.00682479	Apip	56369
92.281	1.47634	2.78241	0.346299	4.26318	2.01534e-05	0.000149308	Bambi	68010
31.5386	1.47556	2.78092	0.474458	3.11	0.00187089	0.00765285	Trim21	20821
61.3349	1.47532	2.78045	0.321017	4.59576	4.31181e-06	3.87287e-05	Csrnp2	207785
579.263	1.4747	2.77925	0.185613	7.94503	1.94139e-15	1.41642e-13	Cdr2l	237988
47.011	1.47463	2.77913	0.382649	3.85374	0.000116327	0.000698744	Pcca	110821
79.8643	1.47429	2.77846	0.279122	5.28188	1.27868e-07	1.68813e-06	Tmem29	382245
23.5127	1.47377	2.77746	0.557667	2.64273	0.00822395	0.0267471	Disp3	242748
53.1276	1.47194	2.77394	0.541218	2.71967	0.00653464	0.0221118	Lig3	16882
66.3914	1.47027	2.77073	0.587601	2.50215	0.0123441	0.0373166	Lyrm9	66274
92.504	1.46978	2.76981	0.294903	4.98395	6.22981e-07	6.89646e-06	Dctn5	59288
1611.05	1.46896	2.76822	0.319048	4.6042	4.14055e-06	3.73248e-05	Srsf2	20382
27.1926	1.46675	2.76399	0.551427	2.65992	0.00781586	0.0256203	Echdc2	52430
185.029	1.46658	2.76366	0.259104	5.6602	1.51195e-08	2.48854e-07	Tbcd	108903
186.858	1.46619	2.7629	0.253525	5.7832	7.32914e-09	1.30069e-07	Ccdc86	108673
72.4837	1.46532	2.76125	0.311581	4.70287	2.56532e-06	2.42461e-05	Alg3	208624
72.4179	1.46518	2.76097	0.280867	5.21661	1.82226e-07	2.28717e-06	Ccng1	12450
19.5006	1.46513	2.76087	0.510024	2.87266	0.0040703	0.0148891	Osbpl1a	64291
75.2648	1.46472	2.7601	0.318344	4.60106	4.20348e-06	3.78374e-05	E2f5	13559
47.8692	1.46359	2.75794	0.402728	3.63419	0.000278852	0.00149247	Swsap1	66962
4893.19	1.4632	2.7572	0.194719	7.51441	5.71667e-14	3.00933e-12	Cd9	12527
422.183	1.463	2.7568	0.263217	5.55813	2.72678e-08	4.23126e-07	Srpr	67398
124.324	1.46293	2.75668	0.315179	4.6416	3.45728e-06	3.15992e-05	Alg5	66248
72.0062	1.46265	2.75615	0.309439	4.7268	2.28088e-06	2.19063e-05	Vmn2r3	637004
642.589	1.46221	2.7553	0.192671	7.58913	3.22067e-14	1.78583e-12	Phb	18673
21411.1	1.46183	2.75457	0.236681	6.17635	6.55995e-10	1.51559e-08	ND1	17716
290.326	1.45874	2.74868	0.218456	6.67748	2.4308e-11	7.55355e-10	Col4a2	12827
60.1601	1.45867	2.74854	0.577026	2.5279	0.0114747	0.0351999	Itgb3bp	67733
94.9431	1.45761	2.74653	0.374687	3.8902	0.00010016	0.000612548	Ttc27	74196
160.474	1.45544	2.74239	0.318301	4.57252	4.81894e-06	4.28823e-05	Tinf2	28113
323.266	1.45461	2.74083	0.258236	5.63289	1.77216e-08	2.88259e-07	Selenoh	72657
35.3735	1.454	2.73966	0.475119	3.06027	0.00221135	0.00882276	Spink10	328971
39.6358	1.4538	2.73928	0.570347	2.54897	0.0108042	0.0335558	Top3a	21975
1641.79	1.45304	2.73784	0.168535	8.62159	6.60315e-18	7.92124e-16	Cox7a2	12866
136.344	1.45279	2.73736	0.332869	4.36444	1.27449e-05	0.000100828	Gtf2b	229906
19.3697	1.45184	2.73557	0.544444	2.66665	0.00766117	0.0251926	Dffa	13347
20.1951	1.45182	2.73553	0.508859	2.85308	0.00432971	0.0156391	Tfpt	69714
477.405	1.45114	2.73424	0.218989	6.62656	3.43607e-11	1.03235e-09	Tma7	66167
415.345	1.45064	2.7333	0.202792	7.15335	8.46867e-13	3.49851e-11	Cd24a	12484
63.3177	1.45039	2.73281	0.346594	4.18468	2.85572e-05	0.000204054	Recql4	79456
36.0826	1.44977	2.73165	0.48556	2.98578	0.00282858	0.0109221	Gm5121	101154638
302.264	1.44789	2.72808	0.18576	7.79442	6.47067e-15	4.11878e-13	Gmps	229363
169.272	1.44741	2.72718	0.351911	4.113	3.90553e-05	0.000265245	Armc6	76813
230.056	1.44728	2.72694	0.244067	5.92987	3.03177e-09	5.84612e-08	Wdr74	107071
106.715	1.44553	2.72363	0.302202	4.78332	1.72422e-06	1.7116e-05	Fdxr	14149
8433.16	1.44553	2.72362	0.190327	7.59496	3.07881e-14	1.73024e-12	Rpl10-ps3	100043346
266.776	1.44548	2.72354	0.212029	6.81738	9.27139e-12	3.16038e-10	BC003965	214489
338.973	1.44542	2.72342	0.273034	5.29391	1.19726e-07	1.59336e-06	Psmc5	19184
33.7	1.44508	2.72277	0.410402	3.52113	0.000429717	0.00216437	Toe1	68276
79.3737	1.44446	2.72161	0.388271	3.72024	0.000199033	0.00110904	Nmi	64685
82.6299	1.44436	2.72143	0.373813	3.86387	0.000111607	0.000672985	Sco2	100126824
1798.26	1.44314	2.71912	0.205879	7.00966	2.3889e-12	9.0315e-11	Ndufs2	226646
213.278	1.43804	2.70953	0.252672	5.69134	1.26047e-08	2.10235e-07	Dars	226414
32.7611	1.43769	2.70887	0.448498	3.20557	0.00134793	0.00579092	Zfp235	56525
112.586	1.4374	2.70832	0.291163	4.93676	7.94293e-07	8.55752e-06	Txnl4a	27366
669.538	1.43646	2.70656	0.236717	6.06826	1.29307e-09	2.7624e-08	1810037I17Rik	67704
419.034	1.43392	2.70179	0.215599	6.65084	2.91428e-11	8.84635e-10	Actr1b	226977
18.7314	1.43375	2.70147	0.571404	2.50917	0.0121017	0.0366814	Tha1	71776
76.5938	1.43296	2.69999	0.296111	4.83925	1.3033e-06	1.33607e-05	Elof1	66126
157.331	1.43121	2.69673	0.349263	4.0978	4.17103e-05	0.000281437	Fastkd2	75619
165.933	1.43074	2.69584	0.240226	5.95579	2.58818e-09	5.08506e-08	Tor1b	30934
35.5616	1.42949	2.69351	0.391895	3.64763	0.000264672	0.00142514	Hexim2	71059
85.7102	1.42934	2.69323	0.300213	4.76108	1.92563e-06	1.8813e-05	Arxes1	76219
209.135	1.42791	2.69056	0.298171	4.78888	1.67712e-06	1.6699e-05	Memo1	76890
174.396	1.42679	2.68847	0.255215	5.59052	2.26391e-08	3.59346e-07	Ppp6r1	243819
761.353	1.42507	2.68528	0.182726	7.79898	6.24113e-15	3.99305e-13	Olfr889	258475
159.077	1.4231	2.6816	0.300315	4.73868	2.15113e-06	2.0772e-05	Pimreg	109212
515.607	1.41912	2.67422	0.217947	6.51129	7.4507e-11	2.03402e-09	Asf1b	66929
1759.28	1.41746	2.67115	0.22611	6.26891	3.63587e-10	8.91181e-09	Nup98	269966
1408.98	1.41591	2.66829	0.237359	5.96528	2.44213e-09	4.82853e-08	Mrfap1	67568
27.2075	1.4154	2.66733	0.441691	3.20449	0.001353	0.00580813	Vmn1r91	667067
58.567	1.41499	2.66659	0.329546	4.29377	1.75662e-05	0.000133306	Bap1	104416
181.986	1.41455	2.66577	0.386257	3.6622	0.000250063	0.00135231	Trmt1	212528
367.626	1.41452	2.66571	0.210997	6.70396	2.02852e-11	6.43965e-10	Timm10	30059
39.0627	1.41416	2.66505	0.430236	3.28695	0.00101279	0.00451433	Arhgap35	232906
130.125	1.41239	2.66177	0.260273	5.42655	5.74545e-08	8.27716e-07	Zfp623	78834
2047.77	1.41006	2.65748	0.257369	5.47875	4.2834e-08	6.37807e-07	Atp5k	11958
392.683	1.40965	2.65673	0.26234	5.37338	7.72763e-08	1.07361e-06	Syncrip	56403
148.137	1.40733	2.65246	0.341865	4.11662	3.84466e-05	0.000262109	Ten1	69535
34.7973	1.40727	2.65234	0.454734	3.0947	0.00197011	0.00799319	Id4	15904
429.234	1.40681	2.6515	0.208551	6.74562	1.52371e-11	5.00258e-10	Mrpl30	107734
59.072	1.40627	2.65051	0.366439	3.83766	0.000124212	0.000740398	B230307C23Rik	245305
912.141	1.40602	2.65006	0.266456	5.27676	1.31485e-07	1.7272e-06	Ndufb4	68194
28.7758	1.40597	2.64996	0.504075	2.78921	0.00528369	0.0185375	Fancb	237211
114.42	1.4054	2.64892	0.294846	4.76656	1.87394e-06	1.83944e-05	Kif4	16571
299.866	1.4047	2.64762	0.213532	6.57839	4.75566e-11	1.37903e-09	Rrp1	18114
33.2655	1.40465	2.64754	0.448383	3.1327	0.00173204	0.00716954	Lpin2	64898
58.5102	1.40396	2.64627	0.408024	3.44087	0.00057985	0.00278882	Slx4	52864
27.957	1.40393	2.64621	0.500431	2.80543	0.00502489	0.0177644	Camkv	235604
51.2973	1.40335	2.64515	0.402135	3.48974	0.000483494	0.00239264	Dscc1	72107
21.5203	1.40249	2.64357	0.570285	2.45928	0.0139216	0.0410218	Nipa1	233280
652.293	1.40212	2.6429	0.205419	6.82565	8.75303e-12	3.00834e-10	Prelid3b	66390
56.7195	1.40122	2.64125	0.456241	3.07122	0.00213184	0.00854655	Naa16	66897
121.896	1.40113	2.64108	0.286431	4.89167	9.99851e-07	1.05713e-05	Mtfp1	67900
539.074	1.40042	2.63979	0.178912	7.82745	4.97864e-15	3.30391e-13	Timm8a1	30058
21.1266	1.3982	2.63572	0.462504	3.0231	0.002502	0.00983147	Acy1	109652
48.066	1.39744	2.63433	0.329763	4.2377	2.2582e-05	0.000165823	Ccdc124	234388
255.058	1.39612	2.63192	0.238608	5.85109	4.88371e-09	8.97338e-08	Nup133	234865
121.618	1.39464	2.62922	0.32862	4.24391	2.19656e-05	0.000161773	Polrmt	216151
271.371	1.39407	2.62818	0.19413	7.18111	6.91485e-13	2.9244e-11	Ppp1r8	100336
68.208	1.3938	2.62769	0.522899	2.66552	0.00768702	0.025251	Ago3	214150
73.6232	1.39287	2.626	0.342199	4.07034	4.69438e-05	0.000312692	Rsph3a	66832
153.773	1.39149	2.6235	0.270803	5.13839	2.77105e-07	3.30197e-06	Surf2	20931
52.6042	1.39122	2.623	0.404014	3.44348	0.000574278	0.00276843	Plxna4	243743
28.4798	1.3909	2.62241	0.455648	3.05257	0.00226895	0.00902946	Dclre1a	55947
184.644	1.39075	2.62215	0.285949	4.86363	1.15253e-06	1.20225e-05	Pitpna	18738
83.1156	1.39036	2.62143	0.364343	3.81607	0.000135594	0.000797583	Palm	18483
73.5478	1.38918	2.61929	0.378863	3.6667	0.000245702	0.00133451	Rpp21	67676
1140.24	1.38817	2.61746	0.211637	6.55921	5.40943e-11	1.54082e-09	P4hb	18453
621.715	1.3879	2.61697	0.317447	4.37207	1.23076e-05	9.75619e-05	Gatad2b	229542
12403.3	1.38768	2.61657	0.199828	6.94437	3.80158e-12	1.3868e-10	Rps2-ps10	667279
88.6817	1.38717	2.61565	0.386027	3.59345	0.000326324	0.0017063	Phf21b	271305
1139.77	1.3852	2.61208	0.237597	5.83003	5.5418e-09	1.00934e-07	Cisd1	52637
535.398	1.38474	2.61126	0.19527	7.09144	1.32721e-12	5.34137e-11	Cdk4	12567
215.051	1.38287	2.60787	0.215662	6.4122	1.4343e-10	3.72799e-09	Atad3a	108888
132.906	1.38276	2.60767	0.379588	3.6428	0.000269687	0.00144964	Pip4k2b	108083
25.0335	1.38195	2.60621	0.52806	2.61704	0.00886966	0.0284321	Zfp524	66056
380.423	1.38071	2.60396	0.266651	5.17796	2.24327e-07	2.73846e-06	Pin1	23988
49.1657	1.37938	2.60157	0.443828	3.10793	0.00188404	0.00770083	Gm5177	382450
253.459	1.3788	2.60053	0.212018	6.50324	7.8607e-11	2.13196e-09	Cop1	26374
1077.02	1.37842	2.59983	0.176716	7.80018	6.18166e-15	3.97538e-13	Uba1	22201
26.9315	1.378	2.59907	0.515267	2.67433	0.00748782	0.0247072	Orc1	18392
45.9643	1.37786	2.59882	0.360077	3.82657	0.000129943	0.000769126	Htr3a	15561
36.2371	1.37781	2.59874	0.446584	3.08523	0.00203396	0.00821454	Med29	67224
698.477	1.37741	2.59801	0.325519	4.23142	2.32216e-05	0.000169791	Cox7c	12867
51.7335	1.37611	2.59567	0.36499	3.77026	0.000163077	0.000934694	Lrrn2	16980
489.232	1.37476	2.59324	0.188077	7.30952	2.68097e-13	1.21628e-11	Maea	59003
79.3738	1.37474	2.5932	0.356227	3.85915	0.000113781	0.000684771	Mtf1	17764
216.9	1.37432	2.59247	0.273116	5.03202	4.85339e-07	5.46488e-06	Trnt1	70047
57.1427	1.37359	2.59114	0.455818	3.01346	0.0025829	0.0101112	Usp45	77593
2859.4	1.37268	2.58951	0.208982	6.56842	5.08535e-11	1.46524e-09	Tmem245	242474
29.8085	1.37145	2.5873	0.55269	2.4814	0.0130867	0.0390972	Kbtbd4	67136
136.833	1.37056	2.58571	0.278644	4.91868	8.71308e-07	9.34689e-06	Atp23	68876
28.8245	1.36919	2.58325	0.442257	3.09592	0.00196206	0.00797089	Zfp668	244219
285.427	1.36848	2.58199	0.226381	6.04505	1.49365e-09	3.15309e-08	Rnf181	66510
122.384	1.3682	2.58148	0.339207	4.03352	5.49468e-05	0.000359851	Recql	19691
47.6632	1.36768	2.58055	0.365083	3.7462	0.00017953	0.00101625	Ints4	101861
280.304	1.36754	2.5803	0.292072	4.68219	2.83828e-06	2.66244e-05	Scfd1	76983
1364.04	1.36663	2.57868	0.219028	6.23954	4.3885e-10	1.0529e-08	Cycs	13063
29.1833	1.3666	2.57863	0.533488	2.56164	0.0104179	0.032575	Zfp248	72720
37.2658	1.36624	2.57799	0.547798	2.49407	0.0126289	0.0379748	Nbas	71169
732.473	1.36566	2.57695	0.267409	5.10702	3.27277e-07	3.8339e-06	Gm6169	620648
53.8003	1.36557	2.57678	0.343404	3.97657	6.99161e-05	0.000443679	Gnptab	432486
273.679	1.36523	2.57617	0.200288	6.81633	9.33931e-12	3.17486e-10	Cox10	70383
141.25	1.36459	2.57503	0.302923	4.50474	6.64543e-06	5.67089e-05	Pea15a	18611
217.781	1.36422	2.57437	0.234294	5.82268	5.79109e-09	1.04773e-07	Dnajb1	81489
112.285	1.36179	2.57005	0.302874	4.49625	6.91635e-06	5.86996e-05	Cyfip1	20430
53.7071	1.35804	2.56336	0.336911	4.03085	5.55765e-05	0.000363784	Txndc15	69672
107.388	1.35769	2.56274	0.389871	3.48239	0.000496951	0.00244864	Parp10	671535
178.925	1.35616	2.56003	0.236754	5.72813	1.01546e-08	1.73546e-07	Rhbdf1	13650
205.372	1.35534	2.55858	0.27395	4.94741	7.52082e-07	8.18759e-06	Actr1a	54130
79.368	1.35499	2.55796	0.372558	3.637	0.000275834	0.00147886	Zwilch	68014
276.503	1.35182	2.55235	0.25702	5.25961	1.44359e-07	1.86634e-06	Psmd5	66998
134.031	1.35016	2.5494	0.347437	3.88605	0.000101888	0.00062038	Atr	245000
136.828	1.34815	2.54585	0.252488	5.33945	9.32299e-08	1.26703e-06	Ankrd13a	68420
240.607	1.3439	2.53836	0.325812	4.12476	3.71115e-05	0.000254258	Pdhx	27402
2240.38	1.34267	2.53621	0.221661	6.05733	1.38404e-09	2.94663e-08	Exoc1	69940
98.2619	1.34242	2.53577	0.308591	4.35017	1.36029e-05	0.000106669	H2aw	319162
27.9225	1.34219	2.53536	0.541352	2.47933	0.0131631	0.0392502	Lpar6	67168
755.86	1.34073	2.53279	0.249077	5.38277	7.33478e-08	1.02703e-06	Usp50	75083
195.726	1.33983	2.53121	0.330052	4.05945	4.91892e-05	0.000325562	Smarcad1	13990
174.507	1.33811	2.52821	0.229227	5.83752	5.29828e-09	9.70652e-08	Dgkd	227333
153.461	1.33761	2.52733	0.246728	5.4214	5.91328e-08	8.48954e-07	Cenpn	72155
53.4987	1.33752	2.52717	0.43495	3.07511	0.00210424	0.00844402	Zfp958	233987
91.4121	1.33752	2.52717	0.388796	3.44016	0.000581367	0.00279504	Grik5	14809
719.805	1.33625	2.52495	0.162234	8.23655	1.77241e-16	1.55723e-14	Tomm22	223696
43.7026	1.33588	2.52429	0.403966	3.30691	0.000943327	0.00423039	Cwf19l1	72502
12304.4	1.33479	2.52238	0.151096	8.83406	1.00947e-18	1.39935e-16	Gm8624	667423
250.011	1.33447	2.52183	0.32288	4.13301	3.58036e-05	0.000246627	Psmc4	23996
377.451	1.33336	2.51988	0.278949	4.77993	1.75355e-06	1.73629e-05	Mrpl18	67681
951.695	1.33317	2.51956	0.263575	5.05803	4.23607e-07	4.84411e-06	Sec61b	66212
29.4135	1.33207	2.51764	0.45361	2.9366	0.00331828	0.0125451	Tchp	77832
83.6484	1.33196	2.51745	0.350094	3.80457	0.000142048	0.000830455	Gtf3c3	98488
97.8662	1.33159	2.51679	0.289865	4.59381	4.3522e-06	3.90072e-05	Rgl2	19732
191.911	1.33126	2.51623	0.269182	4.94559	7.59128e-07	8.25709e-06	Nefh	380684
136.437	1.33117	2.51606	0.309424	4.30208	1.69201e-05	0.000128953	Ppp4r3b	104570
97.623	1.33111	2.51596	0.386167	3.44697	0.00056691	0.00273608	Nle1	217011
30.7048	1.32769	2.51	0.487278	2.72471	0.00643588	0.0218547	Cluap1	76779
952.487	1.3275	2.50967	0.253703	5.2325	1.67236e-07	2.12039e-06	Lsm4	50783
60.7476	1.32704	2.50887	0.317605	4.17827	2.93734e-05	0.00020893	Lrba	80877
49.0933	1.32572	2.50658	0.401058	3.30555	0.000947909	0.00424615	Hsd17b4	15488
42.2856	1.32537	2.50598	0.510213	2.59769	0.00938531	0.0298398	Mars2	212679
68.7799	1.32533	2.5059	0.2838	4.66994	3.01283e-06	2.81137e-05	Sgf29	75565
229.218	1.32484	2.50504	0.217522	6.09059	1.12496e-09	2.44677e-08	Sirt7	209011
232.148	1.32426	2.50405	0.240313	5.51056	3.57686e-08	5.43701e-07	Rnh1	107702
95.4382	1.3237	2.50308	0.390562	3.38923	0.000700903	0.00327648	Ankrd16	320816
194.551	1.32322	2.50224	0.252665	5.23704	1.63176e-07	2.07945e-06	Nudt4	71207
48.3226	1.32313	2.50208	0.419235	3.15605	0.00159919	0.00668391	Stx5a	56389
113.139	1.32254	2.50107	0.294771	4.48667	7.23436e-06	6.09425e-05	Kat14	228714
101.425	1.32163	2.49948	0.313451	4.21637	2.48265e-05	0.000180353	Nudt9	74167
214.709	1.32151	2.49927	0.229717	5.75276	8.7799e-09	1.5256e-07	Chchd4	72170
22605	1.32118	2.49871	0.199648	6.61756	3.65168e-11	1.08731e-09	Ppia	268373
70.9362	1.32056	2.49762	0.299587	4.40792	1.04367e-05	8.43861e-05	Ccnc	51813
618.822	1.31927	2.4954	0.212189	6.21744	5.05328e-10	1.20085e-08	Cenph	26886
39.4042	1.31919	2.49527	0.530658	2.48596	0.0129203	0.038674	Cbarp	100503659
124.199	1.3189	2.49476	0.354605	3.71934	0.000199743	0.001112	Dera	232449
751.804	1.31886	2.4947	0.218435	6.03778	1.56245e-09	3.27617e-08	Fgd4	224014
25.1826	1.31756	2.49245	0.546568	2.41061	0.0159257	0.0456862	Nbeal2	235627
128.434	1.3156	2.48906	0.364853	3.60585	0.000311134	0.00164062	Smad2	17126
438.882	1.31537	2.48866	0.204224	6.44081	1.18836e-10	3.1147e-09	Scrib	105782
921.77	1.31484	2.48774	0.256908	5.11793	3.08913e-07	3.63929e-06	Pcna	18538
150.982	1.31455	2.48725	0.245283	5.35932	8.35354e-08	1.14905e-06	Thumpd3	14911
872.016	1.31272	2.48409	0.189395	6.9311	4.17574e-12	1.50134e-10	Eif3g	53356
106.677	1.31244	2.48362	0.347999	3.7714	0.000162333	0.000931583	Tbce	70430
26.0014	1.31233	2.48342	0.45157	2.90615	0.0036591	0.0136475	Cradd	12905
56.706	1.31007	2.47954	0.495932	2.64163	0.00825071	0.0268062	Commd6	66200
588.225	1.30955	2.47864	0.209463	6.25195	4.05348e-10	9.80062e-09	Srebf2	20788
216.74	1.30915	2.47795	0.242316	5.40265	6.56631e-08	9.30924e-07	Mrpl46	67308
4641.4	1.30885	2.47744	0.207717	6.30111	2.95519e-10	7.41829e-09	Rps18	20084
42.9647	1.30866	2.47712	0.490067	2.67038	0.00757655	0.0249802	Tasp1	75812
51.8462	1.30836	2.47661	0.356916	3.66575	0.000246617	0.00133832	Slc35a4	67843
202.141	1.30825	2.47641	0.211872	6.17473	6.62754e-10	1.52556e-08	Pi4ka	224020
40.9687	1.30795	2.47589	0.418372	3.12628	0.00177034	0.00729659	Zfp647	239546
64.3373	1.30789	2.4758	0.365911	3.57435	0.000351098	0.00182057	Pml	18854
260.932	1.30779	2.47562	0.252354	5.18235	2.19107e-07	2.69052e-06	Cmtr1	74157
74.5389	1.30747	2.47507	0.453693	2.88184	0.00395358	0.0145501	Donson	60364
246.786	1.30604	2.47261	0.214763	6.08128	1.1923e-09	2.56027e-08	Brms1l	52592
38.7489	1.30603	2.47261	0.519676	2.51317	0.0119652	0.0363471	Cox20	66359
93.2013	1.30523	2.47124	0.376488	3.46687	0.000526553	0.00256914	Psmc3ip	19183
499.157	1.30502	2.47088	0.228324	5.71565	1.09283e-08	1.85246e-07	Uba2	50995
60.2762	1.3044	2.46981	0.345519	3.77519	0.000159888	0.000920092	Zfp979	112422
112.497	1.30389	2.46894	0.30458	4.28096	1.86086e-05	0.000139436	Usp33	170822
118.857	1.30344	2.46816	0.360689	3.61375	0.000301799	0.00159861	Hddc2	69692
62.3554	1.30324	2.46782	0.383704	3.39646	0.000682643	0.00320295	Zmym1	68310
41.9545	1.30261	2.46674	0.454523	2.86588	0.00415858	0.015157	Mmachc	67096
384.99	1.30252	2.46659	0.26913	4.83973	1.30013e-06	1.33464e-05	Tsr1	104662
344.22	1.30192	2.46556	0.227738	5.71672	1.08602e-08	1.84593e-07	Polr2l	66491
164.048	1.30179	2.46534	0.259121	5.02386	5.06431e-07	5.68689e-06	Tmem242	70544
349.597	1.30051	2.46315	0.187411	6.93932	3.93979e-12	1.42886e-10	Mrps24	64660
2839.66	1.29988	2.46208	0.162868	7.98117	1.44949e-15	1.07642e-13	Bex3	12070
66.3654	1.29857	2.45985	0.524062	2.47789	0.0132162	0.0393521	1110051M20Rik	228356
1259.38	1.29751	2.45804	0.15994	8.11246	4.9605e-16	3.99272e-14	Eif4h	22384
421.526	1.29723	2.45757	0.227509	5.70189	1.18487e-08	1.98955e-07	Ndufb6	230075
54.5275	1.2972	2.45752	0.461769	2.8092	0.0049665	0.0176279	Stk16	20872
333.562	1.29603	2.45552	0.236065	5.49013	4.01641e-08	6.01545e-07	Umps	22247
101.835	1.29445	2.45284	0.272074	4.75773	1.95786e-06	1.9083e-05	Arvcf	11877
92.9815	1.29267	2.44981	0.415481	3.11126	0.00186292	0.00762525	Ccdc167	68597
74.752	1.29248	2.44949	0.306495	4.21696	2.47614e-05	0.000180025	Tbcc	72726
318.675	1.29063	2.44635	0.240879	5.358	8.41502e-08	1.15623e-06	Rrm2	20135
777.172	1.28965	2.44469	0.299043	4.31259	1.61354e-05	0.000123424	Nup85	445007
110.267	1.28959	2.44459	0.273632	4.71287	2.44255e-06	2.32395e-05	Nfx1	74164
97.9585	1.28768	2.44134	0.307675	4.18519	2.84932e-05	0.000203831	Eid2	386655
8918.56	1.28479	2.43647	0.184045	6.98085	2.9339e-12	1.09264e-10	Hspa8	15481
217.146	1.28369	2.4346	0.243414	5.27368	1.33715e-07	1.75234e-06	Bop1	12181
97.4633	1.28265	2.43286	0.308881	4.15258	3.28751e-05	0.000230163	Brca1	12189
131.042	1.28257	2.43272	0.287126	4.46693	7.93516e-06	6.62201e-05	Acaca	107476
29.4072	1.28244	2.43251	0.467413	2.74371	0.00607497	0.0208655	Pccb	66904
31.2334	1.27892	2.42658	0.449777	2.84346	0.00446263	0.0160634	Aars2	224805
96.2786	1.27851	2.42588	0.337867	3.78406	0.000154288	0.00089157	Pcf11	74737
180.698	1.27829	2.42552	0.256278	4.98793	6.10312e-07	6.76823e-06	Itfg2	101142
32.0856	1.27663	2.42273	0.518878	2.46038	0.0138791	0.0409157	Apbb3	225372
28.6988	1.27538	2.42063	0.507056	2.51527	0.011894	0.036166	Rnpepl1	108657
225.177	1.27461	2.41933	0.270919	4.70476	2.54166e-06	2.4059e-05	Tmem126a	66271
75.5263	1.2744	2.41899	0.329784	3.86436	0.00011138	0.000671943	Klhdc3	71765
26.5238	1.27354	2.41755	0.478401	2.66208	0.00776588	0.0254832	Smad9	55994
140.017	1.27331	2.41716	0.262991	4.84167	1.28755e-06	1.32646e-05	Dido1	23856
262.402	1.27323	2.41702	0.270796	4.70179	2.57886e-06	2.43557e-05	Wdr18	216156
129.674	1.27256	2.4159	0.24418	5.21157	1.87254e-07	2.34792e-06	Scamp3	24045
109.858	1.27128	2.41375	0.491349	2.58732	0.00967252	0.0306047	Rnaseh1	19819
34.7315	1.27052	2.41248	0.438516	2.89731	0.00376374	0.0139876	Rimkla	194237
120.779	1.27051	2.41247	0.273679	4.64233	3.44502e-06	3.15334e-05	Timm50	66525
53.4333	1.26947	2.41073	0.41961	3.02536	0.00248341	0.00976458	Rmnd1	66084
38.2558	1.26825	2.40869	0.378798	3.34809	0.00081372	0.00372463	Dmap1	66233
176.576	1.26723	2.40699	0.256494	4.94059	7.78871e-07	8.42045e-06	Mea1	17256
19.3078	1.26719	2.40693	0.523751	2.41946	0.0155437	0.0448172	Fbxo44	230903
232.086	1.26481	2.40296	0.290018	4.36115	1.29381e-05	0.000102033	Mrps21	66292
178.482	1.26292	2.3998	0.270733	4.66481	3.08895e-06	2.86526e-05	Hectd4	269700
68.1358	1.26287	2.39973	0.335474	3.76444	0.000166924	0.000953636	Zfp35	22694
250.405	1.2618	2.39795	0.277096	4.55366	5.27217e-06	4.62232e-05	Naa10	56292
405.215	1.2612	2.39695	0.168946	7.4651	8.32345e-14	4.20418e-12	Stt3b	68292
28.5354	1.26082	2.39631	0.423118	2.97982	0.00288418	0.0111127	1600012H06Rik	67912
58.6715	1.26075	2.39619	0.359511	3.50683	0.000453478	0.00226456	Bcs1l	66821
19.4773	1.26032	2.39549	0.532138	2.36841	0.0178648	0.0501647	B630019K06Rik	102941
33.1895	1.25976	2.39456	0.463111	2.72021	0.00652402	0.0220941	Prkdc	19090
42.7792	1.25955	2.3942	0.351835	3.57994	0.000343678	0.00178358	C030006K11Rik	223665
177.76	1.25883	2.39301	0.265171	4.74722	2.06231e-06	2.00229e-05	Hmmr	15366
991.869	1.25666	2.38942	0.248129	5.06454	4.09396e-07	4.69883e-06	Mcm6	17219
163.821	1.2564	2.38899	0.307363	4.08767	4.35722e-05	0.000292104	Rapgef1	107746
1257.14	1.25578	2.38797	0.249119	5.04088	4.63384e-07	5.24608e-06	Sag	20215
443.186	1.25575	2.38791	0.22987	5.46287	4.6851e-08	6.92551e-07	Psmd1	70247
315.67	1.25548	2.38747	0.231238	5.42941	5.6541e-08	8.16442e-07	Llph	66225
251.983	1.25302	2.3834	0.372029	3.36807	0.000756955	0.00350418	Mphosph8	75339
55.515	1.25262	2.38274	0.474142	2.64187	0.00824509	0.0268062	Dclre1b	140917
37.6283	1.25122	2.38043	0.411885	3.03779	0.00238321	0.00941513	Rnf113a2	66381
52.9247	1.25103	2.38012	0.452151	2.76685	0.00566006	0.0196692	Cox18	231430
416.174	1.25068	2.37954	0.201293	6.21324	5.19023e-10	1.23105e-08	Polr2f	69833
472.589	1.25044	2.37914	0.251047	4.98089	6.32931e-07	6.9837e-06	Mdn1	100019
200.173	1.25027	2.37885	0.277944	4.49826	6.85119e-06	5.8238e-05	Tsen15	66637
280.428	1.2488	2.37644	0.242082	5.1586	2.48806e-07	2.99913e-06	Mcm10	70024
92.9872	1.247	2.37347	0.314006	3.97125	7.14953e-05	0.000452023	Rpap3	71919
1380.67	1.24278	2.36654	0.202568	6.1351	8.51041e-10	1.91308e-08	Uqcrh	66576
51.6735	1.2425	2.36607	0.397082	3.12906	0.00175364	0.00724211	Brinp2	240843
44.3653	1.24245	2.366	0.369971	3.35824	0.000784419	0.00360992	Olfr1506	257665
212.129	1.24199	2.36525	0.262034	4.7398	2.13927e-06	2.07057e-05	Brpf1	78783
196.476	1.2414	2.36427	0.206517	6.01111	1.84257e-09	3.75006e-08	Qrsl1	76563
492.792	1.23949	2.36115	0.207814	5.96442	2.45507e-09	4.84644e-08	Polr2e	66420
350.241	1.23856	2.35963	0.262481	4.71868	2.37384e-06	2.26595e-05	Lss	16987
377.122	1.2374	2.35774	0.185643	6.66548	2.63805e-11	8.06675e-10	Idh3g	15929
100.565	1.23724	2.35748	0.290139	4.26431	2.00517e-05	0.000148643	Med9	192191
92.4173	1.2372	2.35741	0.310388	3.98599	6.71994e-05	0.00042862	Naa60	74763
527.714	1.23703	2.35712	0.288904	4.28179	1.85392e-05	0.000139083	Zwint	52696
11535.7	1.23557	2.35475	0.185412	6.66392	2.66617e-11	8.13278e-10	Mif	17319
91.0541	1.23542	2.35449	0.291508	4.23801	2.25506e-05	0.00016569	Nsun5	100609
457.424	1.23464	2.35322	0.259241	4.76251	1.91204e-06	1.87242e-05	Ngfr	18053
221.583	1.23207	2.34904	0.22452	5.48758	4.07475e-08	6.09289e-07	Pfas	237823
278.824	1.23186	2.34869	0.193172	6.37697	1.8062e-10	4.65582e-09	Mrpl23-ps1	100040519
57.9006	1.2316	2.34827	0.327461	3.76106	0.000169198	0.000963888	Snx19	102607
99.0572	1.23094	2.34719	0.297591	4.13634	3.52885e-05	0.000243776	Mesd	67943
161.668	1.22874	2.34362	0.469225	2.61866	0.00882763	0.0283265	1110008P14Rik	73737
242.359	1.22786	2.3422	0.257356	4.77108	1.83237e-06	1.80289e-05	Vta1	66201
120.577	1.22652	2.34002	0.280639	4.37046	1.23987e-05	9.82131e-05	Mbd1	17190
284.443	1.22628	2.33963	0.195541	6.27123	3.58205e-10	8.81452e-09	2310061I04Rik	69662
76.2083	1.22551	2.33838	0.315434	3.88515	0.000102267	0.000622379	Tc2n	74413
1110.63	1.22541	2.33823	0.177255	6.91329	4.73549e-12	1.67841e-10	Snrpb	20638
592.233	1.22532	2.33808	0.219607	5.57961	2.41057e-08	3.79816e-07	Mrpl34	94065
86.5084	1.22518	2.33785	0.333441	3.67436	0.000238444	0.00129962	Irak1bp1	65099
330.582	1.22428	2.33638	0.202421	6.04817	1.46498e-09	3.10306e-08	Pno1	66249
35.5441	1.22408	2.33607	0.443791	2.75824	0.00581135	0.0200949	Xxylt1	268880
39.1464	1.22292	2.33419	0.386854	3.16119	0.00157123	0.0065803	Rnf215	71673
118.728	1.22144	2.33179	0.269494	4.53233	5.83366e-06	5.05422e-05	Ipo9	226432
78.0493	1.22028	2.32992	0.346376	3.523	0.000426695	0.00215089	Scp2	20280
87.8467	1.21929	2.32831	0.277684	4.39091	1.1288e-05	9.05652e-05	Dnph1	381101
1384.68	1.21743	2.32531	0.188865	6.44601	1.14835e-10	3.02891e-09	Acot7	70025
272.468	1.21735	2.32519	0.234333	5.19494	2.04786e-07	2.54727e-06	Prpf39	328110
178.061	1.21571	2.32256	0.272813	4.45622	8.34172e-06	6.92424e-05	Adar	56417
339.016	1.21464	2.32083	0.222241	5.46542	4.61808e-08	6.84265e-07	Mrps33	14548
225.471	1.21461	2.32077	0.230422	5.27122	1.35522e-07	1.76859e-06	Blm	12144
6072.54	1.21294	2.31809	0.230666	5.25841	1.45309e-07	1.87669e-06	Rpl38	67671
309.781	1.21244	2.31729	0.304778	3.97811	6.94661e-05	0.000441048	Tpp2	22019
142.79	1.2117	2.3161	0.264397	4.58287	4.58631e-06	4.08998e-05	Snap47	67826
253.896	1.21151	2.3158	0.223629	5.41751	6.04338e-08	8.6564e-07	Gm773	331416
70.3386	1.21148	2.31576	0.344193	3.51978	0.000431907	0.00217365	Fis1	66437
972.782	1.21029	2.31384	0.259422	4.66535	3.08094e-06	2.86063e-05	Cfl1	12631
90.0174	1.21023	2.31375	0.30786	3.93111	8.4553e-05	0.000525079	Cnst	226744
74.0046	1.20986	2.31314	0.320915	3.77001	0.00016324	0.000935067	Rexo4	227656
252.868	1.20946	2.31252	0.242823	4.98084	6.33101e-07	6.9837e-06	Psme1	19186
266.338	1.20889	2.3116	0.28863	4.18839	2.80946e-05	0.000201558	Mpc1	55951
455.187	1.20881	2.31147	0.197614	6.11703	9.53362e-10	2.12017e-08	Eif2s1	13665
53.2973	1.20843	2.31086	0.50104	2.41185	0.0158719	0.0455843	Rnaseh2b	67153
539.672	1.20843	2.31086	0.275547	4.38557	1.15682e-05	9.26943e-05	Ccna2	12428
649.53	1.20815	2.3104	0.163906	7.37094	1.69423e-13	7.85772e-12	Scaf11	72193
1299.15	1.20758	2.30951	0.194604	6.20534	5.45771e-10	1.28959e-08	Psmb6	19175
118.711	1.20658	2.3079	0.380834	3.16825	0.00153358	0.00643341	Rrn3	106298
64.8125	1.20639	2.3076	0.384123	3.14064	0.00168577	0.00699423	Mlh1	17350
421.464	1.2057	2.30649	0.249919	4.82436	1.40453e-06	1.42578e-05	Ticrr	77011
61.2485	1.2043	2.30425	0.345429	3.48639	0.000489591	0.00241715	Foxr1	382074
276.861	1.20411	2.30395	0.226529	5.31548	1.06378e-07	1.43478e-06	Usp19	71472
31.3245	1.20352	2.30301	0.469596	2.56289	0.0103804	0.0324822	P4htm	74443
144.14	1.20332	2.30269	0.268474	4.48208	7.39187e-06	6.21435e-05	Trappc1	245828
129.175	1.20288	2.30199	0.312475	3.84954	0.000118341	0.000709139	Rbm10	236732
97.1594	1.19998	2.29736	0.361458	3.31982	0.000900746	0.00407606	Bub1	12235
195.013	1.19907	2.29591	0.221587	5.41127	6.25791e-08	8.91252e-07	Rad51ap1	19362
449.773	1.19881	2.29551	0.251212	4.77211	1.82307e-06	1.79832e-05	Pclaf	68026
57.2914	1.19868	2.2953	0.333973	3.58916	0.00033175	0.00173032	Cbs	12411
261.813	1.19836	2.29478	0.236496	5.06712	4.03876e-07	4.64095e-06	Gsk3a	606496
24.5602	1.19728	2.29306	0.47573	2.51672	0.0118454	0.0360492	Cdh22	104010
82.3944	1.19645	2.29174	0.411028	2.91086	0.00360434	0.0134876	Tedc2	72016
61.5111	1.19484	2.28919	0.385488	3.09955	0.00193816	0.00789181	Pcsk1n	30052
139.716	1.19482	2.28916	0.254835	4.68862	2.75059e-06	2.58601e-05	Plxna1	18844
226.964	1.19406	2.28795	0.308079	3.87581	0.000106273	0.000643932	Med6	69792
38.2333	1.19351	2.28709	0.425574	2.80447	0.00503989	0.0178073	Lancl2	71835
299.094	1.19226	2.2851	0.333005	3.58031	0.00034319	0.00178179	Fry	320365
116.824	1.19191	2.28454	0.311484	3.82654	0.000129955	0.000769126	Faf1	14084
84.4887	1.19102	2.28314	0.304562	3.9106	9.20658e-05	0.000567216	Cars2	71941
43.8164	1.19099	2.2831	0.438961	2.71321	0.0066634	0.0224683	Gm14296	102639598
901.507	1.1904	2.28215	0.261349	4.55482	5.24299e-06	4.59997e-05	Ndufc1	66377
258.331	1.19021	2.28186	0.239097	4.97794	6.42653e-07	7.07655e-06	Ndufaf4	68493
89.5552	1.18825	2.27876	0.290713	4.08737	4.36295e-05	0.000292331	Ehbp1	216565
197.573	1.18795	2.27829	0.216001	5.49975	3.80339e-08	5.73081e-07	Srprb	20818
115.187	1.18761	2.27775	0.310748	3.82178	0.000132491	0.000780801	Drg2	13495
151.117	1.18749	2.27756	0.279329	4.25122	2.12607e-05	0.000156766	Suv39h1	20937
38.3146	1.18687	2.27659	0.39717	2.98833	0.0028051	0.0108449	8030474K03Rik	382231
160.784	1.1864	2.27584	0.258018	4.59812	4.26323e-06	3.83476e-05	Cxxc1	74322
49.2413	1.18605	2.27529	0.406351	2.91877	0.0035141	0.0131975	Tph2	216343
44.1365	1.18533	2.27415	0.354941	3.3395	0.000839281	0.00382987	Tubgcp4	51885
335.209	1.18523	2.274	0.206305	5.74504	9.18968e-09	1.58796e-07	Trappc13	66975
407.033	1.18509	2.27378	0.223101	5.31192	1.08477e-07	1.46151e-06	Lyar	17089
342.556	1.18506	2.27373	0.379877	3.1196	0.00181098	0.00743626	Naa20	67877
22.4609	1.18481	2.27333	0.485086	2.44247	0.0145871	0.0425683	Tyw5	68736
100.486	1.18433	2.27257	0.306943	3.85846	0.000114106	0.000686396	Cep57l1	103268
114.467	1.1843	2.27254	0.239723	4.9403	7.8001e-07	8.42182e-06	Obsl1	98733
101.826	1.18422	2.27241	0.336058	3.52385	0.00042532	0.00214569	Sphk2	56632
219.349	1.18421	2.27239	0.259688	4.56012	5.11242e-06	4.50442e-05	Chpt1	212862
1005.43	1.18406	2.27215	0.194306	6.0938	1.10261e-09	2.40493e-08	Ptcd3	69956
46.6852	1.18354	2.27133	0.449293	2.63422	0.00843318	0.0272887	Heatr3	234549
730.603	1.1834	2.27111	0.276526	4.27952	1.87299e-05	0.000140093	Eif3m	98221
1484.74	1.18307	2.2706	0.314243	3.76484	0.000166655	0.00095288	Ncbp3	66874
276.5	1.18273	2.27005	0.197841	5.97816	2.25677e-09	4.4905e-08	1810058I24Rik	67705
1144.7	1.18231	2.26939	0.214297	5.51713	3.44584e-08	5.25555e-07	Mrpl17	27397
758.158	1.18224	2.26929	0.18119	6.52486	6.80643e-11	1.89125e-09	Ndufb2	68198
39035.9	1.18212	2.2691	0.169086	6.99123	2.72482e-12	1.01925e-10	COX3	17710
69.4891	1.18207	2.26903	0.348281	3.39402	0.000688742	0.00322671	Ifrd2	15983
31.8073	1.1805	2.26655	0.477627	2.4716	0.0134512	0.0399089	Actl6b	83766
28.47	1.17993	2.26565	0.427046	2.763	0.00572729	0.0198614	Slc16a10	72472
159.682	1.17947	2.26494	0.355459	3.31816	0.000906115	0.00409294	Mrpl47	74600
64.267	1.17917	2.26446	0.443774	2.65713	0.00788084	0.0257858	Snapc4	227644
49.8333	1.179	2.2642	0.426591	2.76377	0.00571372	0.0198288	Sarm1	237868
145.867	1.17849	2.2634	0.35194	3.34857	0.000812296	0.00372034	Gtf2f1	98053
184.075	1.17814	2.26285	0.298716	3.94401	8.01291e-05	0.000499596	Sdr39u1	654795
3466.48	1.17809	2.26277	0.243751	4.83317	1.34376e-06	1.37304e-05	Rpl36al	66483
143.579	1.17805	2.2627	0.333283	3.53467	0.00040828	0.00206977	Tufm	233870
58.832	1.17746	2.26178	0.474649	2.4807	0.0131126	0.0391369	Ahcyl2	74340
1386.29	1.17515	2.25817	0.211056	5.56797	2.57721e-08	4.02924e-07	Hspa4	15525
180.569	1.17361	2.25575	0.257495	4.5578	5.16934e-06	4.54494e-05	Adss	11566
126.831	1.17334	2.25533	0.256838	4.5684	4.91463e-06	4.35166e-05	Slc25a28	246696
57.4528	1.17328	2.25524	0.349415	3.35785	0.000785511	0.00361358	Ddx51	69663
9997.19	1.17299	2.25478	0.152813	7.676	1.64138e-14	9.70512e-13	Rps5	20103
22.7146	1.17245	2.25394	0.488183	2.40166	0.0163211	0.046638	Ccnb1ip1	239083
335.266	1.17206	2.25334	0.195714	5.98865	2.11589e-09	4.23721e-08	Ahctf1	226747
180.689	1.17185	2.253	0.424782	2.7587	0.00580314	0.0200888	Dimt1	66254
44.2525	1.1717	2.25277	0.341285	3.4332	0.0005965	0.0028535	Pwwp2b	101631
180.276	1.17156	2.25255	0.297093	3.94342	8.03261e-05	0.000500574	Cmc2	66531
116.572	1.17063	2.25111	0.301141	3.88733	0.000101352	0.000617719	Zmynd19	67187
127.039	1.16918	2.24884	0.345971	3.37943	0.000726363	0.00338012	Anapc13	69010
205.332	1.16865	2.24801	0.256113	4.56302	5.04237e-06	4.45213e-05	Pycrl	66194
51.116	1.16767	2.24648	0.355542	3.28419	0.00102277	0.00455228	Nme6	54369
676.155	1.16729	2.2459	0.27053	4.31484	1.59721e-05	0.000122401	Guk1	14923
163.516	1.16672	2.245	0.225887	5.16504	2.40381e-07	2.92015e-06	Nvl	67459
90.6882	1.16639	2.24449	0.264591	4.40826	1.04202e-05	8.43077e-05	Tmem189	407243
223.962	1.16591	2.24374	0.254425	4.58251	4.59425e-06	4.09414e-05	Noa1	56412
296.43	1.16523	2.24268	0.226127	5.15298	2.56375e-07	3.07847e-06	Usp1	230484
135.102	1.16466	2.24181	0.274752	4.23896	2.24554e-05	0.000165087	Spock2	94214
326.527	1.16437	2.24135	0.206906	5.62753	1.82807e-08	2.96188e-07	Actl6a	56456
1485.85	1.16362	2.24019	0.208238	5.58796	2.29753e-08	3.64219e-07	Baiap2l1	66898
87.459	1.16151	2.23691	0.295992	3.92411	8.70524e-05	0.000538991	Mtpap	67440
42.549	1.16092	2.236	0.359164	3.23229	0.00122803	0.00531978	Capn15	50817
49.7285	1.16079	2.2358	0.326423	3.5561	0.000376401	0.00193728	Abat	268860
64.5546	1.15992	2.23445	0.292534	3.96507	7.33737e-05	0.000461862	Wbp1l	226178
51.9833	1.15877	2.23267	0.370983	3.12351	0.00178709	0.00735703	Nepro	212547
286.625	1.15749	2.2307	0.297742	3.88757	0.000101253	0.000617417	Rps3a3	668144
205.113	1.15737	2.23051	0.22301	5.18977	2.10548e-07	2.59822e-06	Sipa1l3	74206
165.822	1.15673	2.22952	0.265381	4.35876	1.308e-05	0.000102892	Nuf2	66977
23.7981	1.15587	2.22818	0.482641	2.39488	0.0166258	0.0473136	Pmm2	54128
345.907	1.15556	2.22771	0.196328	5.88587	3.95959e-09	7.39519e-08	Arxes2	76976
1843.66	1.15484	2.2266	0.247023	4.67505	2.93886e-06	2.74646e-05	Atp5g1	11951
280.528	1.15383	2.22505	0.280613	4.11183	3.92533e-05	0.000266444	Ppih	66101
98.831	1.15315	2.22398	0.308061	3.74324	0.000181662	0.00102506	Qrich1	69232
125.146	1.15269	2.22328	0.281608	4.09324	4.25383e-05	0.000286419	H2aj	232440
36.3757	1.15228	2.22265	0.41522	2.77511	0.00551823	0.0192628	Clpx	270166
112.189	1.15174	2.22182	0.342961	3.35823	0.000784427	0.00360992	Dpp4	13482
1245.66	1.15106	2.22077	0.143024	8.04803	8.41355e-16	6.51972e-14	Atad2	70472
132.871	1.14989	2.21898	0.264018	4.35536	1.3285e-05	0.000104373	Ccnf	12449
13028.1	1.14941	2.21823	0.202305	5.68156	1.33473e-08	2.22028e-07	Slamf1	27218
72.4103	1.14927	2.21802	0.346204	3.31963	0.000901372	0.00407742	Lmf1	76483
83.9969	1.14891	2.21746	0.286888	4.00473	6.20881e-05	0.000399903	Mis12	67139
1259.78	1.14695	2.21446	0.168785	6.79534	1.08058e-11	3.61431e-10	Fasn	14104
589.974	1.14647	2.21371	0.199768	5.73901	9.52294e-09	1.63648e-07	Cenpv	73139
220.743	1.14563	2.21243	0.238455	4.80441	1.55212e-06	1.55912e-05	Vps26a	30930
256.019	1.14507	2.21156	0.27674	4.1377	3.5081e-05	0.00024288	Mrps7	50529
867.338	1.14459	2.21083	0.257724	4.44113	8.94861e-06	7.36917e-05	Ifi30	65972
284.498	1.14432	2.21042	0.262344	4.36193	1.28922e-05	0.000101799	Olfr912	258806
151.974	1.1443	2.21039	0.30878	3.70588	0.000210659	0.00116446	Armt1	73419
629.357	1.14367	2.20942	0.192089	5.95383	2.61937e-09	5.13825e-08	Atox1	11927
457.412	1.14337	2.20896	0.176662	6.47207	9.66664e-11	2.58246e-09	Ruvbl1	56505
60.8532	1.14268	2.20792	0.327944	3.48439	0.000493267	0.00243337	Zbtb21	114565
39.3767	1.14176	2.2065	0.357819	3.19089	0.00141835	0.00604144	Cndp2	66054
39.576	1.14048	2.20455	0.389163	2.93061	0.00338296	0.0127742	Zfp825	235956
228.739	1.14031	2.20428	0.203351	5.60759	2.05157e-08	3.2899e-07	Ddt	13202
110.1	1.14004	2.20388	0.337993	3.37298	0.000743602	0.00345005	Pgs1	74451
715.502	1.1387	2.20182	0.319317	3.56605	0.000362408	0.00187222	Rpl10	110954
329.788	1.13745	2.19991	0.272226	4.17831	2.93678e-05	0.00020893	Slc10a4	231290
51.3165	1.13601	2.19772	0.421097	2.69773	0.00698141	0.0233316	Fkrp	243853
64.4419	1.13588	2.19752	0.345814	3.28465	0.00102109	0.00454643	Cenpl	70454
198.83	1.13511	2.19635	0.279454	4.06188	4.86792e-05	0.000322529	Mtx1	17827
248.335	1.13411	2.19482	0.243082	4.66552	3.07842e-06	2.86063e-05	Slc25a12	78830
237.586	1.13335	2.19367	0.29085	3.89666	9.75265e-05	0.000597907	Cops7a	26894
278.285	1.13248	2.19235	0.207689	5.45275	4.95977e-08	7.2811e-07	Cdipt	52858
55.4453	1.13165	2.1911	0.332636	3.40207	0.000668764	0.00314179	Farp1	223254
136.268	1.13103	2.19016	0.425083	2.66074	0.00779689	0.0255682	Pnpt1	71701
144.178	1.13096	2.19005	0.290579	3.8921	9.93817e-05	0.000608085	Mrpl21	353242
86.7347	1.1302	2.18889	0.300457	3.7616	0.00016883	0.000962331	Grpel2	17714
129.948	1.12984	2.18835	0.276448	4.08701	4.36966e-05	0.000292467	Faap100	71885
116.691	1.12917	2.18732	0.333651	3.38427	0.000713667	0.00333098	Kpna6	16650
138.495	1.12912	2.18726	0.253598	4.45243	8.49047e-06	7.03834e-05	Actr8	56249
32.4863	1.12909	2.18721	0.425349	2.65451	0.00794238	0.0259396	Fancf	100040608
142.681	1.12876	2.1867	0.312357	3.61368	0.000301886	0.00159861	Dbnl	13169
548.642	1.12847	2.18626	0.223349	5.05249	4.36088e-07	4.96408e-06	Dynlt1a	100310872
250.301	1.12793	2.18545	0.281507	4.00676	6.15581e-05	0.000397721	Kansl3	226976
1762.48	1.12744	2.1847	0.243151	4.63677	3.53893e-06	3.22511e-05	Rpl24	68193
34.5132	1.12655	2.18336	0.391987	2.87395	0.00405377	0.0148493	Trmt12	68260
30.2873	1.12643	2.18318	0.455863	2.47099	0.0134741	0.0399485	Klhl25	207952
36.2483	1.12593	2.18242	0.40162	2.80347	0.00505556	0.0178576	Zbtb1	268564
367.519	1.12572	2.1821	0.278562	4.04117	5.31848e-05	0.000349045	Ltv1	353258
190.285	1.12497	2.18097	0.307813	3.65472	0.000257459	0.0013899	Msh6	17688
142.087	1.12347	2.17871	0.212912	5.27672	1.31519e-07	1.7272e-06	Gm4779	102634296
1288.93	1.1195	2.17271	0.164387	6.81014	9.75046e-12	3.28775e-10	Ndufa8	68375
64.342	1.11939	2.17255	0.343024	3.26329	0.00110125	0.00485142	D11Wsu47e	276852
59.2027	1.11924	2.17233	0.343621	3.25719	0.0011252	0.00494296	Tap1	21354
159.104	1.11922	2.1723	0.289518	3.86582	0.000110718	0.00066827	Ncln	103425
287.18	1.118	2.17046	0.242478	4.61073	4.01258e-06	3.6276e-05	Ppp4r1	70351
202.242	1.11724	2.16932	0.295237	3.78422	0.000154193	0.000891431	Aen	68048
40.2194	1.11598	2.16742	0.377235	2.95832	0.00309322	0.0118193	Nrd1	230598
458.763	1.11591	2.16732	0.272989	4.08776	4.35553e-05	0.000292104	Uchl3	50933
79.9193	1.11591	2.16732	0.262186	4.25619	2.07942e-05	0.000153599	Nxpe3	385658
83.7951	1.11531	2.16641	0.315187	3.53855	0.000402332	0.00204794	Aven	74268
86.8979	1.11472	2.16552	0.293557	3.79728	0.000146295	0.00085209	Wdr83os	414077
618.516	1.11406	2.16453	0.313426	3.55445	0.000378769	0.00194729	Mcm3	17215
95.8094	1.11325	2.16333	0.286276	3.88874	0.000100768	0.000615361	Sigmar1	18391
69.0475	1.11269	2.16248	0.312523	3.56034	0.000370378	0.00190786	Uhrf1bp1	224648
396.296	1.11217	2.16171	0.207683	5.35515	8.5486e-08	1.172e-06	Tram1	72265
1550.44	1.11208	2.16157	0.200271	5.55288	2.81009e-08	4.35511e-07	Clic4	29876
195.218	1.1113	2.1604	0.326697	3.40161	0.000669901	0.00314554	Man1c1	230815
420.682	1.11101	2.15997	0.265486	4.18482	2.8539e-05	0.000204042	Ndufs1	227197
510.827	1.11082	2.15968	0.180955	6.13863	8.32354e-10	1.88124e-08	Spcs1	69019
370.959	1.1108	2.15966	0.225689	4.92182	8.57415e-07	9.21371e-06	Emc2	66736
65.8294	1.10914	2.15716	0.363377	3.0523	0.00227094	0.00903453	Slc29a2	13340
58.2387	1.10911	2.15712	0.377273	2.93979	0.0032843	0.0124355	Dhx32	101437
196.64	1.10898	2.15693	0.255346	4.34303	1.40529e-05	0.000109509	Socs2	216233
95.8834	1.108	2.15547	0.433926	2.55343	0.0106667	0.0332195	Ccne2	12448
80.5422	1.10721	2.15428	0.315012	3.51481	0.000440066	0.0022067	Mfsd5	106073
1520.25	1.10643	2.15311	0.356806	3.10092	0.00192923	0.00786314	Slirp	380773
61.8755	1.1063	2.15293	0.387863	2.85231	0.00434031	0.0156729	Gm609	208166
1692.77	1.1055	2.15174	0.208885	5.29239	1.20731e-07	1.60409e-06	Srsf3	20383
44.7612	1.10498	2.15096	0.385368	2.86734	0.00413933	0.0151001	Fitm2	228859
99.0928	1.10454	2.1503	0.286729	3.8522	0.000117059	0.000702467	Zfp692	103836
79.4296	1.10435	2.15002	0.32378	3.41081	0.000647704	0.00305857	Mbd3	17192
150.888	1.10341	2.14862	0.304281	3.62628	0.000287531	0.00153301	Alad	17025
1384.1	1.10254	2.14732	0.151834	7.26144	3.82991e-13	1.6944e-11	Ywhaq	22630
530.152	1.10251	2.14727	0.212959	5.1771	2.25367e-07	2.74846e-06	Txnl1	53382
590.89	1.10238	2.14708	0.269316	4.09324	4.25388e-05	0.000286419	Cdk2ap1	13445
85.623	1.10179	2.1462	0.30274	3.63938	0.000273294	0.00146587	Vps52	224705
46.8467	1.10128	2.14545	0.33313	3.30586	0.000946861	0.00424319	Npr1	18160
113.939	1.10102	2.14506	0.278782	3.94938	7.83534e-05	0.000489748	Dhx33	216877
581.023	1.10054	2.14436	0.263791	4.17203	3.01898e-05	0.000214005	Ndufv3	78330
442.537	1.10048	2.14426	0.196415	5.60283	2.10885e-08	3.36876e-07	Psme3	19192
235.745	1.09956	2.14289	0.253484	4.33778	1.43927e-05	0.000111669	Chpf	74241
210.335	1.09893	2.14196	0.240485	4.56966	4.88526e-06	4.34107e-05	Fbxw11	103583
60.8995	1.09844	2.14124	0.417637	2.63014	0.00853497	0.027579	Tbx20	57246
518.04	1.09826	2.14096	0.221677	4.95431	7.25859e-07	7.92284e-06	Gps1	209318
51.3125	1.09822	2.14091	0.439156	2.50075	0.012393	0.0374279	Clasrp	53609
274.112	1.09752	2.13987	0.261351	4.19942	2.67594e-05	0.000192755	Acat2	110460
207.208	1.09715	2.13931	0.267993	4.09393	4.24122e-05	0.000286019	Cdc45	12544
384.682	1.0965	2.13835	0.272533	4.02337	5.73716e-05	0.000373223	Rnaset2a	100037283
229.452	1.09626	2.138	0.2657	4.12593	3.69236e-05	0.000253249	Mrpl28	68611
165.986	1.09615	2.13783	0.215252	5.09241	3.53548e-07	4.10313e-06	Xlr4b	27083
55.236	1.09588	2.13743	0.354279	3.09326	0.0019797	0.00802428	Cdca5	67849
69.0226	1.09545	2.13679	0.377734	2.90005	0.00373102	0.0138867	Fbxl16	214931
148.094	1.09508	2.13625	0.221666	4.94022	7.80348e-07	8.42182e-06	Rrp12	107094
7828.34	1.09498	2.13611	0.204591	5.35207	8.69556e-08	1.18824e-06	Ftl1-ps2	434624
68.3985	1.09485	2.13591	0.311836	3.51097	0.000446476	0.00223525	1700123O20Rik	58248
62.2039	1.09438	2.13521	0.322159	3.39701	0.000681259	0.00319766	Arhgap21	71435
43.1872	1.09355	2.13399	0.431497	2.53432	0.0112665	0.034698	Cdc42ep4	56699
312.471	1.09339	2.13375	0.210554	5.19292	2.07019e-07	2.56482e-06	Gm9803	100042179
608.293	1.0933	2.13362	0.194558	5.61942	1.91594e-08	3.08429e-07	Lamtor5	68576
105.586	1.09312	2.13336	0.281648	3.88118	0.000103953	0.000632025	Napa	108124
116.204	1.09304	2.13323	0.253496	4.31185	1.61893e-05	0.000123761	Cnpy3	72029
184.09	1.09014	2.12894	0.222715	4.89476	9.84241e-07	1.04348e-05	Akap8	56399
586.846	1.08949	2.12799	0.24738	4.40411	1.06217e-05	8.57154e-05	Mrpl20	66448
662.405	1.08937	2.12781	0.204901	5.31657	1.05742e-07	1.42774e-06	Bace2	56175
43.8449	1.08902	2.1273	0.390396	2.78953	0.00527843	0.0185275	Snap29	67474
285.545	1.08825	2.12616	0.30354	3.5852	0.000336815	0.0017516	Ebna1bp2	69072
105.971	1.08697	2.12427	0.307091	3.53955	0.000400804	0.00204182	Tcf19	106795
57.7017	1.08648	2.12355	0.373159	2.91158	0.00359606	0.0134647	Zfp68	24135
1105.65	1.08572	2.12243	0.164756	6.58985	4.40268e-11	1.28939e-09	Ak2	11637
181.118	1.08505	2.12145	0.326073	3.32764	0.000875862	0.00397644	Ufd1	22230
332.622	1.0846	2.12078	0.247904	4.37507	1.21393e-05	9.64035e-05	Vars	22321
50.062	1.08257	2.1178	0.40455	2.67597	0.00745128	0.0246127	Zfta	108899
97.0898	1.08219	2.11724	0.300196	3.60494	0.000312227	0.00164569	Snapc2	102209
781.821	1.08112	2.11568	0.213193	5.07109	3.95537e-07	4.55232e-06	Rabggtb	19352
52.5932	1.07793	2.11101	0.352343	3.05933	0.00221834	0.00884782	Gm7072	631624
682.726	1.07698	2.10962	0.245876	4.38018	1.18583e-05	9.47751e-05	Trim28	21849
149.804	1.07609	2.10831	0.247491	4.34799	1.37392e-05	0.000107535	Alg13	67574
342.361	1.07453	2.10604	0.238355	4.50811	6.54063e-06	5.59293e-05	Alyref	21681
2729.07	1.07444	2.1059	0.293356	3.66257	0.000249694	0.0013509	Hspe1	15528
299.475	1.07428	2.10567	0.23608	4.55049	5.35199e-06	4.67915e-05	Ina	226180
113.007	1.07425	2.10563	0.386376	2.78034	0.00543025	0.0190089	Dnttip2	99480
258.742	1.0737	2.10482	0.236881	4.53266	5.82454e-06	5.04982e-05	Shmt1	20425
313.743	1.07322	2.10413	0.194759	5.51051	3.5779e-08	5.43701e-07	Gcsh	68133
605.64	1.07245	2.103	0.174889	6.13219	8.66777e-10	1.94495e-08	Rrm1	20133
69.2372	1.07157	2.10172	0.354933	3.01907	0.0025355	0.00995371	Cenpp	66336
111.794	1.07033	2.09991	0.399511	2.67909	0.00738225	0.0244429	Heatr5b	320473
217.85	1.06962	2.09889	0.242617	4.40869	1.03996e-05	8.42501e-05	Mtln	67885
465.453	1.06925	2.09834	0.175614	6.08863	1.13883e-09	2.47097e-08	Bmi1	12151
217.879	1.06894	2.0979	0.237913	4.49301	7.02247e-06	5.94385e-05	Gm14430	627914
30.7326	1.06866	2.09748	0.415869	2.5697	0.0101786	0.0319387	Cep89	72140
95.6285	1.06772	2.09611	0.282342	3.78165	0.000155793	0.000899432	Rptor	74370
1248.11	1.0668	2.09479	0.240759	4.431	9.37962e-06	7.68353e-05	Eif1ax	66235
1558.93	1.06659	2.09448	0.188326	5.66355	1.48277e-08	2.44373e-07	Eif3i	54709
205.784	1.06594	2.09354	0.338286	3.15101	0.00162707	0.00679118	Dnajc19	67713
125.477	1.0659	2.09348	0.27907	3.81947	0.000133738	0.000787777	Cip2a	224171
70.6212	1.06369	2.09027	0.357406	2.97613	0.00291908	0.0112299	Tsen2	381802
77.3147	1.0617	2.08739	0.34257	3.09921	0.00194035	0.00789555	Mrrf	67871
138.666	1.06125	2.08674	0.256226	4.14185	3.44519e-05	0.000239189	Ncapg	54392
136.85	1.06031	2.08538	0.283555	3.73935	0.000184497	0.00103871	Tra2a	101214
177.645	1.06003	2.08498	0.244152	4.34168	1.41397e-05	0.000110048	Sec61a2	57743
39.5771	1.05944	2.08412	0.393641	2.69139	0.00711556	0.0237109	Slc66a1	212555
173.362	1.05925	2.08384	0.2688	3.94064	8.12648e-05	0.000505918	Rtl8a	66158
49.6454	1.05859	2.0829	0.350459	3.0206	0.00252276	0.00990994	Yipf6	77929
41.3897	1.0579	2.0819	0.410318	2.57825	0.00993013	0.0312691	Dxo	112403
1236.91	1.05768	2.08158	0.188069	5.62389	1.86704e-08	3.01335e-07	Rpl29	19944
447.187	1.05645	2.07981	0.186229	5.67286	1.4043e-08	2.32362e-07	Etf1	225363
43.0595	1.05637	2.07969	0.40369	2.61678	0.00887623	0.0284386	Tarbp1	212728
45.4452	1.05589	2.079	0.379438	2.78277	0.00538967	0.0188943	Ubxn2b	68053
143.87	1.05558	2.07855	0.284504	3.71025	0.000207054	0.00114605	Pus10	74467
117.663	1.05557	2.07854	0.317376	3.32593	0.000881228	0.00399499	Parp2	11546
242.547	1.0555	2.07844	0.203286	5.19221	2.07811e-07	2.57208e-06	Asap1	13196
138.911	1.05535	2.07823	0.222696	4.73899	2.14786e-06	2.07565e-05	Poldip2	67811
542.314	1.0551	2.07786	0.19881	5.30708	1.11394e-07	1.49597e-06	Clstn1	65945
105.999	1.05439	2.07684	0.343914	3.06586	0.00217045	0.00868179	Elmo2	140579
291.964	1.05267	2.07437	0.256131	4.1099	3.95831e-05	0.000268536	Gfm1	28030
1953.21	1.05243	2.07401	0.213764	4.9233	8.5099e-07	9.15254e-06	Calr	12317
451.729	1.05172	2.07301	0.194937	5.3952	6.84466e-08	9.64904e-07	Pde4dip	83679
242.109	1.05095	2.07189	0.266436	3.94446	7.99788e-05	0.000498908	Tln2	70549
278.342	1.05087	2.07177	0.198112	5.3044	1.13043e-07	1.51647e-06	Birc6	12211
25816.6	1.04823	2.06799	0.170756	6.13875	8.31739e-10	1.88124e-08	Rps29	20090
809.264	1.0478	2.06737	0.244992	4.27687	1.89543e-05	0.000141517	Nutf2-ps1	100043462
119.946	1.0476	2.06709	0.310359	3.37544	0.000736976	0.0034244	Pex13	72129
133.633	1.04742	2.06684	0.291114	3.59799	0.000320691	0.00168248	Sbf1	77980
44.5229	1.04741	2.06682	0.349451	2.99731	0.00272378	0.0105698	Zbtb40	230848
115.401	1.04738	2.06678	0.315115	3.32381	0.000887953	0.00402255	Cenpk	60411
30.1229	1.04723	2.06656	0.425609	2.46054	0.0138728	0.0409126	Mettl18	69962
456.049	1.04602	2.06483	0.158334	6.60643	3.93688e-11	1.1639e-09	Ubap2l	74383
311.226	1.04601	2.06481	0.207695	5.03628	4.74673e-07	5.35632e-06	Nol9	74035
264.403	1.04568	2.06434	0.258218	4.0496	5.13043e-05	0.000338126	Rhno1	72440
41.2907	1.04547	2.06405	0.385788	2.70997	0.00672884	0.0226522	Zbtb33	56805
62.1019	1.04501	2.06338	0.364038	2.87061	0.00409678	0.0149755	Slc25a25	227731
45.806	1.04396	2.06188	0.405162	2.57666	0.00997608	0.03139	Prmt9	102182
166.29	1.04394	2.06185	0.255583	4.08455	4.41625e-05	0.000295269	Slc31a1	20529
1494.74	1.04267	2.06004	0.220808	4.72208	2.33449e-06	2.2341e-05	Lhfpl4	269788
158.483	1.04256	2.05988	0.221476	4.70732	2.50991e-06	2.38143e-05	Trim24	21848
241.867	1.0423	2.0595	0.430157	2.42306	0.0153904	0.0444778	Ipo4	75751
355.973	1.04206	2.05917	0.238967	4.36071	1.29641e-05	0.000102109	Imp4	27993
85.4656	1.04125	2.05801	0.294415	3.53668	0.000405191	0.00205745	Polh	80905
238.705	1.04092	2.05753	0.218507	4.76376	1.90022e-06	1.8623e-05	Cul1	26965
85.7849	1.04018	2.05649	0.350442	2.96821	0.00299543	0.0114776	Herc2	15204
110.808	1.04012	2.0564	0.329293	3.15864	0.00158508	0.00663159	Emc4	68032
994.467	1.0398	2.05594	0.169338	6.14034	8.23461e-10	1.86791e-08	Elob	67673
75.3923	1.03957	2.05562	0.375648	2.76741	0.00565036	0.0196526	Pask	269224
94.1292	1.03954	2.05557	0.302016	3.44199	0.000577458	0.00277946	Pop7	74097
137.537	1.03838	2.05391	0.246183	4.2179	2.46591e-05	0.000179386	Desi2	78825
102.222	1.03712	2.05213	0.300044	3.45656	0.000547123	0.00265084	Spc25	66442
105.468	1.03678	2.05164	0.368939	2.81016	0.00495161	0.0175851	Pex3	56535
52.2926	1.03444	2.04833	0.325656	3.1765	0.00149065	0.00628927	Jrk	16469
36.027	1.03427	2.04808	0.430405	2.40302	0.0162601	0.0464957	Smcr8	237782
184.526	1.03387	2.0475	0.27255	3.79331	0.00014865	0.00086339	Msh2	17685
171.05	1.03374	2.04733	0.25064	4.12442	3.71677e-05	0.000254503	Ubxn4	67812
251.684	1.03348	2.04696	0.240846	4.29106	1.77823e-05	0.000134864	Riok1	71340
1399.26	1.0334	2.04684	0.174278	5.9296	3.03669e-09	5.84656e-08	Mia3	338366
239.832	1.03301	2.04628	0.202433	5.10296	3.34389e-07	3.90987e-06	Ftsj3	56095
46.8113	1.03235	2.04535	0.421484	2.44931	0.0143128	0.0419172	Ccm2	216527
341.315	1.03175	2.0445	0.204524	5.04464	4.54371e-07	5.15339e-06	Tfam	21780
77.8078	1.03092	2.04333	0.423085	2.43667	0.0148232	0.0431081	Golga1	76899
447.211	1.03089	2.04329	0.216519	4.76121	1.92433e-06	1.8813e-05	Ythdf1	228994
230.084	1.02814	2.03939	0.239885	4.28596	1.81949e-05	0.000137326	Mrpl3	94062
35.4059	1.02794	2.03911	0.426309	2.41126	0.0158977	0.0456268	2210418O10Rik	100504263
87.699	1.02794	2.03911	0.301569	3.40863	0.000652897	0.00308077	Mtrr	210009
70.6114	1.02708	2.0379	0.298359	3.44243	0.000576517	0.00277708	Rubcn	100502698
51.0573	1.02704	2.03783	0.308239	3.33195	0.000862408	0.00392136	Ift27	67042
4871.4	1.0268	2.0375	0.19901	5.15954	2.47554e-07	2.98982e-06	Rpl14	67115
106.975	1.02562	2.03584	0.2732	3.75411	0.000173957	0.000987393	Camk2n2	73047
58.3983	1.02512	2.03513	0.346325	2.95999	0.00307649	0.0117593	Galk2	69976
560.855	1.02451	2.03426	0.213691	4.79432	1.63227e-06	1.63044e-05	Ndufa2	17991
15248	1.02285	2.03192	0.212924	4.80381	1.55676e-06	1.56252e-05	Synrg	217030
105.655	1.02266	2.03166	0.354065	2.88834	0.00387279	0.0143204	Hoxc9	15427
134.346	1.02229	2.03114	0.295839	3.45555	0.000549164	0.00265969	Ip6k1	27399
1788.33	1.02218	2.03099	0.178685	5.72058	1.0616e-08	1.80689e-07	Rpl37	67281
578.941	1.02215	2.03095	0.195192	5.23664	1.63524e-07	2.08176e-06	Gpx1	14775
86.3202	1.02181	2.03047	0.347822	2.93775	0.00330605	0.0125065	Them6	223626
148.756	1.02179	2.03044	0.241133	4.23747	2.26056e-05	0.000165898	Cuta	67675
2982.66	1.0193	2.02693	0.184719	5.51811	3.42658e-08	5.23256e-07	Cct6a	12466
203.597	1.01913	2.0267	0.257056	3.96462	7.35122e-05	0.000462501	Ythdf2	213541
34.5333	1.01869	2.02608	0.400232	2.54525	0.01092	0.0338142	Dusp28	67446
243.364	1.01842	2.0257	0.256454	3.97117	7.15208e-05	0.000452023	Ckap2l	70466
100.204	1.01821	2.0254	0.404551	2.51689	0.0118396	0.0360448	Eno1	13806
93.2468	1.01774	2.02475	0.257524	3.95202	7.74929e-05	0.000484612	Nme4	56520
359.338	1.01771	2.02471	0.302616	3.36306	0.000770846	0.00356056	Ift20	55978
241.433	1.01652	2.02303	0.273005	3.72344	0.000196527	0.00109655	Ublcp1	79560
163.61	1.01637	2.02282	0.263778	3.85311	0.000116627	0.000700208	Esd	13885
6271.57	1.01442	2.02009	0.216205	4.69195	2.70617e-06	2.54809e-05	Aprt	11821
681.16	1.01432	2.01995	0.196405	5.16444	2.41164e-07	2.92397e-06	Nop58	55989
87.8815	1.01411	2.01966	0.326971	3.10153	0.00192523	0.00784941	Nt5c2	76952
139.742	1.01401	2.01952	0.276671	3.66505	0.000247291	0.00134081	Rbm7	67010
521.697	1.01264	2.0176	0.204909	4.94191	7.73617e-07	8.37817e-06	Ola1	67059
41.2431	1.01217	2.01694	0.40547	2.49629	0.0125502	0.0377877	Inpp5e	64436
42.1114	1.01213	2.01688	0.386612	2.61794	0.00884616	0.0283787	Popdc3	78977
177.397	1.01155	2.01607	0.32701	3.09332	0.00197932	0.00802428	Rps6ka4	56613
331.632	1.01087	2.01513	0.199807	5.05924	4.20936e-07	4.82683e-06	Fto	26383
66.6346	1.00987	2.01373	0.382616	2.63939	0.00830553	0.0269562	Ccnyl1	227210
212.552	1.00987	2.01373	0.228767	4.4144	1.01289e-05	8.24858e-05	Nup50	18141
1173.09	1.00965	2.01342	0.210017	4.80746	1.52861e-06	1.54295e-05	Furin	18550
139.316	1.00938	2.01305	0.304399	3.31599	0.00091319	0.00412191	Tbrg4	21379
2879.7	1.00709	2.00985	0.271449	3.71006	0.000207207	0.00114639	Hnrnpu	51810
515.99	1.00706	2.00981	0.29266	3.44105	0.000579456	0.002788	Uqcrc1	22273
50.2253	1.00614	2.00853	0.337583	2.98042	0.0028785	0.0110955	Ints10	70885
158.781	1.00608	2.00845	0.260223	3.86624	0.000110528	0.000667672	Ppm1f	68606
182.659	1.00405	2.00562	0.236973	4.23699	2.26532e-05	0.00016615	Cfap298	68001
47.9526	1.00347	2.00482	0.362684	2.76679	0.00566108	0.0196692	Cc2d1b	319965
125.957	1.00304	2.00422	0.371378	2.70086	0.00691602	0.0231449	Abhd8	64296
224.159	1.00299	2.00415	0.22341	4.48946	7.14036e-06	6.02576e-05	Stx1a	20907
5026.68	1.00211	2.00293	0.201815	4.96548	6.85327e-07	7.48698e-06	Hint1	15254
601.463	1.00207	2.00288	0.239404	4.18571	2.84273e-05	0.000203476	Smdt1	69029
36.8008	1.00168	2.00233	0.381816	2.62347	0.00870403	0.0280164	Mecr	26922
86.4462	1.00167	2.00231	0.352488	2.8417	0.00448739	0.0161386	Kmt2b	75410
1484.48	1.00096	2.00133	0.226794	4.41352	1.01704e-05	8.27153e-05	Rpl9-ps6	100042823
