# Supplementary material for: West Nile Virus Subgenomic RNAs Modulate Gene Expression in a Neuronal Cell Line
Source: Viruses. 2024 May 20;16(5):812. doi: 10.3390/v16050812 (PMC11125720; doi:10.3390/v16050812)
Supplement: Supplementary file 1 [file viruses-16-00812-s001.zip › Table S15. WT vs control downregulated genes.xlsx]

## Sheet: down padj
baseMean	log2FoldChange	FOLD CHANGE	lfcSE	stat	pvalue	padj	symbol	ENTREZID
59.6645	-8.19625	0.00340943	1.10047	-7.44799	9.47734e-14	4.65509e-12	Eml2	72205
13.0399	-7.74976	0.0046461	1.3257	-5.84579	5.04179e-09	9.2502e-08	Gm15091	382244
282.22	-7.72394	0.00473001	0.626657	-12.3256	6.59329e-35	6.85482e-32	Tmsb4x	19241
10.9693	-7.37167	0.00603818	1.40057	-5.26333	1.41466e-07	1.83464e-06	Bfsp1	12075
9.76883	-7.0314	0.0076443	2.23379	-3.14774	0.00164539	0.00685112	Dnah8	13417
16.5808	-7.01158	0.00775006	1.79463	-3.90697	9.34608e-05	0.000574393	Cldn23	71908
9.64265	-6.87606	0.00851333	1.43972	-4.77596	1.7885e-06	1.7681e-05	Prkg2	19092
6.1796	-6.59722	0.0103286	1.46481	-4.5038	6.67475e-06	5.68812e-05	Lgi3	213469
13.063	-6.55741	0.0106175	1.40161	-4.67847	2.89024e-06	2.70914e-05	Macroh2a2	404634
10.7229	-6.38175	0.0119923	1.32907	-4.80166	1.57357e-06	1.57577e-05	Cxcl1	14825
19.1533	-6.31033	0.0126009	2.41137	-2.6169	0.00887318	0.0284361	Gm10275	19897
9.02566	-6.29821	0.0127072	1.38333	-4.55292	5.29068e-06	4.63529e-05	Ablim3	319713
17.3975	-6.18085	0.0137841	1.2758	-4.8447	1.26803e-06	1.30851e-05	Nat8l	269642
5.12091	-6.1756	0.0138343	1.47761	-4.17946	2.92207e-05	0.00020808	Slit1	20562
5.03444	-6.1341	0.0142381	1.57451	-3.89588	9.78445e-05	0.000599562	Angel1	68737
12.6388	-6.0981	0.0145979	1.31134	-4.65028	3.31491e-06	3.04318e-05	Ndrg1	17988
4.37032	-6.07494	0.0148341	1.52944	-3.97202	7.12672e-05	0.000450877	Fblim1	74202
8.3244	-6.05052	0.0150873	1.41097	-4.28819	1.80134e-05	0.00013612	Cyp4b1	13120
4.30678	-5.99498	0.0156795	1.56173	-3.83868	0.000123699	0.000738053	Ubxn10	212190
36.6417	-5.81294	0.0177882	0.963794	-6.0313	1.62642e-09	3.38186e-08	Pcp4	18546
29.7512	-5.80933	0.0178327	1.07569	-5.40055	6.64371e-08	9.39761e-07	Npy	109648
24.8828	-5.80095	0.0179365	0.928872	-6.24516	4.23372e-10	1.01772e-08	Sdc3	20970
13.4834	-5.72392	0.0189203	0.98545	-5.80844	6.30588e-09	1.13197e-07	Narf	67608
18.7269	-5.70686	0.0191454	0.988634	-5.77247	7.81176e-09	1.37461e-07	Gas6	14456
89.9594	-5.69922	0.019247	0.790502	-7.20962	5.61078e-13	2.45614e-11	Capn6	12338
3.79668	-5.65802	0.0198046	1.60053	-3.53509	0.000407636	0.00206819	Prcc	94315
4.67386	-5.55891	0.021213	1.66213	-3.34446	0.000824432	0.00376624	Pcdh17	219228
6.50223	-5.55875	0.0212153	1.51601	-3.66671	0.000245696	0.00133451	Mycl	16918
107.341	-5.54165	0.0214683	0.49065	-11.2945	1.39713e-29	7.923e-27	Neurl1b	240055
3.45711	-5.53981	0.0214956	1.60191	-3.45825	0.000543698	0.00263767	Dach2	93837
12.7026	-5.53458	0.0215738	1.2959	-4.27083	1.9475e-05	0.000144798	Tox	252838
3.22403	-5.50838	0.0219691	1.78408	-3.08752	0.00201832	0.00815695	Plppr3	216152
13.4401	-5.47718	0.0224493	1.32887	-4.12167	3.76135e-05	0.000257132	Gspt2	14853
2.74046	-5.45752	0.0227575	1.9128	-2.85315	0.00432884	0.0156391	Spint2	20733
3.01286	-5.4439	0.0229733	1.70038	-3.20159	0.00136674	0.00585757	Sema6c	20360
17.9278	-5.42831	0.0232229	0.950512	-5.71093	1.12358e-08	1.89685e-07	Myo7a	17921
18.1437	-5.36404	0.0242808	1.01857	-5.26623	1.39252e-07	1.81159e-06	Mamdc2	71738
2.67558	-5.31901	0.0250506	1.77803	-2.99152	0.00277592	0.0107454	Tmem82	213989
3.0392	-5.30291	0.0253318	1.67124	-3.17305	0.00150849	0.00635594	Siah3	380918
4.48686	-5.26668	0.025976	1.55802	-3.38036	0.000723903	0.00337119	Kif21b	16565
11.1831	-5.1887	0.0274185	1.29628	-4.00276	6.26088e-05	0.000402779	Plppr5	75769
13.6427	-5.17862	0.0276108	1.03232	-5.01647	5.26282e-07	5.8887e-06	Myo6	17920
8.10704	-5.1599	0.0279716	1.40739	-3.6663	0.000246088	0.00133603	Wnt9a	216795
7.98119	-5.15278	0.0281099	1.39278	-3.69963	0.000215912	0.00119137	Dscam	13508
2.55788	-5.09763	0.0292051	1.70256	-2.9941	0.00275256	0.0106712	Slc47a1	67473
6.99879	-5.0915	0.0293295	1.4051	-3.62358	0.000290558	0.00154783	Soat1	20652
2.28673	-5.08076	0.0295487	1.79626	-2.82851	0.00467645	0.0167317	Slamf9	98365
2.5657	-5.07781	0.0296092	1.8089	-2.80712	0.00499865	0.0176924	Il17re	57890
298.718	-5.05832	0.030012	0.314543	-16.0815	3.44211e-58	2.14719e-54	Sult4a1	29859
13.3905	-5.02065	0.0308058	1.10327	-4.5507	5.34681e-06	4.67915e-05	Adam22	11496
2.27195	-4.99458	0.0313675	1.83297	-2.72486	0.00643292	0.0218505	Notch3	18131
4.62383	-4.98663	0.0315409	1.52603	-3.26772	0.00108417	0.00478629	Rasgef1a	70727
7.55151	-4.95473	0.0322462	1.37407	-3.60589	0.000311084	0.00164062	Glipr1	73690
2.30669	-4.94023	0.0325719	1.96268	-2.51709	0.0118329	0.0360331	Sybu	319613
7.35991	-4.92734	0.0328642	1.337	-3.68538	0.000228366	0.00125345	Rorb	225998
1.81778	-4.846	0.0347703	2.0442	-2.37061	0.0177586	0.0499337	Tbx21	57765
3.2684	-4.81177	0.0356052	1.57947	-3.04645	0.00231564	0.00918889	Large2	228366
1.86483	-4.79376	0.0360524	1.91214	-2.50701	0.0121757	0.03687	Adssl1	11565
5.43783	-4.78415	0.0362935	1.48984	-3.21118	0.00132191	0.00568498	Nrxn3	18191
2.60938	-4.78045	0.0363866	1.68882	-2.83064	0.0046455	0.0166496	Gm3375	100041503
11.7155	-4.74575	0.0372722	1.1867	-3.99912	6.35797e-05	0.000408455	Igdcc4	56741
17.6875	-4.7423	0.0373617	0.812453	-5.83701	5.31464e-09	9.70798e-08	Ncan	13004
2.18521	-4.71039	0.0381973	1.85563	-2.53843	0.0111351	0.0343696	Vmn1r38	171186
1.85062	-4.70765	0.0382697	1.96754	-2.39267	0.0167265	0.0475677	1700013F07Rik	75504
19.1304	-4.70756	0.0382723	0.850324	-5.53619	3.09119e-08	4.76119e-07	Rem2	140743
1.93882	-4.68695	0.0388228	1.86023	-2.51956	0.0117503	0.0358427	Plxdc1	72324
13.1344	-4.68014	0.0390065	1.12987	-4.1422	3.43986e-05	0.000239189	Hs3st2	195646
2.11417	-4.67564	0.0391285	1.78529	-2.61898	0.00881938	0.0283073	Zfyve28	231125
41.2934	-4.66982	0.0392867	0.600941	-7.77084	7.79703e-15	4.83959e-13	Igsf9	93842
2.01883	-4.64855	0.03987	1.86913	-2.48702	0.0128819	0.0385961	Cerkl	228094
6.74204	-4.6474	0.0399018	1.27069	-3.65739	0.000254794	0.00137611	Nyap1	243300
4.86484	-4.64366	0.0400054	1.47208	-3.15449	0.00160777	0.00671755	Rasl11a	68895
3.26046	-4.63129	0.0403498	1.64383	-2.81737	0.00484184	0.0172394	Optc	269120
11.916	-4.60494	0.0410936	0.984647	-4.67675	2.91464e-06	2.72791e-05	1810010H24Rik	69066
11.3599	-4.58692	0.0416103	1.05764	-4.33694	1.44483e-05	0.000112031	Arhgap18	73910
7.45654	-4.56742	0.0421763	1.12274	-4.06811	4.73951e-05	0.000315529	Col22a1	69700
116.907	-4.56586	0.0422222	0.47934	-9.5253	1.64574e-21	3.42204e-19	Rprml	104582
1.96592	-4.562	0.042335	1.91826	-2.37819	0.0173977	0.0490627	Arhgap6	11856
1.83398	-4.54959	0.042701	1.88334	-2.4157	0.0157052	0.0452268	Gcnt4	218476
34.8094	-4.5436	0.0428784	0.753181	-6.03255	1.61393e-09	3.3615e-08	Gipc2	54120
2.53178	-4.53845	0.0430319	1.70451	-2.66262	0.00775358	0.0254495	Ncf1	17969
6.04656	-4.53742	0.0430627	1.39583	-3.25071	0.00115119	0.00503584	Fam169a	320557
3.1866	-4.5345	0.04315	1.65295	-2.74328	0.00608293	0.0208835	Selenbp1	20341
6.02671	-4.52812	0.0433412	1.23282	-3.67296	0.000239754	0.00130505	Ccn4	22402
22.1458	-4.52459	0.0434473	0.730169	-6.19664	5.76823e-10	1.35782e-08	Pacsin3	80708
3680.54	-4.52237	0.0435143	0.342177	-13.2165	7.05118e-40	1.46618e-36	Tubb2b	73710
14.9302	-4.51941	0.0436036	0.875838	-5.1601	2.46822e-07	2.98387e-06	Niban1	63913
3.7751	-4.50832	0.04394	1.66098	-2.71426	0.00664247	0.0224159	Gsap	212167
2.67992	-4.47591	0.0449382	1.85696	-2.41035	0.0159373	0.0457089	Il34	76527
4.79776	-4.46575	0.0452558	1.6396	-2.72369	0.00645578	0.0219044	2310069G16Rik	69659
10.6807	-4.45143	0.0457075	1.10611	-4.02441	5.71178e-05	0.000372116	H2-M3	14991
2.9134	-4.44071	0.0460482	1.79923	-2.46811	0.0135827	0.040192	Inca1	103844
10.7037	-4.41204	0.0469724	1.11737	-3.9486	7.86099e-05	0.000491105	Lef1	16842
8.25981	-4.39271	0.047606	1.52844	-2.87399	0.00405317	0.0148493	Bmerb1	67254
2.69419	-4.38351	0.0479107	1.75603	-2.49627	0.0125508	0.0377877	Gm16523	100042584
2.68253	-4.38327	0.0479186	1.71702	-2.55284	0.010685	0.0332518	Jag1	16449
2.49419	-4.36948	0.0483787	1.69724	-2.57446	0.0100397	0.0315608	Dock5	68813
10.0844	-4.3621	0.0486269	1.05443	-4.13694	3.51969e-05	0.000243413	Cdsn	386463
5.16924	-4.35418	0.0488946	1.39134	-3.12949	0.00175112	0.00723701	Nectin4	71740
3.16406	-4.34802	0.049104	1.53896	-2.8253	0.0047236	0.0168714	A4galt	239559
9.88695	-4.34737	0.0491261	1.1602	-3.74709	0.0001789	0.00101314	Abcc3	76408
4.54669	-4.34452	0.0492231	1.51377	-2.87001	0.0041046	0.0149865	Igf2bp3	140488
5.04433	-4.34231	0.0492986	1.47675	-2.94045	0.00327735	0.0124205	Eva1b	230752
255.743	-4.33449	0.0495664	0.37735	-11.4867	1.53963e-30	9.6042e-28	Slc7a5	20539
3.75059	-4.31768	0.0501474	1.5387	-2.80605	0.00501526	0.0177404	Sorcs2	81840
15.2399	-4.29797	0.0508372	0.858306	-5.0075	5.51407e-07	6.14776e-06	Zc3h6	78751
141.016	-4.29299	0.0510131	0.449087	-9.55936	1.18482e-21	2.50538e-19	Sat1	20229
11.3151	-4.25287	0.0524517	0.865905	-4.91147	9.0396e-07	9.67222e-06	Trp53	22059
16.5321	-4.2456	0.0527165	0.921747	-4.60604	4.10412e-06	3.70232e-05	Camsap3	69697
2.52439	-4.24057	0.0529007	1.75947	-2.41013	0.0159467	0.0457252	Serpine2	20720
61.3971	-4.2313	0.0532416	0.508924	-8.31421	9.23682e-17	8.66455e-15	Tnfaip2	21928
3.32552	-4.22141	0.053608	1.75982	-2.39877	0.01645	0.0469075	Plcl1	227120
6.98796	-4.21782	0.0537415	1.62045	-2.60286	0.00924485	0.0294462	Dock3	208869
1.84092	-4.21082	0.054003	1.7772	-2.36936	0.0178189	0.0500612	Srgap1	117600
11.5107	-4.20694	0.0541484	1.00003	-4.20681	2.59006e-05	0.000187216	Tmco6	71983
45.8745	-4.18983	0.0547943	1.32697	-3.15744	0.00159161	0.0066567	Zdhhc18	503610
5.98509	-4.18632	0.0549279	1.22454	-3.41869	0.00062924	0.00298268	Prr9	109314
10.8378	-4.16237	0.0558472	1.35907	-3.06265	0.00219384	0.00875851	Tmem179	104885
6.33138	-4.15919	0.0559706	1.21347	-3.42751	0.000609151	0.00290152	Rapgef3	223864
11.4694	-4.12225	0.0574221	0.956836	-4.30821	1.64581e-05	0.000125739	Sertad3	170742
11.0246	-4.12177	0.0574414	0.958239	-4.3014	1.69726e-05	0.000129195	Rgmb	68799
3.44074	-4.09285	0.0586044	1.69754	-2.41104	0.015907	0.0456431	Adgre5	26364
57.9079	-4.07174	0.0594679	0.551137	-7.3879	1.49168e-13	7.0493e-12	Tenm4	23966
17.8027	-4.06702	0.0596631	0.806941	-5.04004	4.65432e-07	5.26448e-06	Flnc	68794
37.8134	-4.06174	0.0598818	0.586578	-6.92447	4.37616e-12	1.55991e-10	Pcyox1l	240334
12.6619	-4.04732	0.0604834	1.63347	-2.47773	0.0132219	0.0393598	Ndufa4l2	407790
3.44451	-4.03472	0.0610137	1.51899	-2.65619	0.00790287	0.0258376	Micall2	231830
183.608	-4.02416	0.0614619	0.398384	-10.1012	5.4558e-24	1.66016e-21	ND6	17722
44.0981	-4.01864	0.0616977	0.679819	-5.91134	3.39331e-09	6.45069e-08	Car6	12353
7.70425	-4.01155	0.0620018	1.10495	-3.63053	0.000282835	0.00151185	Elapor1	229722
3.04593	-4.01009	0.0620645	1.61472	-2.48345	0.0130116	0.0389101	Fam110d	72690
8.85683	-3.99673	0.0626418	0.971406	-4.11438	3.88229e-05	0.000264097	Etnk2	214253
14.7334	-3.98545	0.0631335	0.823442	-4.83999	1.29847e-06	1.3344e-05	Aim2	383619
6.18786	-3.96562	0.0640073	1.24029	-3.19732	0.00138709	0.00592704	Cxadr	13052
6.9826	-3.95592	0.0644393	1.13119	-3.49712	0.000470311	0.00233676	Snx33	235406
3.69107	-3.94374	0.0649855	1.63934	-2.40569	0.0161419	0.046232	Prdm8	77630
398.019	-3.93911	0.0651945	0.32999	-11.937	7.58827e-33	6.76388e-30	Cdkn1a	12575
6.7271	-3.89387	0.067271	1.17599	-3.31114	0.000929165	0.00418041	Mfge8	17304
174.691	-3.88692	0.0675957	0.410667	-9.46491	2.93823e-21	5.6396e-19	Hrh3	99296
417.312	-3.88497	0.0676873	0.306207	-12.6874	6.94517e-37	1.0831e-33	Cyb5r1	72017
4.14806	-3.87557	0.0681298	1.42103	-2.7273	0.0063855	0.0217131	Efna1	13636
86.2172	-3.86875	0.0684525	0.450597	-8.58584	9.0177e-18	1.06137e-15	Stmn4	56471
4.59538	-3.86824	0.0684766	1.55152	-2.4932	0.0126596	0.0380398	Ciart	229599
62.5519	-3.8454	0.0695695	0.483315	-7.9563	1.77264e-15	1.30091e-13	Fbln2	14115
41.1505	-3.84449	0.0696133	0.616996	-6.23099	4.63503e-10	1.10779e-08	Numbl	18223
5.53833	-3.82546	0.0705378	1.41963	-2.69469	0.00704535	0.0234958	Lbh	77889
8.10937	-3.79013	0.0722863	1.05663	-3.58699	0.000334512	0.00174181	Cdk20	105278
29.0312	-3.78013	0.0727891	0.604577	-6.25252	4.03869e-10	9.78508e-09	Gng4	14706
5.26948	-3.77205	0.0731983	1.53293	-2.46068	0.0138676	0.0409108	Aqp3	11828
3.44929	-3.76236	0.0736914	1.51538	-2.48278	0.0130361	0.0389646	Akap3	11642
9.74072	-3.74146	0.0747667	0.93736	-3.99149	6.56598e-05	0.000419873	Cavin1	19285
28.8683	-3.73171	0.0752737	0.674036	-5.53636	3.08814e-08	4.76119e-07	Wwtr1	97064
4.08846	-3.73083	0.0753194	1.41523	-2.6362	0.00838391	0.0271541	Rhbdf2	217344
8.51198	-3.72391	0.075682	1.23763	-3.0089	0.00262196	0.0102384	Ccdc158	320696
8.753	-3.71754	0.0760165	0.897926	-4.14015	3.47085e-05	0.000240702	Slc25a29	214663
11.8972	-3.7147	0.0761663	0.955015	-3.88968	0.000100376	0.000613361	Arhgdib	11857
94.5457	-3.714	0.0762033	0.380288	-9.76629	1.57095e-22	3.69796e-20	Lima1	65970
8.27727	-3.71146	0.0763375	1.10571	-3.35664	0.00078896	0.00362811	Hacd4	66775
37.1541	-3.69628	0.0771452	0.509028	-7.26144	3.82981e-13	1.6944e-11	Fam171a2	217219
18.6907	-3.69181	0.0773846	0.872388	-4.23184	2.31783e-05	0.000169603	Cyp26b1	232174
7.31453	-3.67761	0.0781498	1.12953	-3.25588	0.0011304	0.00496058	Cdc14b	218294
23.4823	-3.67048	0.0785375	0.607331	-6.04362	1.50694e-09	3.17577e-08	Pcnx3	104401
80.6916	-3.65728	0.0792592	0.415625	-8.79945	1.37483e-18	1.86439e-16	Pcm1	18536
2.80784	-3.65681	0.079285	1.42043	-2.57443	0.0100405	0.0315608	Cmah	12763
126.13	-3.64784	0.0797793	0.369523	-9.87176	5.51861e-23	1.35e-20	Stard5	170460
53.028	-3.63398	0.0805493	0.496732	-7.31579	2.55879e-13	1.16509e-11	Cyb5r2	320635
18.8596	-3.59668	0.0826595	0.751489	-4.78607	1.7008e-06	1.69077e-05	Nebl	74103
39.9149	-3.59578	0.082711	0.558653	-6.43651	1.22253e-10	3.19085e-09	Fam89a	69627
4.09568	-3.58789	0.0831647	1.4529	-2.46947	0.0135313	0.0400798	Rhov	228543
17.5745	-3.56928	0.0842442	0.834467	-4.27732	1.8916e-05	0.000141315	Tgfbi	21810
8.32863	-3.56564	0.0844572	1.29751	-2.74805	0.00599509	0.0206387	Sox6	20679
164.611	-3.55742	0.0849397	0.272938	-13.0338	7.86107e-39	1.40107e-35	Paox	212503
3.47535	-3.55485	0.0850913	1.43284	-2.48098	0.0131023	0.0391211	Pgap3	320655
3.2424	-3.54805	0.0854931	1.44766	-2.45088	0.0142508	0.041804	Paqr7	71904
5.11443	-3.54767	0.0855156	1.40259	-2.52937	0.0114267	0.0350787	Glt8d2	74782
34.9385	-3.53946	0.0860034	0.54957	-6.44042	1.1914e-10	3.11613e-09	Sh3pxd2b	268396
11.0127	-3.53038	0.0865466	0.819775	-4.30652	1.65843e-05	0.000126625	Fetub	59083
19.8433	-3.51982	0.0871823	0.668423	-5.26586	1.39536e-07	1.81338e-06	Pxylp1	235534
51.1058	-3.51454	0.0875018	0.567341	-6.19476	5.83742e-10	1.37152e-08	Polr2h	245841
5.79516	-3.50913	0.0878308	1.15635	-3.03467	0.002408	0.00949799	Itga2b	16399
35.2387	-3.50441	0.0881187	0.57233	-6.12305	9.18007e-10	2.04885e-08	Polr3gl	69870
11.2975	-3.50382	0.0881545	1.0558	-3.31863	0.000904603	0.00408759	Vgll4	232334
4.20527	-3.49606	0.0886299	1.47422	-2.37146	0.017718	0.0498421	Fgf1	14164
11.9172	-3.49134	0.0889206	1.00877	-3.461	0.000538175	0.00261867	Tns2	209039
24.3087	-3.483	0.0894362	0.589013	-5.91328	3.35361e-09	6.38773e-08	Plekhm3	241075
10.7768	-3.47997	0.0896244	0.914065	-3.80713	0.000140587	0.000822301	Nat14	269854
47.9271	-3.47844	0.0897192	0.608645	-5.71506	1.09667e-08	1.85646e-07	Tap2	21355
32.9332	-3.47723	0.0897943	0.568639	-6.115	9.65551e-10	2.14346e-08	Cebpb	12608
4.39191	-3.46831	0.0903514	1.37332	-2.52549	0.0115536	0.0353812	Pdgfrb	18596
81.6965	-3.46178	0.090761	1.05644	-3.27685	0.00104973	0.00466233	Copg2	54160
17.569	-3.45324	0.0913002	0.766275	-4.50652	6.58982e-06	5.63114e-05	Sdk2	237979
5.96417	-3.44997	0.0915073	1.23534	-2.79272	0.00522667	0.0183788	Npnt	114249
19.4796	-3.44856	0.091597	0.639699	-5.3909	7.01041e-08	9.8493e-07	Rassf3	192678
28.7528	-3.44414	0.0918777	0.573801	-6.00232	1.94515e-09	3.94007e-08	Dusp5	240672
6.66351	-3.43635	0.0923755	1.05567	-3.25512	0.00113345	0.00497046	Kcnj12	16515
43.9227	-3.41098	0.0940138	0.526237	-6.48183	9.0614e-11	2.43118e-09	Podxl	27205
9.06312	-3.40997	0.09408	0.925659	-3.68383	0.00022976	0.00125944	Zswim9	321008
6.12705	-3.40861	0.0941684	1.08653	-3.13714	0.00170604	0.00707128	Adcy9	11515
73.5757	-3.40745	0.0942446	0.826893	-4.12078	3.77592e-05	0.000257987	Txnip	56338
16.9076	-3.40593	0.0943434	0.649734	-5.24204	1.58808e-07	2.03627e-06	Ptn	19242
16.8201	-3.40395	0.0944733	0.793737	-4.28851	1.79874e-05	0.000136089	Gldc	104174
137.812	-3.38844	0.0954943	0.388289	-8.7266	2.62443e-18	3.44657e-16	Cth	107869
6.77287	-3.38453	0.0957535	1.02768	-3.29337	0.000989942	0.00442037	Ikzf4	22781
22.8556	-3.38297	0.095857	0.726933	-4.65376	3.25935e-06	3.00864e-05	Arl8a	68724
7.61296	-3.35551	0.0976991	1.37527	-2.43989	0.0146919	0.0428061	Ypel1	106369
4.88773	-3.34653	0.0983092	1.28219	-2.61001	0.00905407	0.0288971	Fgf15	14170
34.8564	-3.33586	0.0990392	0.541845	-6.15648	7.43807e-10	1.69648e-08	D430019H16Rik	268595
6.67158	-3.33235	0.09928	1.04638	-3.18465	0.00144927	0.00614166	Ccdc177	380768
10.8491	-3.33207	0.0992996	1.03715	-3.21271	0.00131487	0.00565667	Cd274	60533
8.91216	-3.32785	0.0995902	1.27317	-2.61383	0.00895333	0.0286415	Rasgrp2	19395
10.6839	-3.32759	0.0996085	0.977556	-3.40399	0.000664099	0.00312417	Asah2	54447
14.8385	-3.32486	0.0997971	1.04934	-3.16851	0.00153222	0.00642985	Prokr1	58182
141.685	-3.32241	0.0999665	0.85757	-3.87421	0.000106969	0.000647209	Snrpf	69878
7.79098	-3.31497	0.100483	1.06417	-3.11507	0.00183903	0.00753983	Ptprr	19279
89.2972	-3.31288	0.100629	0.450635	-7.35157	1.95891e-13	8.98505e-12	Pdpk1	18607
6.7972	-3.30123	0.101445	1.04065	-3.17227	0.00151254	0.00636871	Nkain3	269513
13.7857	-3.29857	0.101632	0.706584	-4.66833	3.03653e-06	2.82925e-05	Lcor	212391
43.6664	-3.29648	0.10178	0.514662	-6.40513	1.50244e-10	3.89697e-09	Septin9	53860
13.6353	-3.29253	0.102059	0.775757	-4.24428	2.193e-05	0.000161606	Zbed6	667118
240.777	-3.28927	0.10229	0.328405	-10.0159	1.2979e-23	3.76571e-21	Strn3	94186
22.6436	-3.28636	0.102496	0.963477	-3.41094	0.00064739	0.00305857	Dlk1	13386
32.1549	-3.28185	0.102817	0.615833	-5.32912	9.8689e-08	1.33831e-06	Lhx1	16869
4.5723	-3.27873	0.10304	1.27025	-2.58117	0.0098466	0.0310688	Anxa4	11746
74.5784	-3.27096	0.103596	0.396497	-8.24964	1.58872e-16	1.40574e-14	Hexb	15212
7.54057	-3.26251	0.104204	1.02864	-3.17167	0.00151566	0.00637752	Lrrc41	230654
5.04366	-3.26204	0.104238	1.3644	-2.39082	0.0168106	0.0477308	Dand5	23863
6.81495	-3.25251	0.10493	1.20795	-2.69258	0.00709005	0.0236322	Dapp1	26377
9.89936	-3.25101	0.105038	0.977444	-3.32604	0.000880901	0.00399495	Src	20779
18.1874	-3.24777	0.105275	0.808109	-4.01897	5.84521e-05	0.000379422	Pdpr	319518
9.01055	-3.24727	0.105311	0.982394	-3.30546	0.000948202	0.00424615	Smad3	17127
12.9146	-3.23666	0.106089	0.77991	-4.15004	3.32416e-05	0.000232468	Septin3	24050
299.574	-3.22819	0.106713	0.349042	-9.24872	2.27196e-20	3.77933e-18	Qsox1	104009
5.68992	-3.22552	0.106911	1.05921	-3.04522	0.00232512	0.00921773	Pcsk2	18549
85.9355	-3.2196	0.107351	0.479891	-6.70902	1.95935e-11	6.25189e-10	Gsr	14782
64.7904	-3.19906	0.10889	0.4762	-6.7179	1.84366e-11	5.97443e-10	Pik3cd	18707
33.4083	-3.19755	0.109004	0.526281	-6.07575	1.23408e-09	2.64542e-08	Akna	100182
8.58079	-3.197	0.109045	1.0103	-3.1644	0.00155403	0.00651263	Nrarp	67122
74.4847	-3.19355	0.109306	0.44568	-7.16557	7.74616e-13	3.22137e-11	Pik3r1	18708
6.11073	-3.18798	0.109729	0.99968	-3.189	0.00142766	0.00607281	Agtr1a	11607
36.0422	-3.18511	0.109948	0.658949	-4.83362	1.34073e-06	1.37219e-05	Hspg2	15530
45.1485	-3.18115	0.11025	0.44981	-7.07221	1.52489e-12	6.06064e-11	Unc93b1	54445
22.1105	-3.17715	0.110556	0.661022	-4.80642	1.53654e-06	1.54471e-05	Ppfia2	327814
97.781	-3.1752	0.110706	0.369927	-8.5833	9.21913e-18	1.07493e-15	Klf6	23849
34.8303	-3.17412	0.110789	0.476861	-6.65627	2.80856e-11	8.54623e-10	Sncg	20618
66.1937	-3.17397	0.1108	0.426843	-7.43592	1.03846e-13	5.06088e-12	Ccng2	12452
11.1031	-3.16506	0.111487	0.815738	-3.87999	0.00010446	0.0006348	Bmf	171543
5.21145	-3.16402	0.111567	1.25824	-2.51464	0.0119153	0.0362131	Slc45a1	242773
4.32951	-3.16386	0.11158	1.26078	-2.50945	0.0120919	0.0366696	Ppp1r13l	333654
11.9009	-3.16067	0.111826	0.790757	-3.99702	6.41451e-05	0.00041124	Serpine1	18787
31.1545	-3.15887	0.111966	0.563624	-5.60457	2.08771e-08	3.33926e-07	Cmip	74440
13.3102	-3.15657	0.112145	0.785617	-4.01794	5.87081e-05	0.000380688	Cep85l	100038725
87.1349	-3.15569	0.112213	0.39457	-7.9978	1.26665e-15	9.51974e-14	Osbpl5	79196
5.36185	-3.14521	0.113031	1.16271	-2.70506	0.00682913	0.0229279	Copz2	56358
7.12078	-3.14448	0.113088	1.23306	-2.55014	0.0107679	0.033468	Ccdc184	239650
8.03487	-3.12043	0.114989	0.938916	-3.32344	0.00088915	0.00402651	Hdhd5	214932
7.6425	-3.11127	0.115722	1.10835	-2.80711	0.00499884	0.0176924	Fam107b	66540
19.3501	-3.11006	0.115819	0.675767	-4.60227	4.17917e-06	3.76457e-05	Crhr1	12921
115.513	-3.10986	0.115835	0.337603	-9.21157	3.21378e-20	5.20715e-18	Ppp2r2b	72930
183.59	-3.09724	0.116852	0.369829	-8.37481	5.53137e-17	5.43381e-15	Ahnak	66395
559.521	-3.09319	0.117181	0.554023	-5.58314	2.36218e-08	3.73517e-07	Myadm	50918
12.0207	-3.08435	0.117901	0.720696	-4.27969	1.87153e-05	0.000140067	Tnfrsf13b	57916
13.5244	-3.08145	0.118138	0.764558	-4.03038	5.56877e-05	0.000364321	Apba1	319924
46.5453	-3.08037	0.118227	0.628083	-4.9044	9.37132e-07	1.00029e-05	Ppp4c	56420
5.6206	-3.07379	0.118767	1.19016	-2.58267	0.00980379	0.030943	Bend7	209645
68.0647	-3.06968	0.119106	0.421596	-7.28111	3.31096e-13	1.48588e-11	Gpr12	14738
35.875	-3.06807	0.11924	0.466169	-6.58144	4.65903e-11	1.35808e-09	Emp1	13730
119.215	-3.06268	0.119685	0.439672	-6.96583	3.26479e-12	1.20523e-10	Snrnp48	67797
109.991	-3.05858	0.120026	0.305843	-10.0005	1.5164e-23	4.29969e-21	Atf5	107503
6.8845	-3.05383	0.120422	1.10016	-2.77579	0.00550675	0.0192443	Zfp763	73451
20.5589	-3.03447	0.122049	0.628136	-4.83091	1.3591e-06	1.38417e-05	Antxr2	71914
51.1152	-3.03144	0.122305	0.495259	-6.12092	9.30388e-10	2.07277e-08	Gna12	14673
23.9051	-3.03037	0.122397	0.64136	-4.72491	2.30219e-06	2.20877e-05	Phactr2	215789
8.53275	-3.01868	0.123392	0.838057	-3.602	0.000315778	0.0016602	Pald1	27355
19.0361	-3.01786	0.123462	0.596849	-5.05633	4.27402e-07	4.86965e-06	Rnd1	223881
30.3586	-3.00937	0.124191	0.836919	-3.59577	0.000323436	0.00169332	Gfod1	328232
5.35867	-3.00834	0.124279	1.19894	-2.50917	0.0121015	0.0366814	Syne1	64009
535.41	-3.00564	0.124512	0.273743	-10.9798	4.77922e-28	2.20835e-25	Ier3	15937
93.7624	-2.99909	0.125079	0.359465	-8.34319	7.23145e-17	6.99376e-15	Stoml2	66592
149.57	-2.99607	0.125341	0.293578	-10.2053	1.87657e-24	6.00309e-22	Slc7a11	26570
24.7687	-2.98994	0.125874	0.639809	-4.67318	2.9657e-06	2.76947e-05	Fgfr3	14184
55.0803	-2.98664	0.126163	0.447988	-6.6668	2.61449e-11	8.01433e-10	Nfil3	18030
64.5811	-2.98581	0.126236	0.331246	-9.01387	1.98905e-19	2.98981e-17	Ank	11732
10.1074	-2.98557	0.126256	0.896663	-3.32965	0.000869563	0.00395072	Tmem38b	52076
49.7467	-2.98139	0.126623	0.493879	-6.03669	1.57309e-09	3.29293e-08	Ube2d1	216080
21.9696	-2.97889	0.126842	0.608579	-4.89483	9.83889e-07	1.04348e-05	Bbc3	170770
70.2874	-2.97179	0.127468	0.402743	-7.37887	1.59633e-13	7.45912e-12	Acads	11409
7.66343	-2.96752	0.127846	1.03613	-2.86404	0.00418278	0.015223	Pak6	214230
26.0483	-2.96518	0.128054	0.623168	-4.75823	1.95294e-06	1.905e-05	Serpinf1	20317
28.3234	-2.95957	0.128553	0.52646	-5.62164	1.89155e-08	3.04897e-07	Zfp523	224656
11.3655	-2.9579	0.128701	0.816335	-3.62339	0.000290762	0.00154825	Adm	11535
275.52	-2.95154	0.12927	0.303228	-9.73374	2.16491e-22	5.00174e-20	Ythdf3	229096
8.67829	-2.94415	0.129934	0.90734	-3.24481	0.00117529	0.00512508	Igfbp6	16012
23.3553	-2.93484	0.130775	0.655336	-4.47838	7.5213e-06	6.30193e-05	Cox6a2	12862
75.8731	-2.92994	0.13122	0.381127	-7.68756	1.49962e-14	8.99482e-13	Vangl2	93840
134.416	-2.92196	0.131948	0.41355	-7.06556	1.59964e-12	6.3356e-11	Dgkz	104418
8.85639	-2.91873	0.132244	0.969002	-3.0121	0.00259448	0.010147	Phyhd1	227696
85.32	-2.91743	0.132363	0.321859	-9.06429	1.25418e-19	1.90818e-17	Sgms1	208449
43.965	-2.91351	0.132723	0.467021	-6.23849	4.41819e-10	1.05799e-08	Tmem63b	224807
28.8554	-2.91062	0.132989	0.562887	-5.17087	2.33001e-07	2.83602e-06	Pi16	74116
28.3788	-2.90099	0.13388	0.570051	-5.089	3.59962e-07	4.17368e-06	Lama4	16775
15.0815	-2.89584	0.134359	0.73072	-3.96299	7.40156e-05	0.000465114	Hdac9	79221
7.0598	-2.89215	0.134702	0.977756	-2.95795	0.00309692	0.0118193	Nrip2	60345
10.0734	-2.88583	0.135294	0.905541	-3.18686	0.00143827	0.00610137	Brd3os	100504116
42.733	-2.88253	0.135604	0.456673	-6.31202	2.75422e-10	6.94175e-09	Nradd	67169
6.88766	-2.8788	0.135954	1.04993	-2.74191	0.00610826	0.0209417	Pltp	18830
134.17	-2.87701	0.136124	0.343228	-8.3822	5.19453e-17	5.18456e-15	Fam193b	212483
11.877	-2.87239	0.13656	0.839993	-3.41954	0.000627261	0.00297443	Rrad	56437
17.8611	-2.86287	0.137464	0.615774	-4.64923	3.33185e-06	3.05423e-05	Itpr2	16439
70.0435	-2.86242	0.137508	0.353952	-8.08701	6.11478e-16	4.85911e-14	Rhoq	104215
11.2549	-2.85751	0.137976	0.719329	-3.97247	7.11317e-05	0.000450248	Enho	69638
86.1476	-2.85173	0.13853	0.36671	-7.77651	7.45515e-15	4.65596e-13	Jup	16480
25.9508	-2.85002	0.138694	0.552207	-5.16115	2.45434e-07	2.96997e-06	Ptpre	19267
675.492	-2.84527	0.139152	0.554002	-5.13585	2.80874e-07	3.33732e-06	Gnb2	14693
147.644	-2.8403	0.139631	0.33192	-8.55719	1.15649e-17	1.31167e-15	Trappc14	231807
24.3074	-2.83632	0.140017	0.536246	-5.28922	1.22842e-07	1.62694e-06	Ypel2	77864
494.696	-2.81926	0.141683	0.212712	-13.2539	4.28604e-40	1.06945e-36	Igfbp4	16010
36.3439	-2.8177	0.141836	0.447834	-6.29186	3.13694e-10	7.81167e-09	Sgsm2	97761
11.6484	-2.8153	0.142073	0.859678	-3.27483	0.00105726	0.00468906	Bphl	68021
66.0101	-2.81326	0.142273	0.348628	-8.06953	7.05702e-16	5.53732e-14	Ddr1	12305
148.183	-2.81227	0.142372	0.391282	-7.18731	6.60797e-13	2.83303e-11	Irf2bp2	270110
342.031	-2.81205	0.142393	0.306096	-9.18684	4.04561e-20	6.4709e-18	Ddit3	13198
579.115	-2.80755	0.142838	0.259764	-10.8081	3.15201e-27	1.35602e-24	Islr2	320563
12.7152	-2.80358	0.143232	0.7305	-3.83789	0.000124095	0.000740064	Mideas	238317
144.817	-2.80025	0.143562	0.465596	-6.01434	1.80618e-09	3.69409e-08	Psip1	101739
7.07313	-2.79963	0.143625	1.04077	-2.68996	0.00714598	0.0237932	Nfia	18027
233.126	-2.79956	0.143631	0.257609	-10.8675	1.64716e-27	7.33927e-25	Fbl	14113
851.391	-2.7985	0.143737	0.354631	-7.89129	2.99082e-15	2.09578e-13	Snrnp70	20637
24.2079	-2.79832	0.143755	0.575917	-4.85889	1.18044e-06	1.22829e-05	Klf11	194655
5.44345	-2.79778	0.143808	1.10142	-2.54017	0.01108	0.0342247	Mettl27	79565
7.74898	-2.7892	0.144666	0.999737	-2.78993	0.00527187	0.0185147	1500011B03Rik	66236
9.95947	-2.7889	0.144696	0.830428	-3.35839	0.00078398	0.00360992	Nrsn2	228777
523.757	-2.78319	0.14527	0.268237	-10.3759	3.1932e-25	1.13824e-22	Trib3	228775
269.544	-2.77968	0.145624	0.401692	-6.91994	4.5183e-12	1.60599e-10	Gdf15	23886
21.0473	-2.77405	0.146193	0.659047	-4.20918	2.56294e-05	0.000185579	Entr1	68112
464.934	-2.77387	0.146211	0.261611	-10.6031	2.8837e-26	1.16055e-23	Nup93	71805
36.6293	-2.77307	0.146293	0.45747	-6.06175	1.34651e-09	2.87163e-08	Slc12a4	20498
6.49389	-2.77175	0.146427	1.05315	-2.63186	0.00849193	0.0274541	Napepld	242864
33.1167	-2.77102	0.1465	0.504975	-5.48745	4.07788e-08	6.09289e-07	Extl1	56219
255.743	-2.76979	0.146626	0.338514	-8.1822	2.78714e-16	2.36547e-14	Sars	20226
11.7269	-2.76125	0.147497	0.842972	-3.27561	0.00105434	0.00467778	N4bp2l1	100637
167.026	-2.76016	0.147608	0.421724	-6.54495	5.95171e-11	1.67932e-09	Ppp1r15a	17872
6.41827	-2.75305	0.148337	1.01822	-2.70379	0.00685546	0.0229978	H4c18	319161
7.04635	-2.74952	0.1487	1.15098	-2.38885	0.0169011	0.0479269	Tbx1	21380
6.96625	-2.74922	0.148731	0.928124	-2.96213	0.00305521	0.0116887	Togaram2	320159
49.2645	-2.74333	0.14934	0.44408	-6.17755	6.51023e-10	1.5097e-08	Ttc28	209683
48.7099	-2.73156	0.150563	0.430055	-6.35166	2.13007e-10	5.44566e-09	Sp6	83395
61.9991	-2.72968	0.150759	0.861039	-3.17022	0.00152325	0.00640083	Plaur	18793
9.18518	-2.72787	0.150949	0.842777	-3.23676	0.00120894	0.0052498	Sgtb	218544
20.689	-2.71398	0.152409	0.712114	-3.81115	0.000138319	0.000811435	Naaa	67111
102.736	-2.7122	0.152598	0.32318	-8.39221	4.77102e-17	4.80026e-15	Tmem11	216821
1534.97	-2.7122	0.152598	0.261082	-10.3883	2.80332e-25	1.02865e-22	Bri3	55950
379.829	-2.71059	0.152767	0.289933	-9.34905	8.84397e-21	1.59909e-18	Usp22	216825
75.8318	-2.71045	0.152782	0.376875	-7.19191	6.3889e-13	2.75806e-11	Rnf157	217340
13.3608	-2.71011	0.152818	0.765747	-3.53917	0.000401384	0.00204395	Rbms2	56516
441.056	-2.70447	0.153417	0.255297	-10.5934	3.19619e-26	1.24612e-23	Sox9	20682
13.8142	-2.70289	0.153585	0.774546	-3.48964	0.000483668	0.00239264	Sfmbt1	54650
23.9326	-2.69981	0.153913	0.57613	-4.68612	2.78438e-06	2.61568e-05	Foxj2	60611
19.2485	-2.69901	0.153999	0.629402	-4.28822	1.80113e-05	0.00013612	Alk	11682
177.011	-2.69291	0.154651	0.327015	-8.23483	1.79817e-16	1.56881e-14	Kyat1	70266
11.9872	-2.68797	0.155181	1.05897	-2.53829	0.0111395	0.0343746	Tcn2	21452
19.5022	-2.68711	0.155275	0.698563	-3.84662	0.000119759	0.000716599	Tmem191c	224019
597.449	-2.68188	0.155838	0.313979	-8.54159	1.32384e-17	1.47466e-15	Ddit4	74747
14.4149	-2.68172	0.155856	0.699434	-3.83412	0.000126013	0.000748996	Cpne5	240058
23.2067	-2.67213	0.156895	0.602827	-4.43267	9.30743e-06	7.6294e-05	Rgs4	19736
379.148	-2.67001	0.157126	0.380465	-7.01774	2.25478e-12	8.62902e-11	Bnip3	12176
27.9247	-2.66942	0.15719	0.502577	-5.31146	1.08751e-07	1.46205e-06	Tspan14	52588
103.733	-2.66703	0.157451	0.321373	-8.29885	1.05126e-16	9.71518e-15	Cdk9	107951
27.5196	-2.66056	0.158158	0.657431	-4.0469	5.19006e-05	0.000341695	Paqr3	231474
9.30675	-2.65946	0.158279	0.829791	-3.20497	0.00135076	0.00580104	Pacsin1	23969
217.088	-2.65655	0.158598	0.284031	-9.35304	8.51606e-21	1.56245e-18	Clic1	114584
301.817	-2.64941	0.159385	0.331257	-7.99805	1.26406e-15	9.51974e-14	Ppp2r2c	269643
65.7896	-2.64472	0.159905	0.425066	-6.22189	4.91188e-10	1.16948e-08	Edem2	108687
247.478	-2.64211	0.160194	0.294055	-8.98508	2.58555e-19	3.84016e-17	Dlg4	13385
61.9356	-2.64022	0.160404	0.418396	-6.31033	2.78432e-10	7.00347e-09	Fbxl6	30840
5.38197	-2.64014	0.160413	1.02902	-2.56568	0.0102973	0.0322462	Magea5	17141
7.92185	-2.63211	0.161308	0.889107	-2.96039	0.00307248	0.0117511	Vwf	22371
29.2141	-2.62949	0.161601	0.60788	-4.32568	1.5206e-05	0.000117105	Exoc3l4	74190
13.8324	-2.62823	0.161743	0.849095	-3.09533	0.00196595	0.0079815	Isg20l2	229504
7.07064	-2.62764	0.161809	1.02649	-2.55983	0.0104723	0.0327039	Wnt5a	22418
4.23058	-2.62671	0.161913	1.10156	-2.38454	0.0171005	0.0483559	Slc7a7	20540
58.077	-2.62633	0.161956	0.393033	-6.68221	2.35371e-11	7.35964e-10	Dnaaf5	433956
7.1598	-2.62347	0.162277	1.0431	-2.51508	0.0119005	0.0361772	Vcan	13003
53.5846	-2.61853	0.162834	1.03059	-2.54081	0.0110596	0.0341956	Mcam	84004
697.003	-2.61761	0.162938	0.370875	-7.05793	1.69005e-12	6.65146e-11	Calu	12321
16.27	-2.61307	0.163451	0.659341	-3.96316	7.39647e-05	0.000465112	Tcp11l2	216198
90.1636	-2.60773	0.164057	0.30906	-8.43764	3.23817e-17	3.33879e-15	Myo1b	17912
52.1774	-2.60398	0.164484	0.415727	-6.26369	3.75969e-10	9.19722e-09	Tgif1	21815
51.8181	-2.60377	0.164508	0.449756	-5.78929	7.06842e-09	1.2562e-07	Csrnp3	77771
400.67	-2.59713	0.165267	0.260795	-9.95853	2.31464e-23	5.89336e-21	Sox11	20666
12.0917	-2.59001	0.166084	0.800646	-3.2349	0.00121684	0.0052768	Esam	69524
22.382	-2.58943	0.166152	0.536152	-4.82965	1.36774e-06	1.39184e-05	Tmem231	234740
14.9651	-2.58822	0.16629	0.749768	-3.45203	0.000556384	0.00268944	Cish	12700
346.883	-2.58573	0.166579	0.297316	-8.69689	3.41114e-18	4.25574e-16	Smim14	68552
13.352	-2.58354	0.166831	0.69955	-3.69315	0.000221497	0.00121897	Pdlim2	213019
88.7667	-2.57774	0.167504	0.450516	-5.72174	1.05436e-08	1.79703e-07	Kdm7a	338523
332.387	-2.57693	0.167597	0.292757	-8.80229	1.34052e-18	1.83784e-16	Anxa2	12306
6.18011	-2.57502	0.167819	0.970931	-2.65212	0.0079989	0.0260968	Clstn3	232370
30.0645	-2.57198	0.168173	0.55439	-4.63929	3.49606e-06	3.19303e-05	Pbxip1	229534
16.1571	-2.56708	0.168745	0.719284	-3.56894	0.000358428	0.0018555	Mpp2	50997
18.5754	-2.5647	0.169024	0.801528	-3.19976	0.00137541	0.00588668	Sez6	20370
52.1976	-2.56432	0.169069	0.381306	-6.72509	1.7548e-11	5.71617e-10	Map3k5	26408
51.5288	-2.56418	0.169084	0.420747	-6.09436	1.09873e-09	2.40066e-08	Spint1	20732
159.413	-2.54537	0.171304	0.305241	-8.33889	7.49896e-17	7.14988e-15	Rbms3	207181
20.2322	-2.54512	0.171333	0.66425	-3.83157	0.000127326	0.000755716	Scn3a	20269
30.8105	-2.53751	0.17224	0.648989	-3.90994	9.23206e-05	0.000568225	Zbtb7b	22724
299.686	-2.53401	0.172659	0.303883	-8.33876	7.50749e-17	7.14988e-15	Dnmt1	13433
54.4628	-2.53079	0.173044	0.396898	-6.37642	1.81277e-10	4.66311e-09	Mtr	238505
18.0236	-2.52447	0.173803	0.920076	-2.74376	0.00607392	0.0208655	Hhat	226861
18.8288	-2.52341	0.173931	0.63586	-3.9685	7.2326e-05	0.000456412	Chd5	269610
87.2278	-2.52121	0.174197	0.321262	-7.84782	4.23338e-15	2.83955e-13	Pdgfa	18590
33.0432	-2.51853	0.174521	0.63719	-3.95256	7.7321e-05	0.000484022	Rnf167	70510
12.0088	-2.51796	0.17459	0.725467	-3.47081	0.000518892	0.0025397	Mtmr11	194126
30.814	-2.51543	0.174896	0.480294	-5.23727	1.62968e-07	2.07892e-06	Tmem138	72982
29.2948	-2.5086	0.175726	0.578021	-4.33998	1.42497e-05	0.000110766	Plcxd3	239318
8.68289	-2.50625	0.176012	1.05207	-2.38221	0.0172089	0.0486182	Igflr1	101883
52.6527	-2.50448	0.176229	0.373647	-6.70279	2.04473e-11	6.47464e-10	Arhgef25	52666
58.6882	-2.50344	0.176356	0.416352	-6.0128	1.82351e-09	3.72341e-08	Gmpr	66355
130.373	-2.50066	0.176696	0.259498	-9.63653	5.60485e-22	1.22677e-19	Entpd3	215446
648.503	-2.50012	0.176762	0.288074	-8.67875	4.00139e-18	4.94271e-16	Phf10	72057
22.4519	-2.49786	0.177039	0.626623	-3.98623	6.7132e-05	0.000428408	Dhh	13363
43.2648	-2.49706	0.177137	0.437702	-5.70494	1.16382e-08	1.95686e-07	Cdc42ep1	104445
75.7645	-2.49691	0.177156	0.855621	-2.91824	0.00352014	0.0132115	Zfp219	69890
44.9141	-2.49616	0.177248	0.420837	-5.93141	3.00348e-09	5.80053e-08	S1pr2	14739
8.09742	-2.49162	0.177807	0.978318	-2.54684	0.0108703	0.0337275	Zfp667	384763
69.8778	-2.48921	0.178104	0.38541	-6.4586	1.05677e-10	2.80517e-09	Pgap1	241062
111.374	-2.48858	0.178181	0.385008	-6.46371	1.02164e-10	2.71768e-09	Onecut2	225631
12.8455	-2.48614	0.178483	0.714215	-3.48094	0.000499658	0.00246004	Rnd3	74194
39.1106	-2.48423	0.17872	0.462438	-5.37203	7.7857e-08	1.07927e-06	Relb	19698
187.873	-2.48005	0.179238	0.278781	-8.89606	5.78645e-19	8.2036e-17	Cemip2	83921
12.6996	-2.47642	0.17969	0.903449	-2.74107	0.00612387	0.0209836	Ggta1	14594
28.5369	-2.47269	0.180155	0.496367	-4.98157	6.30695e-07	6.96949e-06	Adam19	11492
191.473	-2.47154	0.180299	0.694699	-3.55771	0.000374097	0.00192622	Rnf141	67150
79.1325	-2.47005	0.180485	0.329169	-7.50388	6.19581e-14	3.22079e-12	Dpysl2	12934
212.345	-2.46625	0.180961	0.398162	-6.19408	5.86264e-10	1.37485e-08	Ptms	69202
430.542	-2.46571	0.181028	0.338992	-7.27367	3.49855e-13	1.55885e-11	Olfr1152	258103
5.23516	-2.46258	0.181422	0.972025	-2.53345	0.0112945	0.0347583	Smarca1	93761
1737.9	-2.45927	0.181839	0.197252	-12.4676	1.12089e-35	1.39842e-32	Enc1	13803
18.3664	-2.44889	0.183152	0.701726	-3.48981	0.000483369	0.00239264	Retreg1	66270
7.58879	-2.44684	0.183412	0.940211	-2.60244	0.00925643	0.0294675	Fstl4	320027
124.466	-2.4423	0.183991	0.486156	-5.02369	5.06879e-07	5.68689e-06	Pak4	70584
98.7283	-2.44115	0.184137	0.34287	-7.11975	1.08125e-12	4.4374e-11	Borcs6	71923
44.6217	-2.43298	0.185182	0.496092	-4.9043	9.37621e-07	1.00029e-05	Matn4	17183
8.12745	-2.43144	0.18538	0.96447	-2.52101	0.0117017	0.0357224	Mmp9	17395
679.485	-2.43103	0.185434	0.326331	-7.44956	9.36519e-14	4.62472e-12	Llgl1	16897
549.263	-2.42542	0.186155	0.265745	-9.12689	7.04983e-20	1.09942e-17	Egr1	13653
18.2617	-2.4223	0.186559	0.735432	-3.29371	0.000988749	0.00441662	Plekho2	102595
6.91231	-2.42018	0.186833	0.971551	-2.49105	0.0127366	0.0382344	Klhl36	234796
447.598	-2.41966	0.1869	0.302715	-7.99319	1.31487e-15	9.82297e-14	Crmp1	12933
20.7578	-2.41903	0.186982	0.497978	-4.8577	1.18758e-06	1.23366e-05	Atm	11920
13.4727	-2.41694	0.187253	0.770979	-3.1349	0.00171913	0.00712082	Gramd2	546134
25.1846	-2.41522	0.187477	0.49586	-4.87077	1.11167e-06	1.16559e-05	Lama5	16776
42.7811	-2.41382	0.187658	0.442225	-5.45837	4.80533e-08	7.09483e-07	Nectin2	19294
7.94359	-2.41325	0.187732	0.945325	-2.55283	0.0106852	0.0332518	Idua	15932
18.5495	-2.4091	0.188274	0.770461	-3.12683	0.00176703	0.00728536	Prkg1	19091
32.8306	-2.40816	0.188396	0.491673	-4.89789	9.68723e-07	1.02945e-05	Arntl	11865
27.1017	-2.40562	0.188728	0.801059	-3.00305	0.00267292	0.0104048	Uap1l1	227620
94.6797	-2.40178	0.189231	0.292418	-8.21349	2.14853e-16	1.84863e-14	Gpr85	64450
26.25	-2.39895	0.189602	0.570731	-4.20329	2.63059e-05	0.000189926	Prkag2	108099
225.065	-2.3972	0.189832	0.419978	-5.70793	1.14361e-08	1.92807e-07	Slc4a8	59033
75.4709	-2.39464	0.19017	0.357991	-6.68909	2.2456e-11	7.05696e-10	Rell1	100532
832.779	-2.39394	0.190262	0.246269	-9.72084	2.45739e-22	5.57426e-20	Cdca8	52276
9.69369	-2.39364	0.190301	0.910604	-2.62863	0.00857292	0.0276872	Mospd1	70380
32.5047	-2.39327	0.19035	0.536097	-4.46425	8.03496e-06	6.68769e-05	Dppa4	73693
11.5731	-2.39261	0.190438	0.766015	-3.12345	0.00178747	0.00735703	Hes7	84653
7.52539	-2.39105	0.190643	0.96044	-2.48954	0.0127909	0.0383605	Stat5a	20850
16.6744	-2.3881	0.191034	0.622923	-3.8337	0.000126232	0.000749938	Tnfrsf12a	27279
23.8486	-2.38679	0.191208	0.920746	-2.59223	0.00953561	0.0302329	Zfp609	214812
479.706	-2.38643	0.191255	0.28245	-8.44904	2.93712e-17	3.10538e-15	Septin8	20362
208.894	-2.38311	0.191696	0.30065	-7.92653	2.25362e-15	1.62521e-13	Smarcd2	83796
28.9037	-2.37828	0.192339	0.539881	-4.40519	1.0569e-05	8.53473e-05	Btbd2	208198
110.187	-2.37799	0.192377	0.396181	-6.0023	1.9454e-09	3.94007e-08	Ulk3	71742
10.7251	-2.37749	0.192444	0.819842	-2.89993	0.00373244	0.0138879	Zswim4	212168
20.0308	-2.37087	0.193329	0.583546	-4.06287	4.84723e-05	0.000321842	Arnt	11863
46.4505	-2.37014	0.193427	0.370197	-6.40237	1.52985e-10	3.95983e-09	Camk1	52163
31.3186	-2.37004	0.193441	0.440405	-5.38149	7.38717e-08	1.03321e-06	Amz1	231842
16.6593	-2.365	0.194118	0.684549	-3.45483	0.000550645	0.00266408	Abca1	11303
14.6551	-2.36471	0.194156	0.674633	-3.50519	0.000456285	0.00227523	Stra6	20897
51.1769	-2.36379	0.19428	0.425932	-5.54968	2.86185e-08	4.42983e-07	Pik3ip1	216505
728.261	-2.36287	0.194404	0.225021	-10.5007	8.57816e-26	3.24307e-23	Dusp6	67603
248.577	-2.35867	0.194971	0.297594	-7.92579	2.26706e-15	1.6255e-13	Ppib	19035
61.1957	-2.35861	0.194979	0.391665	-6.02201	1.72265e-09	3.55236e-08	Insig2	72999
36.5603	-2.35649	0.195266	0.508476	-4.63441	3.57948e-06	3.2573e-05	Kdm1a	99982
16.7035	-2.35158	0.195931	0.696489	-3.37634	0.000734566	0.00341447	Fhdc1	229474
271.171	-2.34661	0.196607	0.288519	-8.13329	4.17783e-16	3.47484e-14	Tubb3	22152
45.0743	-2.34617	0.196667	0.384134	-6.10768	1.01088e-09	2.23034e-08	Ung	22256
28.5009	-2.34255	0.197162	0.471522	-4.96806	6.76264e-07	7.40094e-06	Dpf3	70127
9.64463	-2.34163	0.197288	0.855265	-2.7379	0.00618335	0.0211294	Vmac	106639
73.7559	-2.33526	0.19816	0.584	-3.99874	6.36808e-05	0.000408895	Lgi1	56839
90.1307	-2.33466	0.198242	0.35166	-6.63897	3.15888e-11	9.56557e-10	Rprd1b	70470
26.8505	-2.32164	0.20004	0.543167	-4.27427	1.91766e-05	0.000142919	Ralb	64143
12.5087	-2.31947	0.200341	0.716011	-3.23944	0.00119765	0.0052135	Cnga3	12790
77.2958	-2.31825	0.20051	0.390628	-5.93468	2.94427e-09	5.70384e-08	Hyi	68180
37.0095	-2.31505	0.200956	0.738609	-3.13434	0.00172242	0.00713206	Ptpru	19273
30.7282	-2.31433	0.201056	0.58126	-3.98157	6.84608e-05	0.000435774	Soga1	320706
40.5771	-2.31159	0.201439	0.470265	-4.9155	8.85555e-07	9.49157e-06	Tamalin	56149
220.877	-2.30866	0.201848	0.302299	-7.63699	2.22358e-14	1.28432e-12	Aldh1b1	72535
379.086	-2.30757	0.202	0.258566	-8.92448	4.47782e-19	6.42129e-17	Tesc	57816
95.8176	-2.30636	0.20217	0.332228	-6.9421	3.86305e-12	1.40511e-10	Fam171b	241520
26.7512	-2.30324	0.202608	0.829805	-2.77564	0.00550931	0.0192479	Crebrf	77128
12.9577	-2.30209	0.202769	0.767749	-2.99849	0.00271319	0.010532	Tlx3	27140
15.8194	-2.29942	0.203144	0.695093	-3.30808	0.000939384	0.00421574	Csrnp1	215418
61.9338	-2.29824	0.203312	0.383618	-5.99094	2.08626e-09	4.1846e-08	Aatk	11302
343.132	-2.29815	0.203323	0.269528	-8.52659	1.50724e-17	1.6641e-15	Glg1	20340
11.6388	-2.29502	0.203765	0.75592	-3.03607	0.00239687	0.00946008	Igsf23	70080
118.717	-2.28582	0.205069	0.308226	-7.41606	1.2066e-13	5.74562e-12	Slc6a6	21366
9.43609	-2.28263	0.205522	0.798986	-2.85692	0.0042778	0.0154905	Cd74	16149
61.6706	-2.27984	0.205921	0.407167	-5.59927	2.15253e-08	3.43414e-07	Tmem167b	67495
81.9426	-2.27966	0.205946	0.322725	-7.0638	1.62012e-12	6.39641e-11	Zyg11b	414872
37.4404	-2.27716	0.206304	0.632012	-3.60303	0.000314531	0.00165434	Cdkl2	53886
282.576	-2.27513	0.206594	0.584291	-3.89383	9.86748e-05	0.000604056	Fstl1	14314
53.925	-2.27232	0.206997	0.413291	-5.49811	3.83876e-08	5.76461e-07	1190005I06Rik	68918
12.4335	-2.27179	0.207073	0.728245	-3.11953	0.00181138	0.00743626	Ppp6r2	71474
13.3587	-2.26843	0.207556	0.705428	-3.21568	0.00130136	0.00560627	Tmem220	338369
34.7553	-2.26719	0.207734	0.548025	-4.13702	3.51842e-05	0.000243413	Zbed3	72114
136.071	-2.26497	0.208054	0.287685	-7.8731	3.45957e-15	2.38462e-13	Fbxo2	230904
11.2045	-2.26274	0.208376	0.763079	-2.96527	0.00302414	0.0115734	Klhl33	546611
1518.34	-2.25925	0.208881	0.341471	-6.61621	3.68517e-11	1.09207e-09	Capzb	12345
325.685	-2.25822	0.20903	0.295774	-7.63495	2.25902e-14	1.29878e-12	Rcc1	100088
18.5605	-2.2566	0.209264	0.6371	-3.54199	0.00039712	0.00202637	Nrip1	268903
127.494	-2.25233	0.209884	0.314178	-7.16898	7.55581e-13	3.15272e-11	Acin1	56215
19.3254	-2.25217	0.209908	0.715505	-3.14767	0.00164578	0.00685112	P2rx7	18439
201.695	-2.25018	0.210199	0.319741	-7.03749	1.95738e-12	7.63133e-11	Prune1	229589
11.3916	-2.25009	0.210212	0.703564	-3.19812	0.00138325	0.00591817	Plekha1	101476
206.876	-2.2489	0.210385	0.284235	-7.91211	2.53058e-15	1.7837e-13	2610001J05Rik	66520
48.1641	-2.23706	0.212118	0.404375	-5.53215	3.16336e-08	4.86035e-07	Usb1	101985
20.5345	-2.23616	0.21225	0.577095	-3.87486	0.000106687	0.000645818	Ckb	12709
18.2595	-2.23148	0.212941	0.533286	-4.18439	2.85933e-05	0.000204196	Tfap4	83383
97.1043	-2.22864	0.21336	0.369729	-6.02777	1.66241e-09	3.43381e-08	Map1lc3a	66734
193.649	-2.22727	0.213562	0.269854	-8.25361	1.53674e-16	1.37931e-14	Mapkap1	227743
34.6763	-2.21707	0.215077	0.545771	-4.06228	4.85958e-05	0.000322289	Unc80	329178
93.6952	-2.21518	0.21536	0.316323	-7.0029	2.50719e-12	9.45005e-11	Gsn	227753
77.6049	-2.21258	0.215748	0.299672	-7.38332	1.54388e-13	7.24113e-12	Rpia	19895
82.2062	-2.21075	0.216021	0.373143	-5.92468	3.12904e-09	5.99411e-08	Hdac4	208727
97.8125	-2.21028	0.216093	0.33926	-6.515	7.26915e-11	1.99318e-09	Reep4	72549
14.6287	-2.20765	0.216487	0.746322	-2.95803	0.00309607	0.0118193	Slc27a3	26568
6.04168	-2.19954	0.217708	0.871998	-2.52241	0.0116554	0.0356403	Agap2	216439
34.5748	-2.19892	0.2178	0.528964	-4.15704	3.22397e-05	0.000226095	Ppp4r1l-ps	100043911
22924.6	-2.19624	0.218206	0.551996	-3.97872	6.9287e-05	0.000440135	Lrrc17	74511
24.6662	-2.19624	0.218206	0.899515	-2.44158	0.0146231	0.0426271	Gpx4	625249
50.3792	-2.19553	0.218313	0.377127	-5.82173	5.82418e-09	1.05152e-07	Frat2	212398
88.4452	-2.19531	0.218347	0.340738	-6.4428	1.17286e-10	3.08054e-09	Arf5	11844
9.19763	-2.19134	0.218948	0.87073	-2.51667	0.0118469	0.0360492	Zbtb7c	207259
20.65	-2.19094	0.219009	0.600537	-3.6483	0.000263984	0.00142266	Pbx4	80720
179.778	-2.18953	0.219222	0.333612	-6.56311	5.26953e-11	1.50786e-09	Zfp704	170753
39.7512	-2.1884	0.219394	0.479704	-4.56198	5.06725e-06	4.46777e-05	2210416O15Rik	70393
10.9188	-2.18708	0.219596	0.714034	-3.06299	0.00219141	0.00875441	Hoxc4	15423
60.1643	-2.18439	0.220005	0.614556	-3.55442	0.000378814	0.00194729	Tmem161b	72745
34.9126	-2.17174	0.221943	0.46255	-4.69514	2.66427e-06	2.51243e-05	Akap7	432442
149.075	-2.16946	0.222294	0.285592	-7.59636	3.04565e-14	1.71934e-12	Atf6b	12915
174.323	-2.16771	0.222563	0.364169	-5.95248	2.64103e-09	5.1726e-08	Pim1	18712
41.5043	-2.16748	0.2226	0.4755	-4.55831	5.15659e-06	4.53692e-05	Fhod1	234686
20.2453	-2.16724	0.222636	0.599796	-3.6133	0.000302329	0.00160028	Ccdc40	207607
20.2608	-2.16572	0.222871	0.586911	-3.69003	0.000224229	0.00123292	Dbndd1	72185
17.0746	-2.16404	0.223131	0.673932	-3.21106	0.00132246	0.00568538	Camk2a	12322
75.2968	-2.16266	0.223343	0.329334	-6.56679	5.14109e-11	1.47449e-09	Smco4	170748
76.6901	-2.16099	0.223603	0.387113	-5.58231	2.37343e-08	3.74821e-07	Timp2	21858
64.9662	-2.15947	0.223838	0.524899	-4.11407	3.88748e-05	0.000264306	Gdf1	14559
37.6442	-2.15472	0.224577	0.485342	-4.43959	9.01315e-06	7.41741e-05	Glmp	56700
43.2413	-2.15139	0.225096	0.413147	-5.20731	1.91598e-07	2.39757e-06	Zfp462	242466
40.815	-2.15022	0.225278	0.409912	-5.24557	1.558e-07	2.00388e-06	Vwa5b1	75718
212.249	-2.14407	0.226241	0.227751	-9.41409	4.77199e-21	8.88588e-19	Pfkm	18642
187.035	-2.14318	0.22638	0.346887	-6.17833	6.47835e-10	1.50521e-08	Fastk	66587
125.067	-2.14199	0.226568	0.282942	-7.5704	3.72075e-14	2.05398e-12	Kdm4a	230674
38.4581	-2.13931	0.226988	0.445069	-4.80671	1.53437e-06	1.54471e-05	Kmt5c	232811
54.4698	-2.13103	0.228295	0.360188	-5.91644	3.28983e-09	6.27582e-08	Bloc1s2	73689
123.708	-2.1269	0.228949	0.343033	-6.20028	5.63617e-10	1.32924e-08	Smc2	14211
18.2413	-2.12435	0.229354	0.794838	-2.67268	0.00752473	0.0248159	Tmem63a	208795
37.9287	-2.12291	0.229583	0.411529	-5.1586	2.48801e-07	2.99913e-06	Chfr	231600
229.947	-2.12093	0.229899	0.307706	-6.89271	5.47406e-12	1.92379e-10	Prnp	19122
28.543	-2.12063	0.229947	0.481393	-4.40519	1.05692e-05	8.53473e-05	Micall1	27008
237.654	-2.11882	0.230235	0.356025	-5.95134	2.65962e-09	5.20085e-08	Hspb8	80888
199.697	-2.11563	0.230746	0.283725	-7.45661	8.87764e-14	4.46603e-12	Tent5a	212943
304.853	-2.11211	0.231308	0.274949	-7.68185	1.56813e-14	9.36074e-13	Marchf9	216438
135.095	-2.11112	0.231467	0.297875	-7.08727	1.36787e-12	5.48731e-11	Por	18984
57.2564	-2.1094	0.231743	0.468942	-4.49822	6.85263e-06	5.8238e-05	Pygl	110095
78.8549	-2.10891	0.231822	0.396198	-5.32286	1.02147e-07	1.3822e-06	Lgals8	56048
98.3577	-2.10876	0.231846	0.354385	-5.95049	2.67339e-09	5.21959e-08	Phf21a	192285
181.523	-2.10738	0.232069	0.258233	-8.16075	3.32938e-16	2.80658e-14	Itga1	109700
25.2311	-2.10698	0.232132	0.494939	-4.25705	2.07144e-05	0.0001531	Fam172a	68675
94.1126	-2.10338	0.232712	0.397329	-5.29381	1.19796e-07	1.59336e-06	Mxd4	17122
26.4258	-2.10291	0.232788	0.494223	-4.25498	2.09064e-05	0.000154337	Herc3	73998
457.531	-2.10131	0.233046	0.243278	-8.63748	5.74645e-18	6.96046e-16	Ero1a	50527
336.693	-2.10001	0.233256	0.292388	-7.18227	6.85622e-13	2.90946e-11	Tollip	54473
34.8489	-2.09556	0.233978	0.407103	-5.14749	2.63993e-07	3.16386e-06	Hlf	217082
8.15746	-2.09126	0.234676	0.862323	-2.42515	0.0153022	0.0442683	Gipr	381853
47.0683	-2.08798	0.23521	0.435713	-4.79211	1.6504e-06	1.64723e-05	Galc	14420
19.361	-2.08743	0.2353	0.675102	-3.09202	0.00198802	0.00805276	Psen2	19165
104.669	-2.08723	0.235332	0.437335	-4.77261	1.81851e-06	1.79634e-05	Prex1	277360
543.388	-2.08436	0.2358	0.353217	-5.90109	3.61117e-09	6.78508e-08	Snx11	74479
415.896	-2.07651	0.237088	0.267028	-7.77636	7.46387e-15	4.65596e-13	Slc7a3	11989
14.7509	-2.07598	0.237174	0.657675	-3.15655	0.00159649	0.00667487	Tmem241	338363
48.2084	-2.07547	0.237259	0.490555	-4.23085	2.32806e-05	0.000169952	Usf3	207806
14.1966	-2.07314	0.237641	0.625524	-3.31425	0.000918891	0.00414464	Pnrc1	108767
60.9059	-2.07189	0.237847	0.393296	-5.26802	1.37901e-07	1.79776e-06	Usp11	236733
77.1259	-2.07153	0.237907	0.319131	-6.49116	8.51751e-11	2.3001e-09	Trim67	330863
17.9226	-2.07108	0.237981	0.583032	-3.55226	0.000381943	0.00196095	Cc2d2a	231214
71.1912	-2.0674	0.238589	0.352153	-5.87074	4.33854e-09	8.04275e-08	Dguok	27369
265.846	-2.06719	0.238624	0.245474	-8.42121	3.72626e-17	3.77958e-15	Card19	68480
2663.39	-2.06672	0.238702	0.306167	-6.75031	1.47533e-11	4.88227e-10	Ubc	22190
328.678	-2.06482	0.239015	0.338269	-6.10409	1.03389e-09	2.27092e-08	Maged1	94275
245.365	-2.06419	0.239121	0.329868	-6.25762	3.90898e-10	9.52508e-09	Arf3	11842
213.311	-2.06045	0.239741	0.277066	-7.43668	1.03248e-13	5.05148e-12	Zfp292	30046
35.7451	-2.05806	0.240138	0.506636	-4.06221	4.861e-05	0.000322289	Trim66	330627
882.431	-2.05715	0.240291	0.292678	-7.02872	2.08442e-12	8.1013e-11	Rcl1	59028
474.605	-2.05304	0.240976	0.27325	-7.51342	5.76037e-14	3.0196e-12	Nfe2l1	18023
18.1941	-2.05295	0.240991	0.689939	-2.97555	0.00292463	0.0112387	Ffar4	107221
275.794	-2.04724	0.241946	0.289479	-7.07216	1.52536e-12	6.06064e-11	Ganab	14376
27.2958	-2.04562	0.242218	0.687428	-2.97576	0.00292261	0.0112387	Lpp	210126
518.725	-2.04547	0.242243	0.251595	-8.13003	4.29187e-16	3.539e-14	Prr13	66151
14.2915	-2.04092	0.243009	0.678226	-3.0092	0.00261933	0.0102313	Orai3	269999
129.881	-2.0408	0.243029	0.361906	-5.63903	1.71007e-08	2.78523e-07	Dcaf1	321006
46.3631	-2.04003	0.243158	0.46591	-4.3786	1.19447e-05	9.53434e-05	Fam131a	78408
53.8941	-2.03969	0.243216	0.368845	-5.52994	3.20345e-08	4.9159e-07	Rras	20130
11.8757	-2.0376	0.243569	0.759066	-2.68435	0.00726704	0.0241319	Kcnu1	16532
51.6112	-2.03348	0.244266	0.391017	-5.20049	1.98767e-07	2.48142e-06	Serpinb6a	20719
87.2283	-2.03029	0.244806	0.286105	-7.09632	1.28126e-12	5.18995e-11	Slc4a7	218756
22.7402	-2.02924	0.244985	0.565658	-3.58739	0.000334003	0.00174002	Pou6f1	19009
98.3007	-2.02898	0.245028	0.309437	-6.55701	5.48989e-11	1.55824e-09	Prpf40b	54614
10.7734	-2.02876	0.245065	0.789205	-2.57064	0.0101511	0.0318685	Rassf2	215653
27.4896	-2.02839	0.245129	0.53197	-3.81297	0.000137307	0.000806135	Efna2	13637
22.9821	-2.02615	0.24551	0.577784	-3.50676	0.000453601	0.00226456	Nr4a2	18227
37.7951	-2.02604	0.245529	0.465655	-4.35094	1.35556e-05	0.000106364	Crispld2	78892
14.9368	-2.02166	0.246275	0.644044	-3.139	0.00169526	0.00703126	Suox	211389
9.2481	-2.01897	0.246735	0.833815	-2.42136	0.0154625	0.0446309	Ppm1n	232941
53.2116	-2.01567	0.247299	0.426153	-4.72993	2.24594e-06	2.1604e-05	Fads3	60527
34.9867	-2.01532	0.24736	0.542538	-3.71461	0.000203517	0.00113015	Mylpf	17907
90.3175	-2.01527	0.247368	0.462137	-4.36077	1.29608e-05	0.000102109	Nupr1	56312
14.2202	-2.01451	0.247498	0.598823	-3.36412	0.00076788	0.00354818	Ppm1m	67905
424.165	-2.0139	0.247603	0.254252	-7.92086	2.35873e-15	1.67202e-13	Gm13889	620695
31.4124	-2.01313	0.247735	0.44441	-4.52989	5.90136e-06	5.09871e-05	Rb1	19645
30.035	-2.01266	0.247817	0.605837	-3.3221	0.000893411	0.00404434	Dusp10	63953
561.627	-2.01203	0.247924	0.291994	-6.89065	5.55365e-12	1.94627e-10	Scamp1	107767
65.3027	-2.00911	0.248426	0.383563	-5.23801	1.62315e-07	2.07272e-06	Katnal1	231912
106.462	-2.00714	0.248766	0.401609	-4.99775	5.80037e-07	6.45543e-06	Atp1a3	232975
219.974	-2.00623	0.248922	0.215195	-9.32289	1.13217e-20	1.98944e-18	Tmx4	52837
155.287	-2.00397	0.249314	0.343915	-5.82692	5.6461e-09	1.02385e-07	Vat1	26949
231.841	-1.99727	0.250473	0.344461	-5.79825	6.70101e-09	1.19602e-07	Gabarap	56486
17.7946	-1.9966	0.25059	0.61895	-3.22578	0.0012563	0.00542715	Frg1	14300
121.422	-1.99604	0.250687	0.364006	-5.48354	4.16902e-08	6.22162e-07	Elavl1	15568
36.1991	-1.98964	0.251802	0.571185	-3.48335	0.000495187	0.00244188	Polk	27015
346.092	-1.98838	0.252022	0.24098	-8.25123	1.56766e-16	1.39701e-14	Xdh	22436
42.9169	-1.98312	0.252942	0.518111	-3.82759	0.000129402	0.000766912	Hr	15460
30.8441	-1.98273	0.253011	0.534307	-3.71084	0.000206572	0.00114389	Trrap	100683
164.302	-1.97886	0.25369	0.262776	-7.53059	5.05101e-14	2.70457e-12	Fosl2	14284
10.8517	-1.97861	0.253734	0.821814	-2.40761	0.0160573	0.0460002	Dtx1	14357
21.3982	-1.97744	0.253939	0.523509	-3.77729	0.000158545	0.00091405	Ppp2r5b	225849
15.3852	-1.97595	0.254202	0.700226	-2.82188	0.00477437	0.0170234	Mtfr2	71804
59.2136	-1.97546	0.254289	0.343825	-5.74554	9.16258e-09	1.58547e-07	Wrnip1	78903
7.1848	-1.97501	0.254369	0.815318	-2.42238	0.0154194	0.0445295	Sgms2	74442
66.4432	-1.97387	0.25457	0.379042	-5.20751	1.91395e-07	2.39744e-06	Aff1	17355
1020.74	-1.97296	0.25473	0.20906	-9.4373	3.82525e-21	7.23087e-19	Ifrd1	15982
10.4112	-1.97213	0.254876	0.824844	-2.39092	0.0168063	0.0477293	Flrt1	396184
77.6506	-1.97194	0.25491	0.40287	-4.89473	9.84432e-07	1.04348e-05	Dgkh	380921
54.3841	-1.96875	0.255474	0.346953	-5.67439	1.3918e-08	2.306e-07	Angptl6	70726
37.5348	-1.96866	0.25549	0.481413	-4.08934	4.326e-05	0.000290636	Dctd	320685
18.119	-1.96841	0.255535	0.620234	-3.17366	0.00150532	0.00634473	Slc35b3	108652
15.9286	-1.9664	0.255891	0.720293	-2.73	0.0063335	0.021554	Stk32c	57740
38.8854	-1.96448	0.256231	0.417326	-4.70731	2.51008e-06	2.38143e-05	Sema4a	20351
104.24	-1.96403	0.256312	0.312911	-6.27663	3.45986e-10	8.53068e-09	Bbx	70508
13.0749	-1.96135	0.256787	0.680498	-2.88223	0.00394866	0.0145363	Traf5	22033
16.4613	-1.95322	0.258239	0.706508	-2.76461	0.00569907	0.0197834	Als2cl	235633
785.826	-1.95311	0.258258	0.268342	-7.27844	3.37704e-13	1.5101e-11	Atp6v1a	11964
1044.59	-1.95101	0.258635	0.322899	-6.04216	1.52061e-09	3.19917e-08	Usf2	22282
494.382	-1.94933	0.258936	0.383509	-5.08289	3.71737e-07	4.29028e-06	Gpn1	74254
13.069	-1.94737	0.259289	0.711293	-2.73779	0.00618541	0.0211306	Cep164	214552
118.236	-1.94507	0.259702	0.332411	-5.8514	4.8744e-09	8.96948e-08	Senp6	215351
115.562	-1.94455	0.259796	0.260396	-7.46768	8.16223e-14	4.13951e-12	Camk1d	227541
75.2642	-1.94451	0.259802	0.323432	-6.01213	1.83102e-09	3.73265e-08	Ak4	11639
288.689	-1.93526	0.261474	0.232149	-8.33628	7.66664e-17	7.24613e-15	Vasp	22323
60.7613	-1.93306	0.261873	0.447812	-4.31668	1.58391e-05	0.000121456	Kalrn	545156
827.637	-1.93305	0.261875	0.252128	-7.66694	1.76152e-14	1.02695e-12	U2af1	108121
15.1798	-1.93211	0.262045	0.692543	-2.78988	0.00527275	0.0185147	Ccdc107	622404
21.4235	-1.9313	0.262192	0.660308	-2.92485	0.00344618	0.0129736	Carf	241066
29.7236	-1.93119	0.262212	0.614729	-3.14153	0.00168066	0.00697767	Mks1	380718
19.5296	-1.931	0.262248	0.526293	-3.66905	0.000243451	0.00132402	Them4	75778
1122.47	-1.93015	0.262403	0.232341	-8.30738	9.78348e-17	9.10885e-15	Leprotl1	68192
145.732	-1.92616	0.263129	0.298919	-6.44376	1.16548e-10	3.06762e-09	Gid8	76425
33.3676	-1.92403	0.263517	0.43945	-4.37828	1.19622e-05	9.54219e-05	Diras2	68203
8.56649	-1.92374	0.26357	0.802406	-2.39746	0.016509	0.0470242	Slc2a9	117591
31.0806	-1.92253	0.263791	0.54087	-3.55452	0.000378666	0.00194729	Dlg3	53310
76.1945	-1.92068	0.264131	0.448547	-4.28199	1.85229e-05	0.000139045	Lrig2	269473
42.6076	-1.91983	0.264285	0.545586	-3.51885	0.000433419	0.00217862	Prrc2a	53761
941.036	-1.91967	0.264315	0.244077	-7.865	3.69095e-15	2.53013e-13	Cotl1	72042
78.6302	-1.91887	0.264462	0.375817	-5.10586	3.29301e-07	3.85399e-06	Smg6	103677
42.4233	-1.91683	0.264835	0.70476	-2.71984	0.00653138	0.0221067	Stc2	20856
45.9475	-1.91558	0.265066	0.44063	-4.34736	1.37789e-05	0.000107745	Klf9	16601
45.166	-1.9152	0.265135	0.419663	-4.56366	5.02693e-06	4.44165e-05	Plekha2	83436
214.302	-1.91116	0.265878	0.267043	-7.15676	8.26089e-13	3.42401e-11	Supt16	114741
63.6765	-1.90869	0.266334	0.408235	-4.67547	2.93284e-06	2.74288e-05	Irf2	16363
53.2682	-1.90784	0.266492	0.418729	-4.55626	5.20728e-06	4.57185e-05	Zhx3	320799
137.059	-1.90515	0.266989	0.293884	-6.48265	9.01238e-11	2.42324e-09	Stbd1	52331
162.281	-1.90299	0.267389	0.370646	-5.13425	2.83268e-07	3.36257e-06	Golgb1	224139
480.083	-1.90199	0.267574	0.320354	-5.93715	2.90019e-09	5.62719e-08	Bsg	12215
284.112	-1.89997	0.267949	0.389855	-4.87352	1.09628e-06	1.15128e-05	Ppig	228005
110.06	-1.89963	0.268013	0.300603	-6.31939	2.62597e-10	6.64536e-09	Kif26a	668303
8.4733	-1.89931	0.268072	0.755675	-2.51339	0.0119577	0.0363333	Olfml3	99543
56.2523	-1.89883	0.268162	0.382169	-4.96855	6.74557e-07	7.38874e-06	Nek1	18004
400.557	-1.89574	0.268735	0.240415	-7.88529	3.13797e-15	2.17496e-13	Phf13	230936
616.267	-1.89335	0.269182	0.287824	-6.57813	4.76405e-11	1.37903e-09	Itm2c	64294
30.1743	-1.89064	0.269687	0.738928	-2.55863	0.0105086	0.032801	Stk32a	269019
24.4902	-1.89004	0.269799	0.491086	-3.8487	0.000118748	0.000711236	Tmub1	64295
27.1578	-1.88856	0.270076	0.593647	-3.18129	0.0014662	0.00620289	Poli	26447
16.0462	-1.88825	0.270135	0.652594	-2.89345	0.00381038	0.0141273	Ppie	56031
405.353	-1.88081	0.271532	0.241354	-7.79273	6.55774e-15	4.15301e-13	Jarid2	16468
26.3257	-1.87869	0.27193	0.532267	-3.5296	0.000416183	0.0021047	Defb42	619548
14.2319	-1.878	0.272061	0.6556	-2.86455	0.00417604	0.0152118	Scn1b	20266
28.2069	-1.87246	0.273107	0.638339	-2.93333	0.00335346	0.0126666	Arid4a	238247
200.693	-1.86869	0.273823	0.302152	-6.18459	6.22651e-10	1.45472e-08	Ubtf	21429
19.2025	-1.86602	0.27433	0.57475	-3.24666	0.00116768	0.00509962	Lrrc49	102747
22.2961	-1.86501	0.274521	0.490316	-3.80369	0.000142558	0.000833045	Gtdc1	227835
13.2805	-1.86322	0.274862	0.751632	-2.4789	0.0131787	0.0392858	Vmn2r24	243628
95.714	-1.86269	0.274963	0.326021	-5.7134	1.10738e-08	1.87205e-07	Camk2n1	66259
52.1509	-1.86063	0.275356	0.416439	-4.46795	7.89715e-06	6.59912e-05	Sertad4	214791
13.6439	-1.86062	0.275358	0.732467	-2.54021	0.0110786	0.0342247	Klhl28	66689
328.896	-1.85781	0.275895	0.284275	-6.53524	6.35079e-11	1.77651e-09	Snrpd3	67332
167.664	-1.85656	0.276133	0.282984	-6.56066	5.35706e-11	1.5294e-09	Triap1	69076
173.553	-1.8543	0.276566	0.272341	-6.80876	9.8443e-12	3.31044e-10	Tmtc2	278279
32.8705	-1.85371	0.27668	0.490079	-3.78247	0.00015528	0.000896887	Tmem185b	226351
75.096	-1.8524	0.276931	0.441944	-4.19148	2.77137e-05	0.000199169	Tln1	21894
11.347	-1.85088	0.277223	0.733998	-2.52164	0.0116809	0.035692	LOC115486519	115486519
490.034	-1.84961	0.277468	0.268955	-6.87701	6.11217e-12	2.13004e-10	Clcn3	12725
207.303	-1.84846	0.277689	0.272452	-6.78451	1.16479e-11	3.88553e-10	Lsm7	66094
21.5335	-1.84838	0.277704	0.56821	-3.25299	0.00114198	0.00500435	Psd	73728
205.29	-1.84702	0.277966	0.387845	-4.76226	1.91434e-06	1.8732e-05	Luc7l3	67684
29.3239	-1.84637	0.27809	0.49603	-3.7223	0.000197414	0.00110051	Mex3b	108797
28.9104	-1.84545	0.278269	0.523261	-3.52682	0.000420575	0.00212433	Pla2g2e	26970
85.3242	-1.84495	0.278364	0.417244	-4.42176	9.78995e-06	7.98819e-05	Aacs	78894
44.7559	-1.84184	0.278965	0.525952	-3.50193	0.000461905	0.00229957	Sntb2	20650
33.5104	-1.83973	0.279375	0.487962	-3.77023	0.0001631	0.000934694	Rabgef1	56715
73.4067	-1.83808	0.279694	0.335751	-5.47452	4.38692e-08	6.52338e-07	Rbm22	66810
574.777	-1.83585	0.280126	0.180824	-10.1527	3.22298e-24	1.00525e-21	Atp2b1	67972
11.9494	-1.83584	0.280129	0.652574	-2.81323	0.0049047	0.0174483	Dzip1l	72507
452.519	-1.83564	0.280168	0.257915	-7.11722	1.10125e-12	4.50466e-11	Gar1	68147
155.069	-1.83549	0.280196	0.712394	-2.57651	0.00998037	0.0313956	Pcnx	54604
9.94763	-1.83415	0.280457	0.776264	-2.36279	0.0181379	0.0507914	Clybl	69634
33.6456	-1.83222	0.280832	0.543014	-3.37416	0.0007404	0.00343775	Dnajb4	67035
15.3791	-1.83092	0.281086	0.718481	-2.54831	0.0108245	0.033602	Nos3	18127
118.94	-1.83055	0.281157	0.703286	-2.60286	0.00924501	0.0294462	Evi5	14020
20.588	-1.83025	0.281216	0.735656	-2.48792	0.0128493	0.0385079	Il6	16193
26.1596	-1.83021	0.281223	0.528055	-3.46595	0.000528362	0.00257695	Adora2a	11540
98.9088	-1.82927	0.281407	0.401297	-4.55839	5.15461e-06	4.53692e-05	Lsm5	66373
36.9183	-1.82883	0.281494	0.488298	-3.74531	0.000180173	0.00101896	Rab1b	76308
91.6746	-1.82814	0.281628	0.435885	-4.19408	2.7398e-05	0.000197013	Kdm5a	214899
348.157	-1.82765	0.281722	0.280528	-6.51505	7.26673e-11	1.99318e-09	Ddx6	13209
58.5559	-1.82499	0.282244	0.345093	-5.28839	1.23397e-07	1.63256e-06	Phlda1	21664
704.44	-1.82455	0.282329	0.340934	-5.35164	8.71623e-08	1.18976e-06	Arpc1a	56443
137.534	-1.82323	0.282587	0.314681	-5.7939	6.87697e-09	1.22567e-07	Dhrs7	66375
252.161	-1.82284	0.282664	0.313064	-5.82258	5.7946e-09	1.04773e-07	Akt2	11652
38.3274	-1.82217	0.282795	0.416304	-4.37703	1.20307e-05	9.57852e-05	Ube2e2	218793
138.918	-1.81881	0.283455	0.479572	-3.79257	0.000149099	0.000865189	Hdac5	15184
126.038	-1.81784	0.283645	0.298722	-6.08538	1.16213e-09	2.51263e-08	Arhgap12	75415
69.5008	-1.81781	0.283651	0.37415	-4.85852	1.18268e-06	1.22959e-05	Eno2	13807
55.5524	-1.8166	0.28389	0.446096	-4.07221	4.65691e-05	0.000310527	Rabl2	68708
54.6356	-1.81633	0.283942	0.509535	-3.56468	0.000364301	0.00188093	Enpp5	83965
80.9322	-1.816	0.284006	0.314281	-5.77829	7.54626e-09	1.33353e-07	Dbn1	56320
1126.78	-1.81517	0.28417	0.234923	-7.72666	1.10406e-14	6.71913e-13	Zdhhc2	70546
49.786	-1.81458	0.284287	0.434104	-4.18006	2.91435e-05	0.00020765	Arid5b	71371
118.24	-1.81456	0.28429	0.278046	-6.52614	6.74883e-11	1.87943e-09	Chka	12660
49.8263	-1.81412	0.284377	0.37643	-4.81929	1.4407e-06	1.46132e-05	Dusp8	18218
41.2305	-1.81408	0.284386	0.422268	-4.29603	1.73882e-05	0.000132116	Cd40	21939
11.1412	-1.81357	0.284487	0.659689	-2.74912	0.00597547	0.0205825	Olfm2	244723
20.9213	-1.81244	0.284708	0.515906	-3.51313	0.00044286	0.00221892	Gstm4	14865
90.3103	-1.80945	0.2853	0.406012	-4.45664	8.32551e-06	6.91538e-05	Aldh1l2	216188
24.4073	-1.80828	0.285532	0.571206	-3.16571	0.00154703	0.00648765	Zfp335	329559
30.639	-1.80765	0.285656	0.519053	-3.48259	0.000496596	0.00244786	Upp1	22271
51.369	-1.80759	0.285667	0.358853	-5.03714	4.72536e-07	5.34e-06	Kat6b	54169
48.3026	-1.80684	0.285816	0.399433	-4.52351	6.08213e-06	5.244e-05	Shtn1	71653
32.1859	-1.80674	0.285836	0.440641	-4.10025	4.12696e-05	0.000278614	Ccdc112	240261
48.7857	-1.8065	0.285883	0.431399	-4.18754	2.81989e-05	0.000202127	Kif20a	19348
103.444	-1.80137	0.286902	0.271447	-6.63618	3.21917e-11	9.70104e-10	Mindy2	235461
50.2411	-1.80038	0.2871	0.470841	-3.82375	0.00013144	0.000775339	Rnf182	328234
84.3535	-1.79633	0.287905	0.366284	-4.9042	9.38075e-07	1.00029e-05	Cmtr2	234728
41.6537	-1.79605	0.287962	0.451792	-3.97539	7.02627e-05	0.000445295	Ninj1	18081
62.3856	-1.79522	0.288128	0.431996	-4.15564	3.24381e-05	0.000227358	Pus1	56361
76.0067	-1.79462	0.288247	0.403363	-4.44916	8.62065e-06	7.13205e-05	Fbxo46	243867
58.8658	-1.79306	0.288559	0.371056	-4.83232	1.34951e-06	1.37665e-05	Nrep	27528
160.786	-1.79171	0.288829	0.263094	-6.81017	9.74861e-12	3.28775e-10	Ilkap	67444
1944.05	-1.79167	0.288838	0.22253	-8.05134	8.18902e-16	6.38539e-14	S100a6	20200
44.2034	-1.79077	0.289019	0.450732	-3.97301	7.0969e-05	0.000449446	Safb	224903
94.5605	-1.7907	0.289032	0.330838	-5.41262	6.21085e-08	8.8556e-07	Pdcd7	50996
665.9	-1.79045	0.289082	0.274814	-6.51512	7.26338e-11	1.99318e-09	Psmd8	57296
207.899	-1.7904	0.289093	0.264538	-6.76802	1.30557e-11	4.34355e-10	Ier2	15936
37.8528	-1.78974	0.289223	0.549254	-3.2585	0.00112003	0.00492371	Bhlhe40	20893
741.255	-1.78969	0.289235	0.212508	-8.42172	3.71e-17	3.77958e-15	Rbms1	56878
80.115	-1.78552	0.290072	0.464114	-3.84715	0.000119501	0.0007154	Pwwp3a	68114
27.3049	-1.78484	0.290208	0.479932	-3.71895	0.000200056	0.00111325	Mxra8	74761
33.403	-1.78423	0.290331	0.534053	-3.34092	0.000835019	0.00381182	Atp10d	231287
26.9432	-1.78319	0.290541	0.511104	-3.48889	0.000485024	0.00239745	Eef2k	13631
2607.69	-1.77939	0.291306	0.210817	-8.44044	3.16133e-17	3.28673e-15	Cd63	12512
55.6546	-1.77927	0.291332	0.494685	-3.59676	0.0003222	0.00168827	Cacna1c	12288
102.187	-1.77895	0.291394	0.324979	-5.47406	4.39852e-08	6.53286e-07	Dapk1	69635
11.4205	-1.77869	0.291448	0.672764	-2.64385	0.00819679	0.0266658	Nrg1	211323
21.0913	-1.77851	0.291485	0.60717	-2.92917	0.00339866	0.0128179	Gnpda2	67980
28.7422	-1.77806	0.291575	0.474387	-3.74812	0.000178164	0.00100943	Aldoc	11676
1738.54	-1.77761	0.291666	0.347516	-5.11518	3.13437e-07	3.68909e-06	Lgmn	19141
59.3444	-1.77548	0.292097	0.387078	-4.58688	4.49911e-06	4.02084e-05	E130309D02Rik	231868
995.358	-1.77505	0.292184	0.209355	-8.47867	2.27775e-17	2.42882e-15	Tmem50a	71817
160.975	-1.77476	0.292243	0.246203	-7.20853	5.65582e-13	2.4672e-11	Arpc1b	11867
54.0782	-1.77273	0.292655	0.37195	-4.76603	1.87889e-06	1.84285e-05	Mif4gd	69674
118.986	-1.77102	0.293002	0.322116	-5.49807	3.83969e-08	5.76461e-07	Zswim8	268721
150.803	-1.7693	0.293351	0.271558	-6.51536	7.25161e-11	1.99318e-09	Bmt2	101148
30.2112	-1.76904	0.293405	0.511626	-3.45768	0.000544856	0.0026419	Arrdc3	105171
99.5341	-1.76832	0.29355	0.324582	-5.44801	5.09365e-08	7.46749e-07	Marveld1	277010
22.6857	-1.76557	0.294111	0.601197	-2.93675	0.00331666	0.0125428	Fam234a	106581
53.5429	-1.76515	0.294197	0.380269	-4.64184	3.45323e-06	3.15854e-05	Irs1	16367
57.7526	-1.76446	0.294338	0.401704	-4.39243	1.1209e-05	9.00417e-05	St18	240690
140.437	-1.7641	0.294411	0.295331	-5.97329	2.32522e-09	4.61199e-08	Srpk2	20817
387.945	-1.76317	0.294601	0.229855	-7.67078	1.70956e-14	1.00364e-12	Chic2	74277
79.897	-1.76153	0.294935	0.31858	-5.52932	3.21468e-08	4.92707e-07	Sil1	81500
268.068	-1.75887	0.29548	0.70938	-2.47944	0.0131589	0.0392471	Hmgb2	97165
2789.04	-1.75759	0.295742	0.26716	-6.57878	4.74333e-11	1.37903e-09	Ptma	19231
76.3578	-1.75734	0.295794	0.335335	-5.24054	1.60104e-07	2.04657e-06	Tspan2	70747
16.9367	-1.75614	0.29604	0.640999	-2.73969	0.00614975	0.0210486	Camkmt	73582
20.9946	-1.75587	0.296094	0.494639	-3.5498	0.000385517	0.00197686	Cacna1g	12291
381.657	-1.75543	0.296185	0.224742	-7.81085	5.6805e-15	3.71047e-13	Prdx5	54683
356.35	-1.75231	0.296827	0.220667	-7.94094	2.00657e-15	1.45546e-13	Akirin2	433693
89.7674	-1.75108	0.29708	0.314212	-5.57293	2.50493e-08	3.92607e-07	Cir1	66935
368.787	-1.75073	0.297151	0.250076	-7.00078	2.54539e-12	9.56516e-11	Snrpb2	20639
93.341	-1.7507	0.297157	0.391473	-4.47209	7.74599e-06	6.47715e-05	Gtf3c1	233863
80.4627	-1.74991	0.29732	0.33477	-5.22719	1.72104e-07	2.17105e-06	Psmb2	26445
529.736	-1.74809	0.297695	0.233604	-7.48316	7.25561e-14	3.70988e-12	Ttyh3	78339
26.3971	-1.7449	0.298354	0.474348	-3.67853	0.000234582	0.00128305	Pyroxd2	74580
17.8849	-1.74352	0.298641	0.697842	-2.49844	0.0124741	0.0376182	Sh3bgrl2	212531
119.094	-1.74046	0.299275	0.338423	-5.14284	2.70616e-07	3.23082e-06	Ulk1	22241
92.0258	-1.74012	0.299345	0.352698	-4.93374	8.06678e-07	8.68345e-06	Sptssa	104725
167.961	-1.73725	0.29994	0.345535	-5.02773	4.9632e-07	5.57999e-06	Yrdc	230734
98.104	-1.73699	0.299996	0.276231	-6.28818	3.21212e-10	7.98294e-09	Midn	59090
124.214	-1.73643	0.300111	0.324399	-5.35277	8.6617e-08	1.18491e-06	Cbx8	30951
333.125	-1.73603	0.300195	0.35441	-4.89835	9.66439e-07	1.0279e-05	Chmp3	66700
122.574	-1.73387	0.300644	0.368445	-4.70592	2.52723e-06	2.39588e-05	Zmym3	56364
1312.56	-1.73277	0.300873	0.499406	-3.46967	0.000521102	0.00254952	Tcf25	66855
766.363	-1.73116	0.301209	0.214216	-8.08139	6.40317e-16	5.05607e-14	Nfkbia	18035
31.9667	-1.73088	0.301267	0.50488	-3.4283	0.000607363	0.00289547	Tecpr1	70381
71.3463	-1.72881	0.301702	0.329843	-5.2413	1.59448e-07	2.04237e-06	Lyst	17101
84.297	-1.72715	0.302048	0.416898	-4.14286	3.42998e-05	0.00023893	4932438A13Rik	229227
76.2352	-1.72519	0.302459	0.326941	-5.27676	1.31491e-07	1.7272e-06	Zbtb38	245007
89.367	-1.72455	0.302592	0.274068	-6.29243	3.12529e-10	7.79823e-09	Hadha	97212
358.574	-1.72427	0.302652	0.230406	-7.48361	7.23101e-14	3.70988e-12	Kdelr1	68137
31112.4	-1.7213	0.303275	0.27247	-6.31738	2.66028e-10	6.71854e-09	Rps23	66475
38.1855	-1.72124	0.303288	0.435362	-3.95358	7.69902e-05	0.000482193	B4galnt4	330671
46.6639	-1.72113	0.303312	0.417037	-4.12703	3.67472e-05	0.000252316	Ldlrap1	100017
152.45	-1.7209	0.30336	0.282215	-6.09782	1.07522e-09	2.35341e-08	Cryzl1	66609
58.3768	-1.72056	0.30343	0.442345	-3.88964	0.000100391	0.000613361	Kdm5b	75605
59.6615	-1.7203	0.303486	0.33373	-5.15476	2.5396e-07	3.05241e-06	Foxred2	239554
9.28152	-1.72003	0.303542	0.724551	-2.37392	0.0176002	0.0495889	Cd59a	12509
36.3771	-1.71969	0.303613	0.484103	-3.55233	0.000381833	0.00196095	Jdp2	81703
43.4893	-1.71946	0.303662	0.538635	-3.19226	0.00141166	0.00602114	Ssbp4	76900
51.615	-1.7181	0.303949	0.352308	-4.8767	1.07876e-06	1.13479e-05	Cdk2ap2	52004
12.7262	-1.71714	0.304151	0.705818	-2.43284	0.0149811	0.0434863	Mapre3	100732
119.077	-1.71681	0.304221	0.265358	-6.46978	9.81472e-11	2.61642e-09	Gab2	14389
18.7318	-1.71318	0.304987	0.605846	-2.82775	0.00468765	0.0167621	Camk4	12326
49.9234	-1.71239	0.305154	0.39396	-4.34661	1.38258e-05	0.000107874	Mex3a	72640
43.621	-1.71201	0.305234	0.449587	-3.80796	0.000140117	0.00082032	Hivep1	110521
18.1995	-1.71039	0.305578	0.525999	-3.25169	0.00114722	0.00502247	Ankrd24	70615
114.067	-1.7103	0.305596	0.37696	-4.53709	5.70367e-06	4.95984e-05	Mier3	218613
1981.5	-1.70973	0.305718	0.265154	-6.44805	1.13297e-10	2.99469e-09	Ppp1r14b	18938
101.806	-1.70935	0.305798	0.286836	-5.95933	2.53273e-09	4.99183e-08	Clasp1	76707
2353.54	-1.70934	0.305799	0.23144	-7.3857	1.51658e-13	7.13996e-12	Atf4	11911
172.88	-1.70921	0.305827	0.290843	-5.87676	4.1838e-09	7.78113e-08	Sppl3	74585
17.0255	-1.70917	0.305836	0.624964	-2.73483	0.00624129	0.0212924	Th	21823
59.7481	-1.70878	0.305918	0.348828	-4.89863	9.65059e-07	1.02731e-05	Erf	13875
23.8312	-1.70515	0.30669	0.480501	-3.54869	0.000387157	0.00198283	Amdhd2	245847
19.8853	-1.7027	0.307211	0.561367	-3.03313	0.00242032	0.00954058	Prkd2	101540
1096.94	-1.70253	0.307247	0.235515	-7.22897	4.86674e-13	2.14549e-11	Srp14	20813
20.7169	-1.70203	0.307353	0.583256	-2.91816	0.00352102	0.0132115	Tmem158	72309
57.5844	-1.69965	0.307862	0.363343	-4.6778	2.89975e-06	2.71602e-05	Ern1	78943
72.405	-1.69866	0.308072	0.357481	-4.75174	2.01673e-06	1.96108e-05	Srsf4	57317
161.706	-1.69797	0.30822	0.32689	-5.1943	2.05492e-07	2.55096e-06	Plxna3	18846
20.501	-1.69775	0.308266	0.512558	-3.31231	0.00092528	0.00416593	Klhl8	246293
24.4154	-1.69479	0.3089	0.610559	-2.7758	0.00550659	0.0192443	Prxl2c	66129
87.3008	-1.69397	0.309075	0.280703	-6.03475	1.59211e-09	3.32716e-08	Pef1	67898
28.4658	-1.69338	0.309201	0.531343	-3.18699	0.00143763	0.00610137	Snx30	209131
81.6138	-1.69326	0.309227	0.423033	-4.00267	6.26315e-05	0.000402779	Zcchc7	319885
17.0485	-1.69324	0.309231	0.682435	-2.48118	0.0130949	0.0391122	Ambra1	228361
90.4714	-1.69249	0.309393	0.382061	-4.42988	9.4285e-06	7.7185e-05	Stk11	20869
203.997	-1.69244	0.309403	0.337577	-5.0135	5.34485e-07	5.97512e-06	Mcrip1	192173
118.037	-1.69198	0.309503	0.313062	-5.40461	6.49491e-08	9.21849e-07	Rundc3b	242819
586.019	-1.68981	0.309969	0.347521	-4.86246	1.15936e-06	1.20837e-05	Arpc4	68089
163.388	-1.68963	0.310006	0.267155	-6.32454	2.53982e-10	6.44041e-09	Rp9	55934
24.914	-1.68958	0.310017	0.516712	-3.26987	0.00107599	0.00475551	Ttll5	320244
18.6213	-1.689	0.310141	0.547463	-3.08514	0.00203454	0.00821454	Cmbl	69574
49.3869	-1.68891	0.31016	0.382855	-4.41137	1.0272e-05	8.33791e-05	Tiparp	99929
43.7174	-1.68494	0.311016	0.429363	-3.92428	8.69905e-05	0.000538875	Kiss1r	114229
22.1141	-1.6836	0.311305	0.579121	-2.90716	0.00364722	0.0136154	Snx15	69024
25.9853	-1.68163	0.311729	0.455983	-3.68793	0.000226081	0.00124255	Frrs1	20321
135.472	-1.67916	0.312265	0.290506	-5.78011	7.46538e-09	1.32298e-07	Tspan31	67125
291.7	-1.67685	0.312765	0.300556	-5.57917	2.41671e-08	3.80213e-07	Csnk1e	27373
105.538	-1.6767	0.312798	0.362415	-4.62645	3.71983e-06	3.37763e-05	Rhbdd3	279766
17.4284	-1.6761	0.312929	0.586644	-2.85709	0.00427544	0.0154883	Inpp4a	269180
26.7586	-1.67523	0.313117	0.569238	-2.94293	0.00325123	0.0123402	Slc4a2	20535
249.531	-1.67463	0.313245	0.322552	-5.19183	2.08236e-07	2.57222e-06	Ilf3	16201
25.5004	-1.67258	0.313692	0.549015	-3.04651	0.00231515	0.00918889	Slc39a4	72027
491.398	-1.66931	0.314404	0.289431	-5.76756	8.04291e-09	1.4113e-07	Hpf1	72612
18.8417	-1.66515	0.315312	0.576322	-2.88926	0.00386146	0.0142912	Decr1	67460
90.1434	-1.66391	0.315582	0.262103	-6.34831	2.17698e-10	5.55419e-09	Zcchc4	78796
195.654	-1.6634	0.315694	0.247407	-6.72333	1.77619e-11	5.77076e-10	Pptc7	320717
298.799	-1.66236	0.315922	0.239992	-6.92674	4.30644e-12	1.53946e-10	Foxn3	71375
329.099	-1.66228	0.315939	0.358515	-4.63658	3.54229e-06	3.22581e-05	Gna11	14672
100.455	-1.66154	0.316101	0.347439	-4.78227	1.7333e-06	1.7176e-05	Tmem250-ps	109299
111.247	-1.66124	0.316168	0.326132	-5.09375	3.51049e-07	4.08173e-06	Lrp12	239393
121.675	-1.66073	0.316279	0.294366	-5.64172	1.68356e-08	2.74563e-07	Cdc25b	12531
71.6515	-1.66065	0.316297	0.348304	-4.76781	1.86239e-06	1.82954e-05	Taf15	70439
353.76	-1.66063	0.316301	0.21957	-7.56312	3.93509e-14	2.15325e-12	H2-K1	14972
25.8311	-1.65946	0.316558	0.511357	-3.2452	0.00117366	0.00511979	Dusp7	235584
96.2033	-1.65876	0.316711	0.467578	-3.54756	0.000388818	0.0019897	Klf3	16599
18.952	-1.65645	0.317218	0.597428	-2.77264	0.00556039	0.0193883	Mphosph9	269702
142.425	-1.65636	0.317238	0.271959	-6.09048	1.12572e-09	2.44677e-08	Scpep1	74617
58.3915	-1.65599	0.317321	0.36171	-4.57822	4.68949e-06	4.17602e-05	Nav3	260315
153.691	-1.65567	0.31739	0.28847	-5.7395	9.49551e-09	1.63401e-07	Creb1	12912
75.341	-1.65478	0.317586	0.366847	-4.51081	6.45794e-06	5.53619e-05	Rlf	109263
45.6693	-1.65215	0.318166	0.379933	-4.34853	1.37054e-05	0.000107338	Frmd4b	232288
67.8517	-1.65192	0.318217	0.318375	-5.18858	2.11905e-07	2.61237e-06	Ypel5	383295
1330.02	-1.65173	0.318259	0.27393	-6.02974	1.64219e-09	3.40104e-08	Srrm1	51796
122.724	-1.65151	0.318307	0.466546	-3.53987	0.00040033	0.00204024	Gm15501	100040298
120.845	-1.65112	0.318392	0.271326	-6.0854	1.16201e-09	2.51263e-08	Tmem161a	234371
311.722	-1.6498	0.318684	0.241177	-6.84063	7.88475e-12	2.7325e-10	Olfm1	56177
172.038	-1.64854	0.318963	0.29159	-5.65362	1.57104e-08	2.57223e-07	Keap1	50868
101.206	-1.64775	0.319139	0.299359	-5.50425	3.70737e-08	5.61324e-07	Trio	223435
57.6157	-1.64702	0.319299	0.317501	-5.18744	2.132e-07	2.6208e-06	Cyfip2	76884
25.3029	-1.64622	0.319477	0.482109	-3.41462	0.00063872	0.00302331	Sacs	50720
20.0741	-1.64474	0.319804	0.550996	-2.98503	0.0028355	0.0109455	Zfp608	269023
172.898	-1.64367	0.320041	0.244089	-6.7339	1.65176e-11	5.39461e-10	Gpt2	108682
151.409	-1.64277	0.320241	0.252024	-6.5183	7.11091e-11	1.96709e-09	Tbl1xr1	81004
70.3243	-1.64175	0.320466	0.321147	-5.11217	3.18487e-07	3.73795e-06	Mfsd14b	66631
39.4926	-1.64137	0.320551	0.412487	-3.97921	6.91436e-05	0.000439448	Lmbr1l	74775
304.28	-1.64102	0.32063	0.250425	-6.55295	5.64128e-11	1.59593e-09	Lonrf1	244421
21.7126	-1.64012	0.32083	0.506164	-3.2403	0.00119405	0.00520147	Card10	105844
13.0948	-1.63897	0.321085	0.587036	-2.79195	0.00523918	0.0184124	Mxd1	17119
112.267	-1.63864	0.321159	0.378849	-4.32532	1.5231e-05	0.000117225	Fzd3	14365
145.434	-1.63819	0.321259	0.286586	-5.71623	1.08914e-08	1.84873e-07	Rbpj	19664
327.399	-1.63796	0.321311	0.245302	-6.6773	2.43389e-11	7.55355e-10	Coprs	66423
571.739	-1.63716	0.321489	0.22802	-7.17991	6.97588e-13	2.94024e-11	Cbx6	494448
590.912	-1.63525	0.321914	0.285313	-5.73144	9.95839e-09	1.7066e-07	Sdcbp	53378
51.4416	-1.63448	0.322087	0.444679	-3.67563	0.00023726	0.00129486	Bud13	215051
143.342	-1.63303	0.32241	0.284714	-5.73569	9.71162e-09	1.6666e-07	Ppp3r1	19058
127.858	-1.63032	0.323017	0.441739	-3.69068	0.000223656	0.00123031	Fryl	72313
31.2918	-1.62988	0.323115	0.460356	-3.54048	0.000399395	0.00203631	Clba1	217887
428.426	-1.62904	0.323303	0.218682	-7.44937	9.37844e-14	4.62472e-12	Tanc1	66860
46.474	-1.62845	0.323436	0.41884	-3.888	0.000101073	0.000616621	Cep162	382090
78.1454	-1.62734	0.323684	0.390365	-4.16878	3.06239e-05	0.000216835	Zdhhc21	68268
124.247	-1.62666	0.323837	0.301609	-5.39327	6.91885e-08	9.73164e-07	Stim1	20866
114.492	-1.62361	0.324522	0.348019	-4.6653	3.08166e-06	2.86063e-05	Prkci	18759
95.5766	-1.62299	0.324662	0.324143	-5.00701	5.52811e-07	6.15792e-06	Sri	109552
842.246	-1.62277	0.32471	0.167881	-9.66623	4.1955e-22	9.34697e-20	Ywhag	22628
207.912	-1.62266	0.324737	0.232789	-6.9705	3.15823e-12	1.17268e-10	1810030O07Rik	69155
77.6069	-1.62254	0.324764	0.346254	-4.68597	2.78634e-06	2.61568e-05	2410002F23Rik	668661
499.336	-1.61919	0.325517	0.247928	-6.5309	6.53746e-11	1.82464e-09	Sox4	20677
21.095	-1.61914	0.32553	0.508173	-3.1862	0.00144157	0.00611321	Gm15128	434863
47.9194	-1.61686	0.326045	0.378885	-4.26741	1.97755e-05	0.00014677	Zbtb22	81630
68.6207	-1.61592	0.326256	0.47335	-3.4138	0.000640626	0.0030296	Sepsecs	211006
71.8855	-1.61585	0.326272	0.412778	-3.91458	9.05614e-05	0.000558775	Zfp467	68910
87.9332	-1.61487	0.326493	0.329615	-4.89928	9.61899e-07	1.02482e-05	Aph1a	226548
31.9959	-1.61376	0.326745	0.545177	-2.96007	0.00307571	0.0117593	Efcab7	230500
24.9172	-1.61202	0.32714	0.459355	-3.50931	0.000449268	0.00224652	Cercam	99151
73.266	-1.61192	0.327163	0.378578	-4.25782	2.06428e-05	0.000152661	Gpc1	14733
85.8249	-1.61158	0.32724	0.29983	-5.37497	7.65942e-08	1.06686e-06	Pygo2	68911
199.163	-1.61109	0.327352	0.267863	-6.01458	1.80356e-09	3.69409e-08	Ppp1r10	52040
89.0569	-1.60988	0.327627	0.339392	-4.7434	2.10156e-06	2.0388e-05	Fbxl12	30843
53.0761	-1.60795	0.328063	0.43331	-3.71086	0.000206555	0.00114389	Mospd2	76763
214.368	-1.60785	0.328087	0.331749	-4.84658	1.2561e-06	1.29835e-05	Hnrnpl	15388
552.765	-1.60751	0.328163	0.227062	-7.07963	1.44536e-12	5.7796e-11	Npc2	67963
482.106	-1.60731	0.328211	0.266937	-6.02128	1.73041e-09	3.55814e-08	Lasp1	16796
45.4851	-1.60623	0.328456	0.385518	-4.16641	3.0943e-05	0.000218475	Exph5	320051
26.9539	-1.60515	0.328701	0.44494	-3.60758	0.000309068	0.0016318	Pip4k2a	18718
70.0278	-1.60368	0.329036	0.410816	-3.90365	9.47523e-05	0.000581757	Ndrg4	234593
12.7179	-1.60138	0.329562	0.660383	-2.42492	0.0153116	0.0442705	Gm2a	14667
168.413	-1.59905	0.330094	0.398658	-4.01108	6.04416e-05	0.000391724	Klf10	21847
229.488	-1.59819	0.330292	0.238048	-6.71372	1.89721e-11	6.08472e-10	Prune2	353211
58.7233	-1.59777	0.330388	0.395297	-4.04193	5.30125e-05	0.00034828	Pgpep1	66522
171.843	-1.59688	0.330591	0.269739	-5.92009	3.21771e-09	6.14766e-08	Atf6	226641
91.3153	-1.59364	0.331335	0.333953	-4.77205	1.82363e-06	1.79832e-05	Rimbp2	231760
45.6707	-1.59283	0.331521	0.371415	-4.28855	1.79845e-05	0.000136089	Esyt2	52635
675.726	-1.59144	0.331839	0.187635	-8.48159	2.22144e-17	2.38919e-15	Lars	107045
140.128	-1.59128	0.331877	0.304023	-5.23409	1.65802e-07	2.10647e-06	Rab5b	19344
452.813	-1.59095	0.331952	0.309206	-5.14529	2.67104e-07	3.19807e-06	Rraga	68441
616.485	-1.59087	0.331971	0.258701	-6.14946	7.77459e-10	1.76677e-08	Acsl4	50790
12.733	-1.58795	0.332645	0.61524	-2.58102	0.00985093	0.0310746	Inpp5k	19062
440.797	-1.58737	0.332778	0.195419	-8.12289	4.55209e-16	3.68778e-14	Got1	14718
222.03	-1.58582	0.333135	0.283367	-5.59636	2.18897e-08	3.48782e-07	Tomm34	67145
126.917	-1.58536	0.333242	0.345798	-4.58463	4.54781e-06	4.05855e-05	Arhgef2	16800
16.3759	-1.58503	0.333318	0.548993	-2.88715	0.00388743	0.014366	Clca3a1	12722
37.8629	-1.58433	0.333481	0.426455	-3.71511	0.000203116	0.00112876	Greb1	268527
173.228	-1.58243	0.33392	0.319808	-4.94805	7.49609e-07	8.16779e-06	Fam204a	76539
64.4955	-1.57874	0.334774	0.422738	-3.73456	0.000188046	0.00105441	Smarcd1	83797
18.2342	-1.57697	0.335185	0.619422	-2.54588	0.0109003	0.0337702	Cspg5	29873
17.4569	-1.57326	0.336048	0.552556	-2.84724	0.00440997	0.0159014	4931414P19Rik	74359
100.489	-1.57288	0.336138	0.325475	-4.83256	1.34791e-06	1.37615e-05	Napb	17957
719.213	-1.57232	0.336267	0.318194	-4.94139	7.75665e-07	8.39306e-06	Psmd11	69077
113.361	-1.57191	0.336362	0.293654	-5.35294	8.65369e-08	1.18491e-06	Ppip5k2	227399
74.8843	-1.56634	0.337663	0.385228	-4.06601	4.78243e-05	0.000318217	Styx	56291
185.559	-1.56622	0.337693	0.344179	-4.55059	5.34958e-06	4.67915e-05	Kctd13	233877
35.0198	-1.56603	0.337736	0.503421	-3.11077	0.00186598	0.00763526	Rab8b	235442
40.2654	-1.56529	0.337909	0.45179	-3.46465	0.000530927	0.00258643	Il4ra	16190
53.6822	-1.5644	0.338119	0.341035	-4.5872	4.4922e-06	4.01754e-05	Heca	380629
853.07	-1.56152	0.338794	0.25979	-6.0107	1.84719e-09	3.75336e-08	Syt1	20979
21.723	-1.56133	0.338839	0.506564	-3.0822	0.00205478	0.0082802	Srrm3	58212
28.9838	-1.56124	0.33886	0.565851	-2.7591	0.00579613	0.0200701	Sesn3	75747
182.226	-1.55713	0.339827	0.305605	-5.09523	3.48323e-07	4.0538e-06	Taf6	21343
212.539	-1.55613	0.340062	0.247139	-6.29657	3.0431e-10	7.62365e-09	Elavl4	15572
133.621	-1.55305	0.340788	0.276873	-5.60927	2.03179e-08	3.26658e-07	Trim68	101700
286.394	-1.54838	0.341893	0.367614	-4.21198	2.53139e-05	0.000183614	Zmynd8	228880
167.701	-1.54762	0.342075	0.33421	-4.63066	3.64498e-06	3.31449e-05	Cebpg	12611
32.7931	-1.54722	0.342169	0.469141	-3.29798	0.000973814	0.0043554	Wnt3	22415
372.703	-1.54621	0.342409	0.201579	-7.67048	1.71349e-14	1.00364e-12	Ube2z	268470
286.782	-1.54452	0.34281	0.29807	-5.18174	2.19823e-07	2.69402e-06	Hexa	15211
159.778	-1.54375	0.342993	0.297594	-5.18743	2.13218e-07	2.6208e-06	Rita1	100764
392.978	-1.54306	0.343156	0.233614	-6.60519	3.97001e-11	1.17092e-09	Nrxn2	18190
22.5166	-1.54267	0.343249	0.512938	-3.00752	0.00263386	0.0102752	Hcn2	15166
35.9789	-1.54253	0.343284	0.41878	-3.68338	0.000230164	0.0012611	Slc25a24	229731
569.863	-1.54171	0.343477	0.34544	-4.46304	8.08038e-06	6.72072e-05	Eif4g1	208643
139.084	-1.53795	0.344374	0.305378	-5.03621	4.74839e-07	5.35632e-06	Plk3	12795
117.65	-1.5372	0.344554	0.234441	-6.55685	5.49556e-11	1.55824e-09	Celf4	108013
269.82	-1.53648	0.344726	0.232117	-6.61941	3.6063e-11	1.07637e-09	Myt1	17932
32.6725	-1.53644	0.344735	0.486072	-3.16094	0.00157263	0.00658392	Ufsp1	70240
24.8093	-1.5342	0.345271	0.546471	-2.80747	0.00499328	0.0176827	Scrn2	217140
45.1808	-1.53368	0.345396	0.391997	-3.91247	9.13578e-05	0.000563132	Brsk2	75770
120.451	-1.53307	0.345541	0.270993	-5.65724	1.53829e-08	2.5219e-07	Sema4d	20354
155.235	-1.53179	0.345848	0.248113	-6.17375	6.66888e-10	1.53225e-08	Dock4	238130
275.809	-1.53175	0.345857	0.292739	-5.23249	1.67238e-07	2.12039e-06	Btg1	12226
29.673	-1.5302	0.34623	0.511086	-2.99401	0.00275333	0.0106712	Sncb	104069
95.8039	-1.52977	0.346333	0.336772	-4.54244	5.56069e-06	4.84464e-05	Csrp1	13007
128.679	-1.5287	0.346591	0.30139	-5.07215	3.93337e-07	4.53119e-06	Lmbrd2	320506
1725.73	-1.52839	0.346665	0.299722	-5.09935	3.40814e-07	3.97383e-06	Scg2	20254
40.5714	-1.52751	0.346876	0.368496	-4.14524	3.39456e-05	0.000236727	Tax1bp3	76281
103.65	-1.52635	0.347155	0.338116	-4.51427	6.35365e-06	5.45173e-05	Rictor	78757
466.011	-1.52445	0.347612	0.230988	-6.5997	4.11981e-11	1.21223e-09	Etv5	104156
1263.37	-1.52263	0.34805	0.324685	-4.68958	2.73767e-06	2.5758e-05	App	11820
81.1267	-1.52185	0.348239	0.378298	-4.02289	5.74889e-05	0.000373753	Ypel3	66090
187.875	-1.52169	0.348278	0.292953	-5.19431	2.05484e-07	2.55096e-06	Mapk3	26417
564.274	-1.52159	0.348302	0.247929	-6.13719	8.39943e-10	1.89496e-08	Tm9sf3	107358
652.247	-1.52059	0.348542	0.234613	-6.48128	9.0947e-11	2.43488e-09	Pycr2	69051
74.7289	-1.52029	0.348615	0.546657	-2.78107	0.00541792	0.0189764	Myc	17869
89.3864	-1.52005	0.348673	0.386631	-3.93153	8.4406e-05	0.000524427	Mpnd	68047
234.835	-1.51952	0.348803	0.261881	-5.80232	6.54041e-09	1.17071e-07	Trappc3	27096
45.5645	-1.51865	0.349013	0.359424	-4.22522	2.38709e-05	0.000173956	Pcmtd1	319263
45.0539	-1.51758	0.349271	0.421883	-3.59716	0.000321709	0.0016864	Spring1	76792
69.0946	-1.51738	0.34932	0.377067	-4.02416	5.71783e-05	0.000372316	Nudt14	66174
26.7938	-1.51659	0.349511	0.44898	-3.37786	0.000730521	0.0033982	Sh3bp5	24056
23.3159	-1.51624	0.349595	0.558669	-2.71403	0.00664699	0.022425	Rab27a	11891
347.373	-1.51477	0.349953	0.210617	-7.19204	6.38323e-13	2.75806e-11	Nras	18176
20.1979	-1.51452	0.350013	0.62722	-2.41466	0.0157501	0.0453179	Bach2	12014
72.8708	-1.51389	0.350166	0.395135	-3.83133	0.000127454	0.000756118	Zbtb17	22642
128.536	-1.51175	0.350686	0.336132	-4.49748	6.87638e-06	5.84001e-05	Fundc2	67391
357.806	-1.5113	0.350796	0.352218	-4.2908	1.78031e-05	0.000134941	Gtpbp2	56055
98.8034	-1.50565	0.352172	0.267494	-5.62872	1.81557e-08	2.94552e-07	Mef2a	17258
168.052	-1.50431	0.352499	0.360538	-4.17241	3.014e-05	0.000213773	Slc25a30	67554
171.231	-1.50414	0.352541	0.274788	-5.4738	4.40475e-08	6.53432e-07	Slc12a9	83704
30.0283	-1.50136	0.353221	0.43193	-3.47592	0.000509097	0.00250059	Mef2b	17259
20.4227	-1.50064	0.353397	0.551094	-2.72301	0.00646892	0.021937	Cacng7	81904
553.496	-1.50059	0.35341	0.2366	-6.3423	2.26366e-10	5.76355e-09	Map4k4	26921
21.9093	-1.49993	0.353569	0.528838	-2.83628	0.00456419	0.0163871	Lyn	17096
75.2363	-1.49718	0.354246	0.35876	-4.1732	3.0035e-05	0.000213149	Dr1	13486
82.7324	-1.49694	0.354304	0.329215	-4.54699	5.44174e-06	4.75428e-05	Dck	13178
122.01	-1.49645	0.354425	0.34752	-4.30607	1.66183e-05	0.000126807	Tut4	230594
262.962	-1.49064	0.355854	0.253021	-5.89138	3.82984e-09	7.17433e-08	Taf1	270627
387.345	-1.48815	0.35647	0.26986	-5.51452	3.49731e-08	5.32753e-07	Foxd1	15229
512.061	-1.48812	0.356477	0.277506	-5.36247	8.20895e-08	1.13166e-06	Stmn2	20257
32.2885	-1.48569	0.357078	0.519521	-2.85973	0.00424004	0.0153959	Plat	18791
37.305	-1.48275	0.357807	0.545086	-2.72021	0.00652411	0.0220941	Csnk1g1	214897
625.445	-1.48058	0.358345	0.246907	-5.99651	2.01606e-09	4.06339e-08	Scarb2	12492
171.735	-1.48028	0.35842	0.249115	-5.94215	2.81308e-09	5.46666e-08	Tef	21685
25.3318	-1.47909	0.358716	0.594746	-2.48692	0.0128855	0.0385976	Scaf4	224432
190.063	-1.47902	0.358733	0.236149	-6.26308	3.77443e-10	9.21523e-09	Slc39a7	14977
34.5839	-1.47806	0.358971	0.427406	-3.45821	0.000543771	0.00263767	Ltbr	17000
451.096	-1.47777	0.359044	0.312987	-4.72151	2.34102e-06	2.23805e-05	Mphosph6	68533
56.8179	-1.47774	0.35905	0.317817	-4.64967	3.32474e-06	3.04996e-05	Dip2a	64451
37.3436	-1.47765	0.359073	0.491764	-3.0048	0.00265757	0.0103515	Ndst2	17423
22.4353	-1.47545	0.359622	0.535611	-2.7547	0.00587462	0.0202856	Bin3	57784
242.075	-1.47449	0.359861	0.234239	-6.29479	3.07817e-10	7.69605e-09	Syf2	68592
146.993	-1.47408	0.359963	0.326795	-4.51071	6.46096e-06	5.53619e-05	Ebpl	68177
15.2586	-1.47325	0.360171	0.552453	-2.66674	0.00765915	0.0251926	Nim1k	245269
51.2536	-1.47193	0.360499	0.448763	-3.27997	0.00103817	0.00461424	Ccdc71	72454
144.927	-1.47175	0.360545	0.249062	-5.90916	3.43852e-09	6.51961e-08	Rhoc	11853
21.7351	-1.47119	0.360685	0.589039	-2.49761	0.0125035	0.0376796	Ammecr1l	225339
150.94	-1.47052	0.360852	0.27359	-5.37491	7.66194e-08	1.06686e-06	Dnajb9	27362
46.2082	-1.47013	0.360949	0.409808	-3.58737	0.000334028	0.00174002	Siah1b	20438
239.254	-1.46561	0.362083	0.368164	-3.98086	6.86668e-05	0.000436862	Mfsd10	68294
877.053	-1.46484	0.362276	0.188635	-7.76546	8.13467e-15	5.02416e-13	Eif3a	13669
25.7869	-1.46327	0.36267	0.485538	-3.01371	0.00258073	0.0101058	Tgfb1i1	21804
45.2896	-1.46305	0.362726	0.399235	-3.66463	0.000247695	0.00134183	Ttbk2	140810
36.0948	-1.46179	0.363042	0.600473	-2.4344	0.0149165	0.043319	Ssh1	231637
30.1504	-1.46125	0.363179	0.432217	-3.38082	0.000722691	0.0033668	Zfp809	235047
489.375	-1.45796	0.364008	0.208547	-6.99103	2.72868e-12	1.01925e-10	E2f1	13555
88.5993	-1.45741	0.364147	0.321603	-4.53169	5.85137e-06	5.06253e-05	Dok1	13448
371.281	-1.45731	0.364172	0.203177	-7.1726	7.35875e-13	3.0808e-11	Brox	71678
76.5564	-1.4573	0.364173	0.415678	-3.50585	0.000455147	0.00227136	N4bp2	333789
54.7954	-1.45652	0.364372	0.332157	-4.38502	1.15973e-05	9.2868e-05	Plaa	18786
94.0518	-1.45633	0.364418	0.325365	-4.476	7.60529e-06	6.36803e-05	Klf5	12224
18.3201	-1.45549	0.364632	0.564316	-2.57921	0.00990272	0.0311907	Zfp322a	218100
164.473	-1.4553	0.36468	0.267837	-5.43353	5.52505e-08	8.02451e-07	Dbf4	27214
117.726	-1.45387	0.365042	0.271067	-5.36349	8.16291e-08	1.12655e-06	Tgif2	228839
402.801	-1.45035	0.365933	0.259716	-5.58437	2.34553e-08	3.71356e-07	Wars	22375
72.4943	-1.44969	0.3661	0.327497	-4.42657	9.57416e-06	7.82747e-05	Bnip3l	12177
130.147	-1.44942	0.366169	0.3297	-4.39617	1.10177e-05	8.86822e-05	Piezo1	234839
152.12	-1.44921	0.366223	0.299064	-4.8458	1.26101e-06	1.30235e-05	Rnf20	109331
56.5027	-1.44817	0.366487	0.478192	-3.02842	0.00245834	0.00966906	Tmeff2	56363
126.369	-1.44741	0.366679	0.329828	-4.38839	1.14195e-05	9.15618e-05	Ccdc28a	215814
16.2102	-1.44734	0.366697	0.573004	-2.52588	0.0115408	0.0353505	Bcat2	12036
465.743	-1.44685	0.366822	0.227182	-6.36868	1.90666e-10	4.89455e-09	Slc39a11	69806
59.7808	-1.44629	0.366965	0.421983	-3.42736	0.000609475	0.00290152	Deptor	97998
113.893	-1.4447	0.367368	0.386771	-3.73529	0.000187495	0.00105227	Otx1	18423
73.8056	-1.44468	0.367374	0.411349	-3.51205	0.000444672	0.00222711	Pkn3	263803
2304.51	-1.44336	0.36771	0.336845	-4.28494	1.8279e-05	0.000137794	Dpysl3	22240
16.5055	-1.4421	0.368031	0.596764	-2.41653	0.0156691	0.0451369	Sec16b	89867
49.0545	-1.44179	0.36811	0.432156	-3.33627	0.000849094	0.00387041	Klhl5	71778
268.513	-1.44165	0.368145	0.237291	-6.07546	1.23629e-09	2.64562e-08	Socs7	192157
6326.54	-1.44117	0.368268	0.26941	-5.34936	8.82659e-08	1.20219e-06	Actb	11461
96.4223	-1.44105	0.368299	0.296481	-4.86052	1.1708e-06	1.21928e-05	Mfn1	67414
413.508	-1.43908	0.368803	0.226552	-6.35208	2.12421e-10	5.44181e-09	Arl6ip1	54208
169.39	-1.43771	0.369153	0.267995	-5.3647	8.10861e-08	1.1203e-06	Sel1l	20338
128.117	-1.43478	0.369903	0.317486	-4.51919	6.20773e-06	5.34122e-05	Lix1l	280411
78.8643	-1.43466	0.369935	0.294622	-4.86949	1.11888e-06	1.17107e-05	Nab1	17936
33.0957	-1.43404	0.370094	0.389352	-3.68313	0.000230387	0.00126177	Manbal	69161
339.094	-1.43381	0.370152	0.21743	-6.59434	4.27163e-11	1.25395e-09	5031439G07Rik	223739
384.42	-1.43325	0.370296	0.184269	-7.77802	7.36667e-15	4.64175e-13	Stx16	228960
245.393	-1.43315	0.370322	0.263371	-5.44156	5.28168e-08	7.68894e-07	Nudt16l1	66911
755.959	-1.43241	0.370511	0.234513	-6.10804	1.00862e-09	2.23034e-08	Sae1	56459
17.0671	-1.42989	0.37116	0.537683	-2.65935	0.00782914	0.0256503	Cmtm6	67213
226.343	-1.42971	0.371204	0.308264	-4.63796	3.51864e-06	3.20896e-05	Glce	93683
26.2226	-1.42869	0.371467	0.517221	-2.76225	0.00574051	0.019894	Zfp157	72154
382.278	-1.42867	0.371472	0.188219	-7.59047	3.18736e-14	1.77525e-12	Ehmt1	77683
56.6854	-1.4278	0.371698	0.321675	-4.43863	9.05347e-06	7.44569e-05	Ss18l1	269397
58.8131	-1.4267	0.371981	0.349536	-4.0817	4.47081e-05	0.000298548	Mxra7	67622
67.8446	-1.42641	0.372055	0.537329	-2.65463	0.00793951	0.025937	Wdr92	103784
314.244	-1.42435	0.372586	0.191906	-7.42213	1.15251e-13	5.55165e-12	Elavl2	15569
33.9351	-1.42417	0.372634	0.473661	-3.00673	0.00264074	0.0102988	B4galt3	57370
52.7496	-1.42367	0.372762	0.323314	-4.40337	1.0658e-05	8.59531e-05	Elapor2	231014
88.4083	-1.42297	0.372943	0.341504	-4.16678	3.08936e-05	0.00021825	Zmym4	67785
152.45	-1.4224	0.37309	0.305397	-4.65756	3.19977e-06	2.95925e-05	Cyld	74256
58.3518	-1.42183	0.373238	0.353395	-4.02334	5.73775e-05	0.000373223	Rhbdd1	76867
61.9678	-1.42037	0.373617	0.382377	-3.71457	0.000203546	0.00113015	Magef1	76222
43.0076	-1.42033	0.373628	0.53764	-2.64178	0.00824715	0.0268062	Rasl11b	68939
18.8324	-1.42004	0.373702	0.593682	-2.39192	0.0167607	0.0476432	Bcas3	192197
26.9423	-1.41924	0.373908	0.479978	-2.9569	0.00310753	0.0118525	Pex5	19305
702.903	-1.4186	0.374075	0.240261	-5.90443	3.53875e-09	6.6691e-08	Itgb1	16412
56.4014	-1.41857	0.374082	0.357704	-3.96578	7.3157e-05	0.00046073	Akap13	75547
42.8389	-1.41775	0.374296	0.433966	-3.26696	0.0010871	0.00479755	Stat5b	20851
36.5208	-1.41729	0.374414	0.485489	-2.91931	0.00350808	0.0131788	Ntrk1	18211
128.938	-1.41704	0.37448	0.345061	-4.10664	4.01461e-05	0.000271917	Rnf165	225743
128.01	-1.41587	0.374782	0.331491	-4.27124	1.94391e-05	0.000144617	Tmem160	69094
118.963	-1.41472	0.375082	0.263236	-5.37435	7.68574e-08	1.06898e-06	Dnal4	54152
497.857	-1.41431	0.375189	0.276067	-5.12306	3.00616e-07	3.54823e-06	Neo1	18007
1183.35	-1.41171	0.375865	0.229395	-6.15408	7.55124e-10	1.71915e-08	Psma7	26444
54.9554	-1.40882	0.37662	0.479076	-2.9407	0.00327475	0.0124144	Rnf122	68867
146.248	-1.40749	0.376968	0.260557	-5.40183	6.59634e-08	9.34119e-07	Adam17	11491
58.3314	-1.40732	0.377011	0.410619	-3.42732	0.000609562	0.00290152	Hmbox1	219150
33.3769	-1.4071	0.377068	0.554877	-2.53589	0.0112163	0.0345603	Mbip	217588
305.021	-1.40499	0.377622	0.252392	-5.56669	2.59631e-08	4.05401e-07	Spag7	216873
180.727	-1.40451	0.377746	0.310587	-4.52213	6.12215e-06	5.27486e-05	Pde6d	18582
1635.74	-1.40448	0.377755	0.237042	-5.92501	3.12287e-09	5.99398e-08	Fus	233908
98.6238	-1.40356	0.377995	0.239664	-5.85638	4.73066e-09	8.73072e-08	Tmem150c	231503
24.2729	-1.40003	0.378921	0.539658	-2.59429	0.00947865	0.0300905	Cops7b	26895
131.141	-1.39843	0.379341	0.271407	-5.15253	2.56989e-07	3.08288e-06	Oaz2	18247
106.471	-1.39791	0.379479	0.459012	-3.04547	0.00232316	0.00921288	Arpc3	56378
621.446	-1.39776	0.379519	0.198341	-7.04726	1.82481e-12	7.15922e-11	Mbtps1	56453
52.2961	-1.39709	0.379695	0.372097	-3.75463	0.000173595	0.000986236	Lrfn4	225875
168.162	-1.3965	0.379849	0.312738	-4.46541	7.99152e-06	6.66458e-05	Adprs	100206
53.7465	-1.39631	0.379899	0.515298	-2.70972	0.00673404	0.0226636	Spred2	114716
53.0122	-1.39525	0.38018	0.367175	-3.79995	0.000144724	0.000844122	Msl2	77853
74.361	-1.39426	0.38044	0.393179	-3.54612	0.000390947	0.00199824	Eif2s3x	26905
62.8637	-1.39217	0.380991	0.337359	-4.12668	3.68043e-05	0.000252569	Cblb	208650
86.3672	-1.39152	0.381162	0.27082	-5.13818	2.77414e-07	3.3025e-06	Cast	12380
271.908	-1.39122	0.381242	0.306083	-4.54524	5.48737e-06	4.79079e-05	Marchf7	57438
447.461	-1.39007	0.381547	0.212416	-6.54408	5.98646e-11	1.68214e-09	Klf7	93691
121.963	-1.38826	0.382025	0.368785	-3.76441	0.00016694	0.000953636	Zfhx3	11906
86.499	-1.38786	0.382132	0.37882	-3.66363	0.000248665	0.00134592	Dnajc14	74330
67.5904	-1.38721	0.382303	0.286938	-4.83453	1.33464e-06	1.36707e-05	Leprot	230514
41.3752	-1.38669	0.382442	0.527626	-2.62816	0.00858477	0.027704	Bex4	406217
47.8085	-1.38624	0.382561	0.377784	-3.66939	0.000243134	0.00132287	Gm10439	382243
54.3738	-1.3856	0.382731	0.391737	-3.53707	0.000404599	0.00205696	Tdp2	56196
44.0304	-1.38435	0.383063	0.413706	-3.34621	0.000819232	0.00374523	Plce1	74055
2271.65	-1.38435	0.383063	0.216262	-6.40125	1.54109e-10	3.98066e-09	Pabpc1	18458
30.2286	-1.38363	0.383253	0.442219	-3.12883	0.00175503	0.00724544	Zdhhc24	70605
358.49	-1.38317	0.383376	0.299889	-4.61227	3.98296e-06	3.60343e-05	Ubald2	319370
106.76	-1.38288	0.383452	0.385126	-3.59072	0.000329762	0.00172211	Cln8	26889
58.7291	-1.38114	0.383916	0.534195	-2.58546	0.00972505	0.0307242	Josd2	66124
28.049	-1.38089	0.383982	0.547755	-2.521	0.0117023	0.0357224	Gem	14579
17.4742	-1.37925	0.384419	0.556125	-2.4801	0.0131344	0.0391928	Mttp	17777
80.1054	-1.37908	0.384464	0.327569	-4.21004	2.5533e-05	0.000185096	Rnf10	50849
87.7939	-1.37767	0.384838	0.361587	-3.81008	0.000138922	0.000814467	Grip1	74053
166.622	-1.37676	0.385082	0.405631	-3.39412	0.000688483	0.00322671	Map9	213582
526.49	-1.37584	0.385328	0.251124	-5.47872	4.28409e-08	6.37807e-07	Fam114a2	67726
41.663	-1.37581	0.385337	0.494646	-2.7814	0.00541251	0.0189628	Kif24	109242
46.001	-1.3753	0.385473	0.372972	-3.6874	0.000226554	0.0012446	Ano10	102566
50.6552	-1.37333	0.386	0.425624	-3.22661	0.00125264	0.0054151	Asah1	11886
111.295	-1.37328	0.386013	0.311175	-4.4132	1.01853e-05	8.27287e-05	Ralgds	19730
25.6218	-1.37256	0.386205	0.52374	-2.62069	0.0087752	0.0281945	Zfp414	328801
89.5612	-1.37251	0.386218	0.367737	-3.73232	0.000189725	0.00106335	Chst11	58250
110.076	-1.3725	0.386221	0.275617	-4.97974	6.36709e-07	7.0173e-06	Slc38a9	268706
61.8161	-1.37247	0.386229	0.338294	-4.05703	4.97004e-05	0.000328423	Fam219a	71901
449.839	-1.37217	0.38631	0.245317	-5.59345	2.22596e-08	3.54223e-07	Csnk2a1	12995
654.375	-1.37047	0.386765	0.231947	-5.90855	3.4514e-09	6.53409e-08	Lypla2	26394
149.539	-1.36928	0.387084	0.366345	-3.73768	0.000185723	0.00104467	Flvcr1	226844
68.5263	-1.36663	0.387796	0.408827	-3.34281	0.000829351	0.00378733	Kat2a	14534
123.623	-1.36567	0.388054	0.258434	-5.28439	1.26121e-07	1.66683e-06	Rce1	19671
82.2361	-1.36419	0.388453	0.315155	-4.32863	1.50043e-05	0.000115766	Arfip1	99889
86.0972	-1.36402	0.388497	0.309407	-4.40851	1.04086e-05	8.42682e-05	Tgfb2	21808
119.584	-1.36392	0.388526	0.268282	-5.08389	3.69773e-07	4.27255e-06	Denr	68184
112.664	-1.36368	0.388591	0.296755	-4.59529	4.32142e-06	3.87871e-05	Plekhm2	69582
121.881	-1.36288	0.388804	0.250206	-5.44705	5.1212e-08	7.49027e-07	Tmx3	67988
86.5236	-1.36138	0.38921	0.418102	-3.25609	0.00112958	0.0049587	Cab39	12283
30.4697	-1.35954	0.389707	0.451085	-3.01393	0.00257884	0.0101016	Lurap1l	52829
1778.63	-1.35935	0.389757	0.245354	-5.54038	3.01824e-08	4.66034e-07	Atp6v1b2	11966
293.901	-1.35835	0.390027	0.235762	-5.76154	8.33488e-09	1.45435e-07	Slc29a1	63959
533.292	-1.35815	0.390083	0.214464	-6.33276	2.40809e-10	6.1188e-09	Irf2bpl	238330
350.049	-1.35801	0.390121	0.263343	-5.15679	2.51219e-07	3.02238e-06	Brd2	14312
174.854	-1.35732	0.390306	0.258031	-5.26031	1.43815e-07	1.86124e-06	Sel1l3	231238
43.9109	-1.35545	0.390813	0.517826	-2.61757	0.00885571	0.028402	Arid4b	94246
19.1896	-1.35359	0.391318	0.504887	-2.68096	0.00734102	0.0243193	Galns	50917
220.039	-1.35354	0.391331	0.308162	-4.39231	1.12155e-05	9.00417e-05	Tmcc3	319880
123.086	-1.35319	0.391426	0.249939	-5.41407	6.16086e-08	8.79438e-07	Il11ra1	16157
29.3788	-1.35303	0.391469	0.511562	-2.6449	0.0081715	0.0265973	Aasdh	231326
127.784	-1.35185	0.39179	0.29027	-4.6572	3.20534e-06	2.9622e-05	Cdk11b	12537
34.6996	-1.35132	0.391934	0.440984	-3.06432	0.00218166	0.00872384	Pnpo	103711
55.7741	-1.35045	0.392168	0.359797	-3.75338	0.000174469	0.000989846	Snapc1	75627
134.731	-1.34863	0.392663	0.463758	-2.90806	0.00363682	0.0135847	Thoc2	331401
30.0587	-1.34739	0.393001	0.513977	-2.62151	0.00875416	0.0281342	Tmem145	330485
21.3079	-1.34666	0.393202	0.567542	-2.37279	0.0176543	0.0497189	Ipp	16351
142.213	-1.34615	0.393342	0.308653	-4.36135	1.29262e-05	0.000102004	Marcksl1	17357
66.6555	-1.34524	0.393587	0.336954	-3.99237	6.54166e-05	0.000418747	Arfgap3	66251
168.836	-1.345	0.393654	0.277883	-4.84016	1.29732e-06	1.33433e-05	Cald1	109624
50.0355	-1.3449	0.393682	0.398662	-3.37353	0.000742104	0.00344438	Ppp2r3d	19054
163.548	-1.34392	0.393949	0.319746	-4.20308	2.63302e-05	0.000189992	Igf1r	16001
179.303	-1.34238	0.394369	0.275971	-4.8642	1.14918e-06	1.19976e-05	Snx18	170625
255.186	-1.34209	0.394448	0.248643	-5.39768	6.75079e-08	9.52748e-07	Thra	21833
50.9837	-1.34185	0.394514	0.331817	-4.04395	5.25586e-05	0.000345662	Ccdc14	239839
8202.74	-1.34137	0.394645	0.247627	-5.4169	6.06402e-08	8.67599e-07	Rps14	20044
61.3536	-1.34116	0.394704	0.321853	-4.16699	3.0865e-05	0.000218171	Dclk1	13175
68.011	-1.34115	0.394706	0.453991	-2.95413	0.00313547	0.0119372	Gpm6b	14758
20.9653	-1.34058	0.394862	0.526534	-2.54605	0.010895	0.0337621	Nxf7	170722
24.9694	-1.34024	0.394955	0.529578	-2.53077	0.0113812	0.0349562	Aox4	71872
107.128	-1.33972	0.395097	0.320435	-4.18093	2.90313e-05	0.000206968	Fam53a	74504
90.1141	-1.33609	0.396093	0.400942	-3.33237	0.000861096	0.00391796	Mindy1	75007
64.5158	-1.33526	0.396322	0.358509	-3.72447	0.000195726	0.00109256	Tmem203	227615
161.271	-1.33526	0.396322	0.272068	-4.9078	9.21027e-07	9.84639e-06	Chtf8	214987
24.5787	-1.33468	0.396481	0.529212	-2.52201	0.0116688	0.0356637	Bcl7a	77045
54.7755	-1.33459	0.396503	0.402368	-3.31685	0.000910384	0.00411073	Trim56	384309
55.9184	-1.33392	0.396689	0.372268	-3.58322	0.000339387	0.00176351	Zcchc14	142682
23.4274	-1.33361	0.396775	0.555529	-2.40061	0.0163679	0.0467398	Sesn2	230784
50.9449	-1.33328	0.396866	0.407229	-3.27403	0.00106027	0.00470074	Ube3b	117146
751.266	-1.33253	0.397072	0.169653	-7.85443	4.01594e-15	2.72298e-13	Ghitm	66092
49.1563	-1.33043	0.397648	0.370237	-3.59347	0.000326304	0.0017063	Zw10	26951
193.83	-1.33018	0.39772	0.247765	-5.36871	7.93011e-08	1.09685e-06	Egfl7	353156
104.385	-1.32817	0.398273	0.303589	-4.3749	1.21489e-05	9.64182e-05	Rab2b	76338
53.5488	-1.32802	0.398315	0.383279	-3.46489	0.000530442	0.00258508	Ttc8	76260
79.5361	-1.32749	0.398462	0.53685	-2.47273	0.0134085	0.03982	Vhl	22346
149.893	-1.32722	0.398535	0.30302	-4.37998	1.18693e-05	9.48021e-05	Micu1	216001
106.656	-1.32697	0.398604	0.329611	-4.02587	5.67645e-05	0.000370008	Ino80e	233875
26.2614	-1.32633	0.398781	0.458877	-2.89038	0.00384773	0.0142531	Cpsf7	269061
25.4453	-1.3255	0.39901	0.494864	-2.67852	0.00739487	0.0244717	Minpp1	17330
25.0903	-1.32529	0.399068	0.473496	-2.79896	0.00512681	0.0180888	Fancc	14088
297.851	-1.3249	0.399177	0.289969	-4.5691	4.89813e-06	4.34502e-05	Max	17187
75.0263	-1.32381	0.399477	0.357793	-3.69995	0.000215644	0.00119043	Pigf	18701
63.0092	-1.32185	0.400022	0.340127	-3.88634	0.000101766	0.000619938	Diaph1	13367
29.6195	-1.32168	0.400069	0.408149	-3.23823	0.00120274	0.0052302	Ptgfrn	19221
62.7481	-1.32116	0.400214	0.325515	-4.05867	4.93525e-05	0.00032647	Borcs5	67774
93.2422	-1.32107	0.400237	0.340893	-3.87533	0.00010648	0.000644874	Micu3	78506
62.3411	-1.32011	0.400504	0.366225	-3.60464	0.000312589	0.0016469	Kctd5	69259
178.194	-1.31936	0.400713	0.304549	-4.33217	1.47644e-05	0.000114056	Rad54l2	81000
23.3055	-1.31865	0.40091	0.471198	-2.79851	0.00513392	0.0181002	Ptp4a3	19245
55.6891	-1.31791	0.401116	0.355106	-3.71131	0.000206189	0.0011433	Psmd9	67151
26.0884	-1.31788	0.401123	0.522547	-2.52203	0.0116679	0.0356637	Ndrg2	29811
891.845	-1.31729	0.401287	0.256638	-5.13288	2.85347e-07	3.38402e-06	Lig1	16881
24.1743	-1.31698	0.401376	0.507193	-2.59659	0.0094153	0.0299199	Gadd45a	13197
14.496	-1.31667	0.40146	0.555849	-2.36876	0.0178479	0.0501283	Depdc5	277854
36.168	-1.31527	0.40185	0.389005	-3.38112	0.000721906	0.0033644	Vps13d	230895
92.9161	-1.3147	0.40201	0.405895	-3.23901	0.00119944	0.00521948	P4ha1	18451
159.711	-1.31429	0.402124	0.273608	-4.80354	1.55885e-06	1.56336e-05	Ddx19b	234733
31.3733	-1.31416	0.40216	0.484343	-2.71328	0.00666213	0.0224683	Khnyn	219094
18.2292	-1.31403	0.402196	0.528063	-2.48839	0.0128322	0.0384656	Zfp36	22695
165.958	-1.31298	0.402489	0.292125	-4.49458	6.9707e-06	5.90804e-05	Myo5a	17918
504.175	-1.31228	0.402685	0.261452	-5.01919	5.18907e-07	5.81139e-06	Cpsf2	51786
74.2017	-1.31197	0.40277	0.370954	-3.53674	0.000405094	0.00205745	Trim2	80890
54.7339	-1.31193	0.402782	0.356085	-3.68431	0.000229324	0.0012576	Ccp110	101565
204.851	-1.30956	0.403444	0.271043	-4.83156	1.35468e-06	1.3808e-05	Spg21	27965
150.379	-1.3087	0.403683	0.258794	-5.05694	4.26041e-07	4.86303e-06	Tacc1	320165
32.7922	-1.30749	0.404023	0.509759	-2.56492	0.0103201	0.0323094	Zc3h13	67302
55.6317	-1.30578	0.404501	0.360119	-3.62599	0.000287862	0.00153412	Pi4k2b	67073
39.6166	-1.30566	0.404536	0.402303	-3.24546	0.0011726	0.00511696	Nqo2	18105
326.569	-1.30466	0.404815	0.268863	-4.85252	1.21904e-06	1.26213e-05	Rybp	56353
62.7761	-1.30356	0.405125	0.318622	-4.09125	4.29063e-05	0.000288571	Tmem19	67226
113.392	-1.30234	0.405469	0.275243	-4.73158	2.22784e-06	2.14464e-05	Senp7	66315
26.574	-1.30229	0.405483	0.451588	-2.8838	0.00392911	0.0144857	Miip	28010
278.289	-1.29932	0.406319	0.194518	-6.67966	2.39504e-11	7.47013e-10	Cd47	16423
25.6945	-1.29822	0.406628	0.515561	-2.51807	0.0118001	0.0359682	Ttc26	264134
345.697	-1.29726	0.406899	0.220936	-5.87164	4.315e-09	8.01101e-08	Cbx2	12416
498.82	-1.29655	0.4071	0.219967	-5.89427	3.7633e-09	7.06029e-08	Clptm1l	218335
209.182	-1.29645	0.407126	0.272437	-4.75873	1.94819e-06	1.90185e-05	Lamtor1	66508
1069.43	-1.2964	0.407141	0.151519	-8.55602	1.16826e-17	1.31309e-15	Hp1bp3	15441
136.971	-1.29559	0.407369	0.321511	-4.0297	5.58492e-05	0.000364803	Atg101	68118
108.448	-1.29352	0.407954	0.323766	-3.99523	6.46316e-05	0.000414147	Actr5	109275
55.1639	-1.29256	0.408227	0.358632	-3.60413	0.000313198	0.00164941	Tet3	194388
263.012	-1.29165	0.408483	0.224989	-5.74096	9.41435e-09	1.62229e-07	Syt4	20983
53.1249	-1.2895	0.409093	0.355436	-3.62793	0.000285702	0.00152391	Ino80d	227195
53.8245	-1.28816	0.409474	0.532209	-2.42039	0.0155037	0.0447223	Pgf	18654
50.4451	-1.28736	0.409699	0.339695	-3.78976	0.000150791	0.000873384	Olfml2a	241327
71.5036	-1.28662	0.409911	0.388243	-3.31396	0.000919858	0.00414751	Plec	18810
88.3666	-1.28555	0.410216	0.326316	-3.93958	8.16253e-05	0.000507909	Ankrd27	245886
103.681	-1.2853	0.410284	0.252819	-5.08388	3.69796e-07	4.27255e-06	Cwc27	67285
146.702	-1.28525	0.410298	0.339543	-3.78525	0.000153555	0.00088898	Aftph	216549
1246.78	-1.28505	0.410356	0.237343	-5.41433	6.15185e-08	8.79158e-07	Prdx1	18477
429.825	-1.28445	0.410526	0.182825	-7.0256	2.13154e-12	8.20775e-11	Chac1	69065
233.105	-1.2828	0.410998	0.236579	-5.42227	5.88485e-08	8.45845e-07	Ccdc50	67501
335.796	-1.28264	0.411041	0.194705	-6.58763	4.46913e-11	1.30578e-09	Tsc22d3	14605
102.977	-1.28173	0.411301	0.294836	-4.34728	1.37834e-05	0.000107745	Ldlrad3	241576
30.3248	-1.28066	0.411606	0.510813	-2.50711	0.0121723	0.0368685	Abhd4	105501
116.683	-1.28045	0.411667	0.296277	-4.3218	1.54762e-05	0.000119039	Foxk1	17425
73.3584	-1.28022	0.411734	0.344712	-3.71387	0.000204113	0.00113279	Fam43a	224093
175.041	-1.27893	0.4121	0.285321	-4.48243	7.37984e-06	6.20842e-05	Suclg2	20917
51.8413	-1.27852	0.412219	0.339555	-3.76527	0.000166369	0.000951684	Otub2	68149
23.8141	-1.27765	0.412466	0.441255	-2.8955	0.0037856	0.0140521	Galnt12	230145
29.0046	-1.27745	0.412523	0.463104	-2.75846	0.00580747	0.0200926	Arid5a	214855
41.9567	-1.27582	0.412991	0.363784	-3.50707	0.000453061	0.00226367	Miga1	215708
118.89	-1.27568	0.413031	0.321532	-3.9675	7.26309e-05	0.000457843	Mtus2	77521
1288.29	-1.27473	0.413303	0.186484	-6.83557	8.1679e-12	2.82279e-10	Mthfd2	17768
81.7436	-1.27316	0.413754	0.428072	-2.97416	0.00293791	0.011271	Abt1	30946
132.87	-1.27035	0.414559	0.285827	-4.44447	8.81105e-06	7.26548e-05	Agpat4	68262
90.0407	-1.26921	0.414888	0.444751	-2.85374	0.00432077	0.0156204	Chd6	71389
35.023	-1.26831	0.415145	0.491088	-2.58266	0.00980425	0.030943	Vps13c	320528
167.908	-1.26823	0.415169	0.385689	-3.28822	0.00100822	0.00449716	Trip13	69716
35.4963	-1.26818	0.415183	0.430695	-2.9445	0.00323474	0.0122926	Fam160b2	239170
65.2648	-1.26792	0.415259	0.323603	-3.91812	8.92423e-05	0.000551182	Pick1	18693
85.6839	-1.26777	0.415301	0.391656	-3.23695	0.00120816	0.00524949	Golga5	27277
284.332	-1.26736	0.415419	0.22052	-5.74716	9.07562e-09	1.5726e-07	Ddah1	69219
268.643	-1.26682	0.415574	0.310023	-4.08623	4.38436e-05	0.000293294	Stt3a	16430
47.6892	-1.26669	0.415613	0.535988	-2.36327	0.0181143	0.0507395	Zfp407	240476
87.7033	-1.2659	0.415841	0.32636	-3.87883	0.000104961	0.000637533	Phc3	241915
131.46	-1.26339	0.416563	0.447075	-2.82591	0.00471471	0.0168444	Sike1	66641
208.557	-1.26255	0.416808	0.248471	-5.08125	3.74958e-07	4.32345e-06	Cpeb1	12877
2566.85	-1.26121	0.417194	0.169154	-7.45598	8.92003e-14	4.46933e-12	Hspa9	15526
383.547	-1.26119	0.417201	0.216346	-5.82948	5.55987e-09	1.01115e-07	Mtss1	211401
79.1345	-1.2595	0.417687	0.290331	-4.33817	1.43674e-05	0.000111611	Ramac	67148
3565.69	-1.25926	0.417759	0.196288	-6.41537	1.40481e-10	3.65897e-09	Psap	19156
143.101	-1.25818	0.418071	0.243739	-5.16201	2.44316e-07	2.9593e-06	Lcorl	209707
57.8174	-1.25709	0.418386	0.430709	-2.91866	0.00351537	0.0131983	Dhcr24	74754
128.203	-1.25693	0.418434	0.248908	-5.04978	4.42317e-07	5.02582e-06	Trappc10	216131
25.0501	-1.2568	0.41847	0.489466	-2.5677	0.0102375	0.0320991	Pex6	224824
118.413	-1.2566	0.418528	0.23705	-5.30101	1.15166e-07	1.54329e-06	Eml4	78798
42.5764	-1.25655	0.418542	0.468084	-2.68446	0.0072646	0.0241302	Per1	18626
26.7167	-1.25571	0.418788	0.481692	-2.60687	0.00913744	0.0291482	Nr6a1	14536
1099.83	-1.25541	0.418875	0.178715	-7.02464	2.14616e-12	8.23861e-11	Rcc2	108911
365.765	-1.25538	0.418882	0.382012	-3.28624	0.00101534	0.00452406	Nudt21	68219
265.727	-1.25336	0.41947	0.234291	-5.34958	8.81581e-08	1.20203e-06	2610507B11Rik	72503
28.547	-1.25161	0.419979	0.483626	-2.58798	0.00965412	0.0305542	Nos1	18125
89.597	-1.25108	0.420134	0.507848	-2.46349	0.0137593	0.0406586	Fam160a2	74349
33.1777	-1.25081	0.420213	0.492957	-2.53735	0.0111694	0.0344413	Marf1	223989
36.6482	-1.25059	0.420277	0.488252	-2.56136	0.0104264	0.0325931	Bicral	210982
29.9702	-1.24995	0.420463	0.430038	-2.9066	0.00365379	0.0136359	Bcl9	77578
2054.95	-1.24963	0.420556	0.168385	-7.42128	1.15997e-13	5.56607e-12	Cct8	12469
257.453	-1.24949	0.420597	0.235756	-5.29991	1.15858e-07	1.54924e-06	Itgb5	16419
358.851	-1.24905	0.420724	0.250542	-4.98541	6.18318e-07	6.85092e-06	Zfp36l2	12193
6145.12	-1.24829	0.420946	0.504432	-2.47465	0.0133366	0.0396633	Timm22	56322
49.2941	-1.24794	0.42105	0.508606	-2.45364	0.0141419	0.0415334	Cep55	74107
29.6848	-1.24771	0.421115	0.514417	-2.42549	0.0152878	0.0442428	BC028528	229600
140.247	-1.24576	0.421685	0.238576	-5.22165	1.77336e-07	2.23254e-06	Hilpda	69573
186.573	-1.24551	0.421758	0.229374	-5.43005	5.63387e-08	8.14915e-07	Ank3	11735
135.158	-1.24434	0.4221	0.266676	-4.66612	3.06937e-06	2.85772e-05	Cdkn2aip	70925
43.1699	-1.24399	0.422204	0.33224	-3.74425	0.000180934	0.00102234	Ralgps1	241308
63.7124	-1.24394	0.422217	0.332155	-3.74508	0.000180338	0.00101944	Chmp1a	234852
59.2862	-1.24358	0.422323	0.334725	-3.71524	0.000203013	0.00112869	Fbxl7	448987
160.139	-1.24285	0.422536	0.262057	-4.74269	2.10902e-06	2.04328e-05	Elfn2	207393
368.981	-1.24275	0.422566	0.296046	-4.19783	2.69486e-05	0.000194005	Ralgps2	78255
25.5081	-1.2427	0.42258	0.51302	-2.42233	0.0154214	0.0445295	Cnn2	12798
55.753	-1.24216	0.42274	0.348484	-3.56446	0.000364601	0.00188121	Maml3	433586
9523.51	-1.24163	0.422893	0.240042	-5.17258	2.30886e-07	2.81302e-06	Tuba1a	22142
3245.12	-1.24145	0.422947	0.231583	-5.36072	8.28891e-08	1.14142e-06	Eef2	13629
26.5073	-1.241	0.423078	0.508922	-2.43849	0.0147486	0.0429408	C2cd3	277939
107.42	-1.24043	0.423248	0.254689	-4.87036	1.11394e-06	1.16688e-05	Kif13a	16553
119.348	-1.2403	0.423284	0.290153	-4.27465	1.91439e-05	0.000142766	Tmed8	382620
30.788	-1.24028	0.42329	0.464783	-2.66852	0.00761868	0.0250859	Naip2	17948
422.45	-1.24005	0.423358	0.24925	-4.97514	6.52015e-07	7.17092e-06	Kif5c	16574
58.8707	-1.23954	0.423509	0.327039	-3.79017	0.000150542	0.000872347	Epc2	227867
48.0753	-1.23764	0.424065	0.348725	-3.54905	0.000386621	0.00198094	9930021J03Rik	240613
150.323	-1.23707	0.424233	0.339629	-3.64242	0.00027009	0.00145118	Cdc42se1	57912
41.9765	-1.23622	0.424485	0.367761	-3.36146	0.000775318	0.00357592	4921524J17Rik	66714
166.22	-1.23568	0.424643	0.232641	-5.31151	1.08719e-07	1.46205e-06	Satb1	20230
256.121	-1.23553	0.424686	0.273133	-4.52355	6.08122e-06	5.244e-05	Appl1	72993
268.797	-1.2331	0.425401	0.267086	-4.61688	3.89552e-06	3.52945e-05	Cks1b	54124
240.82	-1.23217	0.425675	0.23266	-5.29603	1.18346e-07	1.57912e-06	Ing2	69260
318.833	-1.23094	0.42604	0.287215	-4.28578	1.82101e-05	0.000137357	Emg1	14791
82.4899	-1.23071	0.426109	0.358729	-3.43075	0.000601926	0.00287615	Mycn	18109
483.795	-1.22985	0.426361	0.227344	-5.40965	6.31468e-08	8.98312e-07	Tpi1	21991
1585.85	-1.22948	0.426471	0.203622	-6.03806	1.55982e-09	3.27615e-08	Eif4b	75705
446.957	-1.22898	0.426618	0.279702	-4.3939	1.11337e-05	8.95576e-05	Lrrc42	77809
95.0563	-1.22832	0.426814	0.354202	-3.46785	0.000524634	0.00256178	Gdap1l1	228858
206.391	-1.22751	0.427054	0.212961	-5.764	8.2142e-09	1.4353e-07	Slc15a4	100561
30.6463	-1.22741	0.427085	0.425501	-2.88462	0.00391892	0.0144597	Pcnx4	67708
120.294	-1.22728	0.427121	0.29394	-4.17528	2.97616e-05	0.00021133	Sin3b	20467
200.641	-1.22655	0.427339	0.336453	-3.64552	0.000266849	0.00143562	Hectd1	207304
164.087	-1.22587	0.42754	0.30333	-4.04136	5.31422e-05	0.000348948	Mapk8ip1	19099
146.375	-1.22376	0.428165	0.213056	-5.74384	9.25533e-09	1.59709e-07	Trps1	83925
151.931	-1.22365	0.428199	0.253394	-4.82903	1.37196e-06	1.395e-05	Meis2	17536
221.899	-1.2236	0.428211	0.315622	-3.87681	0.000105836	0.000641599	Ltbp4	108075
36.3617	-1.2233	0.428303	0.388827	-3.14613	0.00165448	0.00688272	Sh3bp2	24055
163.413	-1.22183	0.42874	0.329245	-3.71099	0.000206449	0.00114389	Ankra2	68558
140.457	-1.22136	0.42888	0.268844	-4.54299	5.54629e-06	4.83547e-05	Abcc1	17250
101.328	-1.22107	0.428964	0.287803	-4.24272	2.20822e-05	0.000162536	Pbx2	18515
2377.37	-1.22033	0.429183	0.215697	-5.65764	1.53465e-08	2.51925e-07	Wdr31	71354
56.2452	-1.22031	0.429189	0.319828	-3.81554	0.000135887	0.000798554	Slc5a3	53881
51.8707	-1.21834	0.429778	0.417527	-2.91798	0.00352308	0.0132152	Orai1	109305
80.5991	-1.21806	0.42986	0.266619	-4.56855	4.91103e-06	4.35156e-05	Uba6	231380
122.021	-1.21782	0.429932	0.299611	-4.06467	4.81007e-05	0.000319834	Traf4	22032
421.57	-1.21745	0.430041	0.243864	-4.99234	5.96517e-07	6.62113e-06	Picalm	233489
58.766	-1.2171	0.430147	0.381852	-3.18735	0.00143581	0.00609912	Smpd1	20597
245.751	-1.21641	0.430353	0.307101	-3.96094	7.46563e-05	0.000468517	Cnppd1	69171
3548.75	-1.21562	0.430587	0.232225	-5.23468	1.65274e-07	2.1019e-06	Hsp90ab1	15516
82.061	-1.215	0.430774	0.280172	-4.33661	1.44696e-05	0.000112126	Slc8a1	20541
39.322	-1.21395	0.431086	0.431899	-2.81073	0.00494287	0.017569	Zik1	22775
28.1533	-1.21351	0.431217	0.469757	-2.58328	0.00978654	0.0309028	Mbd5	109241
216.522	-1.21197	0.43168	0.22041	-5.49869	3.82626e-08	5.75832e-07	Setd6	66083
123.435	-1.21183	0.43172	0.421314	-2.87631	0.00402349	0.0147769	Pigk	329777
505.435	-1.2108	0.432029	0.207988	-5.82149	5.8324e-09	1.05152e-07	Tlk2	24086
101.773	-1.21045	0.432132	0.462671	-2.61623	0.00889064	0.0284774	Crebbp	12914
293.727	-1.21035	0.432163	0.309721	-3.90788	9.31087e-05	0.00057251	Galk1	14635
73.1039	-1.20802	0.432862	0.306016	-3.94757	7.89484e-05	0.000492973	Rchy1	68098
186.769	-1.20798	0.432873	0.233146	-5.18124	2.20416e-07	2.69703e-06	Akap11	219181
291.345	-1.2079	0.432899	0.228256	-5.29185	1.21082e-07	1.60705e-06	Strip1	229707
40.9494	-1.20785	0.432913	0.455081	-2.65414	0.00795098	0.0259609	Mau2	74549
404.859	-1.20747	0.433026	0.178754	-6.75495	1.42886e-11	4.74108e-10	Pard3	93742
447.857	-1.20311	0.434337	0.22921	-5.24895	1.52973e-07	1.96954e-06	Junb	16477
614.189	-1.20285	0.434418	0.179096	-6.71619	1.86537e-11	6.01353e-10	H2az2	77605
145.269	-1.20284	0.434419	0.417182	-2.88325	0.00393595	0.0144985	Etv4	18612
58.6609	-1.20233	0.434573	0.353414	-3.40204	0.000668851	0.00314179	Nudt13	67725
132.464	-1.20225	0.434597	0.242043	-4.96709	6.79659e-07	7.43157e-06	Acsl3	74205
42.6359	-1.20004	0.435263	0.344126	-3.48722	0.000488068	0.00241058	Arl15	218639
627.085	-1.19525	0.43671	0.24025	-4.97503	6.52372e-07	7.17092e-06	Pank3	211347
225.535	-1.19361	0.437208	0.3328	-3.58656	0.000335073	0.001744	Gga1	106039
61.738	-1.1926	0.437514	0.346888	-3.438	0.000586034	0.00281206	Nipsnap3b	66536
4885.02	-1.19201	0.437693	0.244471	-4.87588	1.08325e-06	1.13855e-05	Tagln2	21346
103.037	-1.19164	0.437805	0.307334	-3.87734	0.000105603	0.000640499	Rnf6	74132
10306.7	-1.19042	0.438175	0.1973	-6.03357	1.60378e-09	3.34595e-08	Tubb5	22154
55.2056	-1.18933	0.438507	0.350916	-3.38921	0.000700939	0.00327648	Pdcd4	18569
120.183	-1.18879	0.43867	0.285549	-4.16319	3.13838e-05	0.000221086	Mtmr3	74302
106.476	-1.18854	0.438746	0.485789	-2.44662	0.0144202	0.0421722	Numa1	101706
389.057	-1.18837	0.4388	0.227321	-5.2277	1.71636e-07	2.16734e-06	Ryk	20187
88.6786	-1.18801	0.438909	0.34554	-3.43811	0.000585785	0.00281195	Septin10	103080
28.9899	-1.18726	0.439136	0.419608	-2.82945	0.00466278	0.016702	Bahcc1	268515
67.199	-1.18719	0.439159	0.351115	-3.38119	0.00072173	0.0033644	Lrwd1	71735
110.223	-1.1863	0.43943	0.287167	-4.13103	3.61139e-05	0.000248104	Spop	20747
55.6846	-1.18599	0.439523	0.319428	-3.71285	0.000204939	0.00113687	Mospd3	68929
208.064	-1.18317	0.440382	0.314458	-3.76258	0.000168169	0.000960218	Gtf2a1	83602
165.111	-1.18299	0.440437	0.371511	-3.18428	0.00145116	0.00614761	Iqgap2	544963
377.502	-1.18083	0.441098	0.334466	-3.53048	0.000414799	0.00209855	Hk2	15277
79.8743	-1.17965	0.441458	0.333722	-3.53484	0.000408029	0.00206934	Katnb1	74187
409.451	-1.1778	0.442026	0.216824	-5.43205	5.57094e-08	8.08175e-07	Tnks2	74493
46.3398	-1.17779	0.44203	0.345578	-3.40816	0.000654026	0.00308466	Trerf1	224829
1198.74	-1.1769	0.442301	0.189558	-6.20865	5.34419e-10	1.26516e-08	Ostc	66357
141.244	-1.17639	0.442457	0.364865	-3.22418	0.00126335	0.00545384	Pip5k1a	18720
139.758	-1.1762	0.442515	0.246485	-4.77191	1.82485e-06	1.79832e-05	Sparc	20692
52.5778	-1.1753	0.442792	0.370468	-3.17247	0.00151149	0.00636642	Zdhhc9	208884
173.553	-1.17462	0.443001	0.324192	-3.62321	0.000290965	0.00154867	Mdm4	17248
82.0403	-1.17417	0.443138	0.348608	-3.36817	0.000756687	0.00350418	Socs6	54607
107.742	-1.17337	0.443385	0.373236	-3.14377	0.00166788	0.00693386	Dolpp1	57170
1380.71	-1.17311	0.443463	0.261711	-4.48248	7.37791e-06	6.20842e-05	Sqstm1	18412
125.087	-1.17289	0.443532	0.342365	-3.42584	0.00061289	0.00291514	R3hdm4	109284
38.8336	-1.17251	0.443648	0.472102	-2.48361	0.013006	0.0389026	Dpysl5	65254
82.9237	-1.17231	0.44371	0.325337	-3.60337	0.000314115	0.00165285	Hmgxb4	70823
210.297	-1.17168	0.443903	0.268571	-4.36266	1.2849e-05	0.000101523	Ube3c	100763
83.7866	-1.17136	0.444003	0.421882	-2.77651	0.00549459	0.0192163	Anxa7	11750
4202.71	-1.17099	0.444116	0.327996	-3.57014	0.000356784	0.00184852	Rps15a	267019
118.313	-1.17054	0.444254	0.304844	-3.83981	0.00012313	0.000735007	Slc25a36	192287
129.232	-1.16964	0.444532	0.237965	-4.91519	8.86983e-07	9.49871e-06	Nipbl	71175
244.621	-1.16877	0.444799	0.2728	-4.28435	1.83272e-05	0.000138073	Tkt	21881
176.267	-1.16721	0.445283	0.207354	-5.62905	1.81205e-08	2.94363e-07	Samd5	320825
329.924	-1.16586	0.445699	0.250537	-4.65344	3.26447e-06	3.01011e-05	2510039O18Rik	77034
55.9107	-1.16559	0.445781	0.459908	-2.53441	0.0112638	0.034698	Casz1	69743
65.4823	-1.16521	0.445899	0.381314	-3.05578	0.00224474	0.0089417	Sh3bp1	20401
24.3686	-1.16439	0.446152	0.470994	-2.4722	0.0134283	0.0398598	Atg9b	213948
70.5677	-1.16419	0.446215	0.450138	-2.58629	0.00970144	0.0306651	Zfp266	77519
1326.09	-1.16348	0.446433	0.224003	-5.19406	2.0576e-07	2.55175e-06	Mdh2	17448
174.94	-1.163	0.446584	0.265741	-4.37644	1.20634e-05	9.58617e-05	Sh3bp5l	79566
99.992	-1.16294	0.446601	0.278056	-4.1824	2.88449e-05	0.000205875	Dyrk2	69181
111.531	-1.16159	0.44702	0.290095	-4.00418	6.22335e-05	0.000400632	Pitpnc1	71795
232.158	-1.16001	0.44751	0.229658	-5.05103	4.39433e-07	4.9976e-06	Rcor2	104383
66.9692	-1.15978	0.447581	0.355439	-3.26295	0.0011026	0.00485563	Cep170b	217882
70.5885	-1.15948	0.447674	0.310455	-3.73478	0.000187877	0.00105394	Dusp1	19252
113.314	-1.15816	0.448083	0.396543	-2.92065	0.00349303	0.0131262	Stambp	70527
68.5681	-1.15748	0.448295	0.286651	-4.03795	5.39212e-05	0.000353505	Adam23	23792
44.7703	-1.15739	0.448323	0.384815	-3.00765	0.00263278	0.0102742	Tfe3	209446
120.347	-1.15683	0.448497	0.424377	-2.72594	0.00641179	0.0217907	Gpn2	100210
131.12	-1.15597	0.448765	0.327348	-3.53131	0.000413505	0.0020937	Zfp821	75871
244.436	-1.15516	0.449017	0.274456	-4.20889	2.56623e-05	0.000185709	Sdf2	20316
220.604	-1.15482	0.449123	0.229974	-5.02151	5.12678e-07	5.74679e-06	Pard6a	56513
131.177	-1.15402	0.44937	0.29959	-3.85201	0.000117154	0.000702696	Mgarp	67749
153.392	-1.15379	0.449443	0.245568	-4.69845	2.62145e-06	2.47391e-05	Slc1a4	55963
79.9681	-1.15323	0.449616	0.374954	-3.07567	0.00210033	0.00843104	Ntrk3	18213
166.089	-1.15293	0.44971	0.265055	-4.34978	1.36275e-05	0.000106795	Six4	20474
53.3912	-1.15238	0.449881	0.387936	-2.97055	0.00297267	0.0113974	Wtip	101543
67.3301	-1.15218	0.449944	0.372726	-3.09123	0.00199329	0.00806887	Zfp655	72611
646.688	-1.15102	0.450308	0.250548	-4.59399	4.3485e-06	3.90021e-05	Rhoa	11848
51.7867	-1.15073	0.450399	0.359906	-3.1973	0.00138722	0.00592704	Il23a	83430
88.6579	-1.15004	0.450614	0.3033	-3.79174	0.000149595	0.000867262	Cpe	12876
98.743	-1.14932	0.450837	0.239004	-4.8088	1.51842e-06	1.53515e-05	Trmt10a	108943
228.556	-1.14898	0.450943	0.283929	-4.04671	5.19415e-05	0.000341784	Ptgs1	19224
306.193	-1.14833	0.451146	0.259375	-4.42731	9.54139e-06	7.8058e-05	Pds5a	71521
180.612	-1.14827	0.451167	0.282672	-4.06218	4.86172e-05	0.000322289	Pdcd11	18572
715.635	-1.14721	0.451497	0.210673	-5.44545	5.16734e-08	7.54891e-07	Rtcb	28088
50.317	-1.14615	0.451829	0.394969	-2.90188	0.00370933	0.0138142	Rbak	57782
85.4649	-1.14593	0.451897	0.462439	-2.47802	0.0132113	0.0393521	Taf2	319944
91.3282	-1.14529	0.452098	0.320458	-3.57392	0.000351677	0.00182282	Ankrd6	140577
30.2814	-1.14509	0.452161	0.430273	-2.66132	0.00778355	0.0255345	Ptgr1	67103
36.3644	-1.14456	0.452327	0.392561	-2.91562	0.00354977	0.0133114	Zfp954	232853
64.7519	-1.144	0.452504	0.416028	-2.74981	0.00596294	0.0205564	Galnt3	14425
61.3179	-1.14351	0.452657	0.370966	-3.08252	0.00205257	0.00827663	Phlpp1	98432
384.824	-1.14306	0.452797	0.275546	-4.14835	3.34876e-05	0.000234057	ATP8	17706
67.5607	-1.14286	0.452862	0.337417	-3.38708	0.000706418	0.00329838	Sema4b	20352
75.0741	-1.14247	0.452984	0.321977	-3.54828	0.000387752	0.00198506	Aup1	11993
274.059	-1.14232	0.453031	0.226356	-5.04655	4.49849e-07	5.10675e-06	Rasa3	19414
43.3626	-1.14023	0.453687	0.405918	-2.80902	0.00496918	0.0176324	Lin54	231506
39.9987	-1.13989	0.453793	0.423842	-2.68943	0.00715741	0.0238157	Ppil1	68816
66.4158	-1.13969	0.453856	0.322192	-3.53731	0.000404221	0.00205587	C9orf72	73205
334.823	-1.13885	0.454122	0.319323	-3.56644	0.000361858	0.00187015	Trpc6	22068
134.153	-1.13752	0.454541	0.352312	-3.22872	0.00124344	0.00537718	Cdkn2a	12578
197.297	-1.13727	0.45462	0.25043	-4.54125	5.59219e-06	4.86868e-05	Timm44	21856
66.337	-1.13653	0.454853	0.328354	-3.46128	0.00053761	0.00261796	Ifnar2	15976
60.5102	-1.13584	0.455071	0.416969	-2.72403	0.00644898	0.0218932	Cry2	12953
81.2612	-1.13565	0.455131	0.393878	-2.88324	0.00393607	0.0144985	Pnisr	66625
192.714	-1.13524	0.455259	0.22163	-5.12222	3.01953e-07	3.56064e-06	Tgoln1	22134
592.287	-1.13512	0.455297	0.203442	-5.57957	2.41114e-08	3.79816e-07	Tmx1	72736
175.956	-1.13438	0.455532	0.265159	-4.2781	1.88492e-05	0.000140901	Sdad1	231452
1423.84	-1.13432	0.45555	0.273856	-4.14203	3.44252e-05	0.000239189	Cyb5r3	109754
32.4756	-1.13408	0.455624	0.459054	-2.47048	0.0134931	0.0399858	Fzd5	14367
1018.33	-1.13319	0.455905	0.260705	-4.34665	1.38235e-05	0.000107874	Hnrnpf	98758
59.4407	-1.13318	0.455909	0.355422	-3.18828	0.00143124	0.00608595	Pdp1	381511
84.5745	-1.13299	0.45597	0.253792	-4.46424	8.03531e-06	6.68769e-05	Nptxr	73340
261.207	-1.13286	0.45601	0.31499	-3.5965	0.000322524	0.00168926	Get4	67604
537.228	-1.1325	0.456125	0.227298	-4.98245	6.27843e-07	6.94412e-06	Wwc2	52357
37.5459	-1.13235	0.456171	0.389004	-2.9109	0.00360385	0.0134876	Prkce	18754
453.869	-1.13229	0.45619	0.184702	-6.13039	8.76627e-10	1.96352e-08	Trappc4	60409
243.905	-1.13194	0.456302	0.243521	-4.64823	3.34799e-06	3.06678e-05	Hypk	67693
190.879	-1.13186	0.456327	0.298317	-3.79415	0.00014815	0.000860882	Tmem9b	56786
20685	-1.13092	0.456623	0.196347	-5.75983	8.41968e-09	1.46709e-07	Noct	12457
404.074	-1.13037	0.4568	0.221067	-5.11322	3.16714e-07	3.72416e-06	Tbpl1	237336
560.929	-1.12954	0.457062	0.228412	-4.94519	7.60696e-07	8.25975e-06	Jund	16478
109.506	-1.12871	0.457323	0.347638	-3.24681	0.00116705	0.00509962	Chd2	244059
62.2708	-1.12769	0.457648	0.39655	-2.84376	0.00445853	0.0160579	Chid1	68038
295.165	-1.12614	0.45814	0.421011	-2.67485	0.00747636	0.0246825	Anapc4	52206
25.3336	-1.12407	0.458799	0.454193	-2.47486	0.0133288	0.0396496	Letm2	270035
228.95	-1.12306	0.45912	0.298207	-3.76604	0.000165858	0.000949631	Gm20075	100504125
107.482	-1.12059	0.459906	0.286166	-3.91587	9.0079e-05	0.000556074	Fam135a	68187
1064.75	-1.11835	0.460619	0.22071	-5.06707	4.03981e-07	4.64095e-06	Hsp90b1	22027
200.801	-1.11796	0.460743	0.228502	-4.89258	9.9523e-07	1.05314e-05	Sgsm1	52850
346.424	-1.11771	0.460826	0.226069	-4.9441	7.64974e-07	8.29176e-06	Dynll2	68097
188.462	-1.11764	0.460846	0.248117	-4.50451	6.65277e-06	5.67327e-05	Tssc4	56844
179.269	-1.11626	0.461289	0.27863	-4.00623	6.16948e-05	0.000398397	Shc1	20416
96.3371	-1.11593	0.461392	0.296623	-3.76213	0.000168472	0.00096151	Gabarapl1	57436
544.451	-1.1151	0.461658	0.235123	-4.74265	2.10944e-06	2.04328e-05	Serf2	378702
2205.93	-1.1144	0.461883	0.195759	-5.6927	1.25045e-08	2.09034e-07	Bex2	12069
116.742	-1.11389	0.462045	0.333803	-3.33698	0.000846932	0.00386196	Mlst8	56716
91.7735	-1.11323	0.462257	0.294747	-3.7769	0.000158792	0.000915051	Rbm6	19654
165.078	-1.11308	0.462306	0.207066	-5.3755	7.63719e-08	1.06579e-06	Slc25a51	230125
45.817	-1.11228	0.462562	0.379892	-2.92789	0.00341276	0.0128574	Zfp143	20841
54.3514	-1.11177	0.462727	0.402041	-2.7653	0.00568703	0.0197471	Lemd3	380664
237.573	-1.11116	0.462922	0.204756	-5.42675	5.73895e-08	8.27716e-07	Nfyb	18045
206.253	-1.11106	0.462955	0.290509	-3.82452	0.000131026	0.000773632	Kat6a	244349
90.6437	-1.11102	0.462967	0.318041	-3.49332	0.000477054	0.00236461	Pnpla2	66853
236.269	-1.11098	0.462978	0.26531	-4.18748	2.82064e-05	0.000202127	Fbln1	14114
126.436	-1.11057	0.463112	0.280288	-3.96224	7.42504e-05	0.000466204	Fgfr1op2	67529
1174.25	-1.11056	0.463115	0.307683	-3.60941	0.000306892	0.00162168	Map1b	17755
104.531	-1.11042	0.463158	0.283287	-3.91979	8.86278e-05	0.000547658	Tmem43	74122
323.457	-1.11036	0.463178	0.231506	-4.79625	1.61666e-06	1.61615e-05	Arfrp1	76688
44.2636	-1.10899	0.463617	0.378546	-2.92962	0.00339379	0.0128073	Wasf3	245880
393.019	-1.10778	0.464006	0.244507	-4.53068	5.87929e-06	5.08316e-05	Nelfa	24116
45.1087	-1.10705	0.464242	0.410765	-2.6951	0.00703683	0.023486	Gas2l3	237436
31.2464	-1.10677	0.464331	0.39776	-2.78252	0.00539392	0.018903	Cby1	73739
130.111	-1.10656	0.464401	0.359939	-3.0743	0.00210999	0.00846165	Plin2	11520
265.35	-1.10444	0.465084	0.289794	-3.81112	0.000138339	0.000811435	Rnpep	215615
117.488	-1.10438	0.465104	0.334917	-3.29746	0.000975624	0.00436112	Ankrd50	99696
34.6797	-1.1042	0.465159	0.449345	-2.45737	0.0139959	0.0412116	Pcx	18563
251.335	-1.10411	0.46519	0.302687	-3.64769	0.000264614	0.00142514	Sertad2	58172
110.651	-1.10363	0.465344	0.260777	-4.23209	2.31528e-05	0.000169515	Ndufaf7	73694
21.598	-1.1033	0.465449	0.459917	-2.39892	0.0164434	0.0469016	Mtif2	76784
61.0415	-1.10281	0.46561	0.287758	-3.83241	0.000126896	0.000753523	Asphd1	233879
98.7268	-1.10226	0.465786	0.264856	-4.16173	3.15846e-05	0.000222168	Uxs1	67883
194.713	-1.10224	0.465792	0.294439	-3.74353	0.000181454	0.00102481	Irf2bp1	272359
80.3247	-1.10156	0.466014	0.374212	-2.94367	0.00324346	0.012322	Fam76b	72826
636.863	-1.0992	0.466776	0.20429	-5.38056	7.42537e-08	1.03739e-06	Ist1	71955
35.1369	-1.0991	0.466809	0.40865	-2.68958	0.00715426	0.0238144	Nova2	384569
150.306	-1.09868	0.466942	0.222167	-4.94532	7.60208e-07	8.25975e-06	Mtus1	102103
63.3502	-1.09802	0.467156	0.354396	-3.0983	0.00194633	0.00791475	Dennd5a	19347
83.1669	-1.09751	0.467322	0.250739	-4.37712	1.20259e-05	9.57852e-05	Tlk1	228012
529.858	-1.09736	0.467371	0.192711	-5.69432	1.23862e-08	2.07423e-07	Ppp3ca	19055
120.756	-1.09724	0.46741	0.378659	-2.8977	0.00375915	0.0139789	Utp23	78581
639.887	-1.09719	0.467427	0.190605	-5.75634	8.5957e-09	1.49568e-07	Becn1	56208
1109.09	-1.09577	0.467887	0.213228	-5.13895	2.76271e-07	3.29518e-06	Pmp22	18858
152.257	-1.09511	0.468102	0.241474	-4.53508	5.75809e-06	5.00264e-05	Tle3	21887
255.412	-1.09466	0.468247	0.298918	-3.66207	0.000250184	0.00135238	Dusp2	13537
73.1427	-1.0942	0.468395	0.366291	-2.98725	0.00281498	0.0108797	Akr1c13	27384
2260.78	-1.09316	0.468733	0.196178	-5.5723	2.51396e-08	3.93528e-07	Rpn1	103963
49.1607	-1.09272	0.468877	0.353143	-3.09427	0.00197301	0.00800237	Zeb1	21417
288.255	-1.09256	0.468928	0.253248	-4.31419	1.60186e-05	0.000122681	Ttll12	223723
90.7123	-1.09204	0.469096	0.311053	-3.5108	0.000446752	0.00223573	Ctsz	64138
38.0145	-1.08912	0.470048	0.368498	-2.95556	0.00312104	0.0118895	C1galt1	94192
66.5604	-1.08908	0.470062	0.329872	-3.30151	0.000961646	0.00430326	Plscr3	70310
142.658	-1.08809	0.470384	0.310863	-3.50022	0.000464877	0.00231252	Polr3f	70408
77.779	-1.08746	0.470591	0.316267	-3.43841	0.000585138	0.00281101	Wdr37	207615
166.224	-1.08648	0.47091	0.226043	-4.8065	1.53598e-06	1.54471e-05	Mtmr6	219135
55.2117	-1.08618	0.471007	0.377836	-2.87474	0.0040436	0.0148333	Mfhas1	52065
220.718	-1.08446	0.471569	0.311609	-3.4802	0.000501043	0.00246394	Sh3rf1	59009
79.9709	-1.08431	0.471619	0.443447	-2.44518	0.014478	0.0423114	Zdhhc20	75965
56.2153	-1.08243	0.472233	0.360464	-3.00288	0.00267438	0.0104061	Zdhhc17	320150
292.137	-1.08027	0.472942	0.187807	-5.75199	8.81987e-09	1.53041e-07	S100pbp	74648
68.7568	-1.08016	0.472976	0.373792	-2.88973	0.00385567	0.0142782	Sft2d2	108735
36.1342	-1.08006	0.473008	0.400554	-2.69643	0.00700882	0.023399	Stk40	74178
392.92	-1.07973	0.473117	0.272795	-3.95803	7.55718e-05	0.000473786	Ggnbp2	217039
52.19	-1.07946	0.473207	0.410701	-2.62833	0.00858053	0.027704	Nanos1	332397
539.703	-1.07768	0.473789	0.193247	-5.57671	2.45105e-08	3.84645e-07	Ppp6r3	52036
63.6476	-1.07693	0.474037	0.310258	-3.47108	0.000518373	0.00253816	Sprtn	244666
94.4195	-1.07609	0.474314	0.262423	-4.10058	4.1211e-05	0.000278369	Slc6a9	14664
110.166	-1.07573	0.474432	0.279442	-3.84955	0.000118333	0.000709139	Fermt2	218952
5752.53	-1.07499	0.474674	0.226875	-4.73825	2.15572e-06	2.08003e-05	Patj	12695
46.7942	-1.07289	0.475366	0.364558	-2.94299	0.00325058	0.0123402	Ulk2	29869
76.5171	-1.07077	0.476065	0.311612	-3.43623	0.000589872	0.00282674	Gnb4	14696
1864.92	-1.07055	0.476139	0.219308	-4.88148	1.05295e-06	1.11139e-05	Bub3	12237
80.3015	-1.07007	0.476296	0.272955	-3.92032	8.84296e-05	0.000546704	Smurf1	75788
244.772	-1.06982	0.476378	0.32334	-3.30866	0.00093744	0.00421004	Cavin2	20324
468.55	-1.06948	0.47649	0.28013	-3.81781	0.000134643	0.000792363	Rbfox2	93686
38.8511	-1.06845	0.476832	0.363696	-2.93775	0.00330601	0.0125065	Zfp120	104348
115.815	-1.0683	0.476879	0.361728	-2.95334	0.00314356	0.0119643	Dcps	69305
97.9899	-1.06828	0.476886	0.346323	-3.08464	0.00203797	0.00822573	Fez2	225020
58.7538	-1.06826	0.476893	0.363539	-2.93851	0.00329792	0.0124833	Akr1e1	56043
674.275	-1.06805	0.476964	0.208914	-5.11238	3.18123e-07	3.7372e-06	Fam104a	28081
67.2604	-1.06759	0.477116	0.290336	-3.67708	0.000235921	0.00128981	Flot1	14251
134.659	-1.06677	0.477386	0.404567	-2.63682	0.00836867	0.0271118	Prmt1	15469
146.773	-1.06614	0.477596	0.271735	-3.92346	8.72879e-05	0.000539941	Mettl14	210529
104.076	-1.06594	0.477662	0.373133	-2.85673	0.00428031	0.0154921	Nagk	56174
109.59	-1.06486	0.47802	0.280459	-3.79683	0.000146555	0.000853209	Mmd	67468
290.822	-1.06482	0.478031	0.173716	-6.12968	8.80537e-10	1.96874e-08	Bri3bp	76809
65.1284	-1.06436	0.478185	0.302467	-3.51893	0.000433297	0.00217862	Lrrc8c	100604
81.4594	-1.06431	0.4782	0.345423	-3.08119	0.00206172	0.0083028	Prkab2	108097
190.564	-1.06431	0.478202	0.221655	-4.80164	1.57375e-06	1.57577e-05	Smndc1	76479
42.1782	-1.06246	0.478814	0.379841	-2.79713	0.00515592	0.018171	Ufl1	67490
52.0108	-1.06244	0.478822	0.350428	-3.03184	0.00243071	0.00956942	3830406C13Rik	218734
178.781	-1.06137	0.479176	0.299628	-3.5423	0.000396652	0.00202481	Cks2	66197
188.089	-1.06099	0.479303	0.245629	-4.31949	1.56389e-05	0.000120069	Rnf44	105239
34.9637	-1.06089	0.479336	0.405667	-2.61518	0.00891815	0.0285509	Daam1	208846
118.248	-1.05954	0.479783	0.235963	-4.49031	7.11207e-06	6.00746e-05	Sptlc1	268656
178.951	-1.05874	0.480051	0.323506	-3.27271	0.00106523	0.00471938	Maf1	68877
70.8533	-1.05735	0.480515	0.312111	-3.38773	0.00070473	0.00329296	Chmp2b	68942
148.615	-1.05733	0.48052	0.260715	-4.0555	5.00265e-05	0.000329878	Tada2a	217031
289.025	-1.05556	0.481111	0.220364	-4.79006	1.66735e-06	1.66281e-05	Mapk1ip1l	218975
54.5864	-1.05543	0.481153	0.411949	-2.56205	0.0104056	0.0325447	Oxsr1	108737
3044.36	-1.0549	0.481331	0.255785	-4.12416	3.72096e-05	0.00025465	Morf4l1	21761
28.8935	-1.05477	0.481375	0.426363	-2.47387	0.0133658	0.0397122	Zfyve9	230597
869.945	-1.05422	0.481558	0.218109	-4.83345	1.34189e-06	1.37224e-05	Tra2b	20462
39.0672	-1.0537	0.48173	0.396217	-2.65941	0.00782779	0.0256503	Prickle2	243548
103.414	-1.05141	0.482495	0.364437	-2.88504	0.00391367	0.0144501	R3hdm2	71750
144.128	-1.05138	0.482507	0.316787	-3.31888	0.000903803	0.00408545	Vrk1	22367
354.808	-1.04999	0.482971	0.17414	-6.02958	1.64382e-09	3.40104e-08	Arih1	23806
115.076	-1.04978	0.483043	0.308195	-3.4062	0.00065873	0.0031036	Gprasp2	245607
196.309	-1.04938	0.483175	0.300817	-3.48844	0.000485845	0.00240056	Ncor2	20602
135.035	-1.04904	0.483289	0.335432	-3.12743	0.00176339	0.00727748	Dnmt3a	13435
114.112	-1.04885	0.483352	0.285544	-3.67318	0.000239546	0.00130449	Tatdn1	69694
160.275	-1.04749	0.483809	0.257711	-4.06458	4.81187e-05	0.000319834	Lrrc8d	231549
85.7892	-1.04735	0.483856	0.332756	-3.14751	0.00164668	0.00685254	Plcg1	18803
43.225	-1.04678	0.484049	0.382676	-2.73541	0.00623029	0.0212607	Slc35e4	103710
170.596	-1.04611	0.484272	0.226416	-4.6203	3.83191e-06	3.47687e-05	Zcchc12	72693
48.5812	-1.04494	0.484666	0.376946	-2.77211	0.00556936	0.0194142	Mpdu1	24070
151.92	-1.04484	0.484697	0.282131	-3.7034	0.000212732	0.0011754	Nlrp4c	83564
405.712	-1.04416	0.484928	0.210978	-4.94912	7.45492e-07	8.13003e-06	Dync1li2	234663
352.415	-1.04372	0.485075	0.203402	-5.13132	2.87711e-07	3.40882e-06	Top2b	21974
970.309	-1.04355	0.485133	0.211061	-4.94429	7.64205e-07	8.29063e-06	Hnrnpm	76936
90.4124	-1.04271	0.485415	0.40756	-2.55842	0.0105148	0.0328122	Sc5d	235293
198.406	-1.0423	0.485552	0.302272	-3.44822	0.000564284	0.00272552	Strbp	20744
72.7571	-1.04145	0.485839	0.270836	-3.84531	0.000120398	0.000719735	Dnajc16	214063
34.6302	-1.0413	0.485888	0.408586	-2.54856	0.010817	0.0335871	Cacnb1	12295
166.837	-1.04129	0.485893	0.314929	-3.30643	0.000944943	0.00423612	Srp54a	24067
266.707	-1.04081	0.486055	0.287822	-3.61616	0.00029901	0.0015881	Kbtbd2	210973
63.48	-1.03913	0.48662	0.381146	-2.72634	0.00640418	0.0217707	Cyp2u1	71519
65.1563	-1.03717	0.487282	0.33121	-3.13146	0.00173941	0.00719524	Pias3	229615
96.6642	-1.03686	0.487386	0.292412	-3.5459	0.00039128	0.00199902	Slc30a4	22785
106.648	-1.03624	0.487598	0.295992	-3.50089	0.000463705	0.00230761	Plin3	66905
386.132	-1.03488	0.488057	0.250421	-4.13256	3.58752e-05	0.000246872	Cbx5	12419
505.747	-1.03485	0.488067	0.246017	-4.20641	2.59464e-05	0.000187439	Glud1	14661
56.6009	-1.0343	0.488253	0.392572	-2.63467	0.00842188	0.0272629	Rbm15b	109095
167.396	-1.0342	0.488285	0.33125	-3.12213	0.0017955	0.00737833	Thsd7a	330267
223.044	-1.03412	0.488315	0.36181	-2.85818	0.00426078	0.0154438	Ice1	218333
97.4209	-1.03402	0.488347	0.426565	-2.42406	0.0153479	0.0443653	Zbtb20	56490
1259.4	-1.03254	0.488847	0.235549	-4.38357	1.16749e-05	9.34289e-05	Romo1	67067
76.0206	-1.03251	0.488858	0.398612	-2.59027	0.00959006	0.0303978	Taf8	63856
99.8476	-1.0321	0.488997	0.271555	-3.80072	0.000144276	0.000841902	Zfp955b	100043468
46.7127	-1.03191	0.489062	0.434606	-2.37436	0.0175794	0.0495416	Zfp574	232976
66.7051	-1.03158	0.489174	0.349849	-2.94864	0.00319173	0.012144	Spry2	24064
55.9993	-1.02983	0.489769	0.410665	-2.5077	0.0121518	0.0368154	Fam76a	230789
138.219	-1.02958	0.489852	0.257077	-4.00495	6.20295e-05	0.000399731	Ap1s2	108012
242.234	-1.02922	0.489976	0.245701	-4.18889	2.80319e-05	0.000201223	Pou2f1	18986
2032.44	-1.02871	0.490149	0.204609	-5.02768	4.96456e-07	5.57999e-06	Ybx1	22608
98.9479	-1.02864	0.490173	0.375094	-2.74234	0.00610025	0.0209257	Kif3c	16570
43.2122	-1.02758	0.490532	0.376118	-2.73207	0.0062937	0.021436	Phf8	320595
5762.35	-1.02747	0.490569	0.235885	-4.35581	1.32573e-05	0.00010422	Zfp706	68036
889.703	-1.02696	0.490741	0.220124	-4.66539	3.08029e-06	2.86063e-05	Psmb3	26446
129.119	-1.02694	0.490749	0.274194	-3.74531	0.000180172	0.00101896	Scarb1	20778
145.518	-1.02677	0.490809	0.290522	-3.53421	0.000408999	0.00207257	Sbf2	319934
75.4463	-1.02601	0.491068	0.279069	-3.67654	0.000236423	0.00129142	Stk38l	232533
589.822	-1.02586	0.491118	0.249805	-4.10663	4.01467e-05	0.000271917	Rere	68703
112	-1.02388	0.491792	0.290158	-3.5287	0.000417605	0.00211104	Zbtb10	229055
112.464	-1.02348	0.49193	0.292627	-3.49755	0.000469557	0.00233394	Rnf145	74315
62.9094	-1.02336	0.491969	0.319359	-3.20442	0.00135334	0.00580813	Nacad	192950
88.532	-1.02298	0.492098	0.304507	-3.35948	0.000780899	0.003599	Rcc1l	94254
389.697	-1.02268	0.4922	0.225408	-4.53704	5.70485e-06	4.95984e-05	Flna	192176
954.265	-1.02251	0.492261	0.187819	-5.44409	5.20718e-08	7.59822e-07	Ssrp1	20833
95.1575	-1.02172	0.49253	0.331681	-3.08042	0.0020671	0.00831908	Rhou	69581
31.4629	-1.02152	0.492597	0.394542	-2.58913	0.0096218	0.0304751	Cyb561a3	225912
38.3529	-1.02064	0.492896	0.408909	-2.49602	0.0125597	0.0377941	Isl1	16392
96.9504	-1.02064	0.492899	0.334344	-3.05265	0.00226827	0.00902946	Ptprs	19280
1328.69	-1.02017	0.493057	0.231857	-4.40002	1.08243e-05	8.72376e-05	Ciapin1	109006
103.814	-1.01894	0.493479	0.364666	-2.79417	0.00520331	0.0183173	Atf7ip	54343
40.0628	-1.01757	0.493946	0.427709	-2.37912	0.0173538	0.04895	Pcmtd2	245867
56.6344	-1.01743	0.493996	0.303887	-3.34805	0.000813831	0.00372463	Mapk7	23939
145.038	-1.01645	0.49433	0.269051	-3.77792	0.000158144	0.00091216	Grk2	110355
864.588	-1.01568	0.494594	0.196667	-5.16449	2.41094e-07	2.92397e-06	Tcf4	21413
55.4544	-1.01502	0.494823	0.384925	-2.63691	0.0083664	0.0271115	Msn	17698
863.645	-1.01497	0.494839	0.208579	-4.86612	1.13808e-06	1.18917e-05	Mafg	17134
86.7318	-1.01474	0.494918	0.314216	-3.22943	0.00124036	0.00536573	Syt14	329324
2083.2	-1.01444	0.495019	0.277916	-3.65018	0.00026206	0.00141413	Scd2	20250
131.413	-1.01324	0.495433	0.307235	-3.29793	0.000973995	0.0043554	Patl1	225929
805.532	-1.01201	0.495854	0.2253	-4.49185	7.0606e-06	5.97207e-05	Lman2	66890
119.723	-1.01129	0.496102	0.317986	-3.1803	0.00147121	0.00621777	Ect2	13605
116.315	-1.01108	0.496176	0.28927	-3.49526	0.000473593	0.00234932	Thap3	69876
75.3063	-1.01068	0.496313	0.312421	-3.23498	0.0012165	0.0052768	Fyn	14360
106.37	-1.01067	0.496316	0.29467	-3.42983	0.000603961	0.00288153	Ppp1r16b	228852
102.436	-1.01027	0.496453	0.303097	-3.33316	0.000858654	0.00390827	Zbtb46	72147
62.9701	-1.00887	0.496936	0.34915	-2.8895	0.00385856	0.0142847	Grhpr	76238
163.72	-1.00866	0.497007	0.23675	-4.26044	2.04025e-05	0.000150974	Kmt2c	231051
40.3968	-1.00858	0.497035	0.376784	-2.67682	0.00743255	0.0245834	Suz12	52615
107.402	-1.0083	0.497132	0.258664	-3.89809	9.69528e-05	0.000594682	Tada3	101206
49.9844	-1.00768	0.497344	0.419754	-2.40066	0.0163657	0.0467398	Fxr2	23879
84.2591	-1.00678	0.497656	0.348639	-2.88774	0.00388015	0.0143433	Tatdn2	381801
567.214	-1.00638	0.497793	0.177148	-5.681	1.33907e-08	2.22452e-07	Tdg	21665
31.0064	-1.00542	0.498124	0.403416	-2.49227	0.0126928	0.0381119	Sgsh	27029
255.658	-1.0053	0.498165	0.190644	-5.2732	1.34064e-07	1.75507e-06	Ergic2	67456
1189.48	-1.00386	0.498664	0.216878	-4.6287	3.67977e-06	3.34369e-05	Uggt1	320011
71.7632	-1.00378	0.498692	0.355662	-2.82229	0.00476823	0.0170064	Guca1a	14913
62.4603	-1.00287	0.499006	0.366616	-2.73548	0.00622897	0.0212607	Gcc1	74375
124.555	-1.00062	0.499786	0.290242	-3.44753	0.000565734	0.00273146	Mettl8	228019
128.426	-1.00003	0.49999	0.306741	-3.26017	0.00111346	0.00489657	Tmem134	66990
