# Supplementary material for: West Nile Virus Subgenomic RNAs Modulate Gene Expression in a Neuronal Cell Line
Source: Viruses. 2024 May 20;16(5):812. doi: 10.3390/v16050812 (PMC11125720; doi:10.3390/v16050812)
Supplement: Supplementary file 1 [file viruses-16-00812-s001.zip › Table S16. âsfRNA1 vs control upregulated genes.xlsx]

## Sheet: up padj
baseMean	log2FoldChange	FOLD CHANGE	lfcSE	stat	pvalue	padj	symbol	ENTREZID
152.212	23.6765	1.34072e+07	2.39631	9.88042	5.06224e-23	1.24434e-20	Rtp4	67775
24.1424	9.16161	572.69	1.31962	6.94263	3.84864e-12	1.54211e-10	Samd9l	209086
43.9374	9.08453	542.895	1.21946	7.44961	9.36132e-14	5.36576e-12	Gm15127	434866
24.0205	9.04232	527.242	1.78951	5.05295	4.3504e-07	5.33143e-06	Tgtp2	100039796
13.8371	8.42928	344.72	1.35231	6.23324	4.56888e-10	1.1894e-08	Phf11d	219132
72.2557	7.98758	253.805	1.43465	5.56763	2.58228e-08	4.39504e-07	Apol9a	223672
13.6253	7.95364	247.905	1.39284	5.71038	1.12725e-08	2.08516e-07	Ifit1	15957
9.25335	7.61721	196.339	1.40176	5.43404	5.50913e-08	8.74754e-07	Gbp3	55932
5.30213	7.28643	156.111	1.52434	4.78005	1.75247e-06	1.83051e-05	Ddx60	234311
188.387	7.24567	151.762	1.1341	6.3889	1.67079e-10	4.80803e-09	Usp18	24110
10.5241	7.23524	150.669	2.67488	2.70488	0.00683283	0.0233522	Gm10177	108167643
100.787	7.1581	142.825	0.997736	7.17435	7.26528e-13	3.36467e-11	Oasl2	23962
64.7288	7.1393	140.976	1.20298	5.9347	2.94382e-09	6.36681e-08	Oas1a	246730
6.32471	7.1099	138.132	1.44136	4.93277	8.10703e-07	9.31033e-06	Zfp975	434179
11.2725	7.10937	138.081	1.37831	5.15805	2.49536e-07	3.28482e-06	Gbp7	229900
5.45525	6.95964	124.469	1.67851	4.14632	3.37868e-05	0.00024262	Zbp1	58203
94.41	6.79235	110.841	1.56321	4.34514	1.39187e-05	0.000113048	Irf7	54123
21.9848	6.62617	98.7818	0.995549	6.6558	2.81762e-11	9.50259e-10	Ifih1	71586
3.53795	6.53776	92.9101	1.74046	3.75634	0.000172415	0.00100677	Ifit3	15959
40.9409	6.24538	75.866	0.894979	6.97824	2.98898e-12	1.24447e-10	Lgals9	16859
5.33986	6.10759	68.9553	1.50304	4.06348	4.83467e-05	0.000334398	Pdf	68023
9.42641	5.9966	63.8493	1.34417	4.4612	8.15029e-06	7.07171e-05	Rpl31-ps14	100043192
2.52744	5.71874	52.6638	2.10446	2.71744	0.0065789	0.0226357	Gbp6	100702
1.97099	5.69484	51.7984	2.29952	2.47653	0.0132667	0.0402409	Actg2	11468
26.1985	5.69308	51.7355	0.862922	6.59745	4.18303e-11	1.36745e-09	Ccl5	20304
7.84015	5.65635	50.4347	1.68194	3.36299	0.000771027	0.00369118	Oas2	246728
83.9225	5.53791	46.4597	0.551747	10.037	1.04763e-23	2.73281e-21	Gm6278	622000
10.0931	5.44597	43.5914	1.2171	4.47453	7.65791e-06	6.69517e-05	Sp100	20684
3.05715	5.445	43.562	1.99178	2.73374	0.00626204	0.021715	Hspe1-rs1	628438
2.38962	5.42061	42.8319	1.75729	3.08464	0.00203797	0.00846309	Sp110	109032
19.0538	5.27097	38.6117	0.846061	6.23001	4.6642e-10	1.20929e-08	Cxcl10	15945
79.7515	5.17771	36.1948	1.13313	4.5694	4.89124e-06	4.50107e-05	Gemin4	276919
2.0867	5.12772	34.9621	1.81923	2.81862	0.00482304	0.0174839	Gm12933	620877
37.1058	5.09067	34.0756	0.673196	7.56193	3.97121e-14	2.41714e-12	Parp14	547253
2.69899	4.9575	31.0712	1.76545	2.80807	0.00498399	0.0179806	Iigp1	60440
1.88934	4.92584	30.3966	1.88967	2.60671	0.00914159	0.0295667	Gabrr2	14409
3.71367	4.71717	26.3032	1.65624	2.84811	0.00439791	0.016203	Il7	16196
89.2849	4.66286	25.3316	0.735293	6.34151	2.27529e-10	6.29497e-09	Spata5	57815
30.6937	4.5592	23.5753	0.706417	6.45398	1.08947e-10	3.32354e-09	Apol9b	71898
2.03227	4.44531	21.7857	1.76841	2.51374	0.011946	0.0369896	Six1	20471
3.47618	4.38605	20.909	1.5086	2.90736	0.00364492	0.0138741	Rpl31-ps17	673582
95.4993	4.36508	20.6072	0.530383	8.23005	1.87131e-16	1.7085e-14	Parp9	80285
3.06145	4.35265	20.4305	1.71264	2.54148	0.0110384	0.034642	Pusl1	433813
5.28589	4.34783	20.3623	1.35625	3.20577	0.00134704	0.00592288	Trim12c	319236
15.3457	4.32778	20.0813	0.846043	5.11532	3.13211e-07	4.01551e-06	Il1b	16176
51.7635	4.26711	19.2543	0.414371	10.2978	7.2095e-25	2.24761e-22	Herc6	67138
69.7072	4.16399	17.9261	0.851839	4.88823	1.01744e-06	1.14279e-05	Igtp	16145
2.21669	4.08112	16.9255	1.71595	2.37834	0.0173908	0.0500651	Rpl31-ps18	668536
3.46652	4.06441	16.7305	1.70835	2.37914	0.0173529	0.0499897	Tlr3	142980
16.8101	4.01068	16.1188	0.658226	6.09316	1.10702e-09	2.59157e-08	Gm3488	100041735
9.01151	3.98732	15.86	0.851108	4.68486	2.80147e-06	2.77155e-05	Trim69	70928
4.97966	3.98402	15.8238	1.56191	2.55073	0.0107497	0.0339014	Acrv1	11451
60.13	3.9691	15.6609	0.494689	8.02342	1.02842e-15	8.26746e-14	Parp12	243771
19.3929	3.94933	15.4478	0.785788	5.02594	5.00966e-07	6.06952e-06	Isg15	100038882
2.5671	3.91574	15.0923	1.63719	2.39175	0.0167683	0.0486457	Lcat	16816
3.35953	3.87311	14.6528	1.48216	2.61316	0.008971	0.0291552	Apol8	239552
27.9766	3.85558	14.4759	0.877826	4.39219	1.12214e-05	9.34409e-05	Rps26-ps1	100042812
2.88297	3.82407	14.1632	1.60905	2.3766	0.0174728	0.0502221	Npepl1	228961
47.7507	3.79143	13.8463	0.67048	5.6548	1.56026e-08	2.78927e-07	Irgm1	15944
63.5615	3.77773	13.7154	0.457868	8.25068	1.57496e-16	1.45878e-14	Ddx58	230073
11.5188	3.52284	11.4942	0.838012	4.20381	2.62465e-05	0.000196303	Phf11c	628705
8.14716	3.4938	11.2652	1.22002	2.86373	0.00418678	0.0155433	Uba7	74153
168.555	3.45591	10.9732	0.413026	8.3673	5.8955e-17	6.07712e-15	Irgm2	54396
102.275	3.44351	10.8793	0.547328	6.2915	3.14411e-10	8.53248e-09	Bst2	69550
78.3394	3.4302	10.7793	0.458354	7.48373	7.22431e-14	4.23583e-12	Oas1b	23961
4.00036	3.41357	10.6558	1.35585	2.51765	0.0118139	0.0366607	Lrrc70	113523645
11.7601	3.40352	10.5818	0.901918	3.77364	0.000160881	0.000952469	Olfr328	258495
52.3517	3.4006	10.5605	0.55262	6.15361	7.57412e-10	1.8582e-08	Mx2	17858
33.2919	3.33632	10.1002	0.605468	5.51031	3.58193e-08	5.92294e-07	Oasl1	231655
4.26037	3.29302	9.80162	1.21299	2.71479	0.00663178	0.0227686	Cyb5d1	327951
5.19272	3.27708	9.69395	1.15556	2.83592	0.00456943	0.0167306	Oplah	75475
984.589	3.26032	9.58193	0.294391	11.0748	1.66318e-28	8.85779e-26	Id3	15903
8.79332	3.2586	9.57055	1.05215	3.09708	0.00195436	0.00816896	Ubtd2	327900
29.7965	3.23085	9.38823	0.701689	4.60439	4.13669e-06	3.91757e-05	Rsad2	58185
5.94508	3.19847	9.17984	1.08328	2.95259	0.00315122	0.0122465	Abhd15	67477
11.6181	3.17571	9.03617	0.912535	3.4801	0.000501225	0.00254334	1700028K03Rik	76421
7.8889	3.17046	9.00332	1.01285	3.13022	0.00174674	0.00743587	Mx1	17857
4.97079	3.0752	8.42804	1.10084	2.79351	0.00521397	0.0186995	Acta1	11459
220.18	3.07276	8.41383	0.349217	8.799	1.38036e-18	1.85724e-16	Ccdc137	67291
194.567	3.02244	8.12542	1.10693	2.73046	0.00632458	0.0219081	Exosc6	72544
82.6054	3.00539	8.02995	0.401476	7.48585	7.10832e-14	4.20397e-12	Stat1	20846
6.01371	3.00103	8.00571	0.919846	3.26253	0.00110421	0.00499434	Oas3	246727
59.7739	2.99747	7.98598	0.393011	7.62694	2.40393e-14	1.52114e-12	Rfc4	106344
198.318	2.97891	7.88389	0.254508	11.7046	1.20771e-31	1.40336e-28	Dcp2	70640
171.528	2.97207	7.84664	0.281574	10.5552	4.80432e-26	1.91903e-23	Nop2	110109
312.371	2.96473	7.80682	0.841286	3.52405	0.000425002	0.00219313	Sdhd	66925
125.866	2.95004	7.7277	0.829428	3.55672	0.000375518	0.00196635	Tspyl4	72480
99.3269	2.94113	7.68014	1.16855	2.51691	0.011839	0.0367028	Pank4	269614
4.67739	2.91549	7.54481	1.11794	2.60791	0.0091096	0.0295006	Wnk4	69847
45.1647	2.90719	7.50157	0.92428	3.14536	0.00165883	0.007108	Tyw3	209584
7.64226	2.90114	7.47017	0.866625	3.34763	0.00081505	0.00387862	Omp	18378
96.2263	2.84061	7.16322	0.334595	8.48969	2.07189e-17	2.24432e-15	Plp2	18824
9.89474	2.82496	7.08597	0.754854	3.7424	0.000182273	0.00105997	Gm3383	100041515
13.008	2.82474	7.08488	0.676522	4.17539	2.97471e-05	0.000217522	Dcdc2c	68511
59.2345	2.82225	7.07266	0.381313	7.40142	1.34738e-13	7.35995e-12	Tdrd7	100121
6.29163	2.82135	7.06825	1.18276	2.3854	0.0170608	0.0493484	Zglp1	100009600
37.4101	2.793	6.93071	0.437184	6.38862	1.6739e-10	4.80803e-09	Faap24	101831
33.1262	2.78269	6.88134	0.620113	4.48739	7.20998e-06	6.3601e-05	Kdm8	77035
179.173	2.76718	6.80776	0.39172	7.06418	1.61567e-12	7.0243e-11	Irf9	16391
44.1529	2.75719	6.76079	0.419423	6.57378	4.90543e-11	1.58737e-09	Fndc10	230991
21.3254	2.75387	6.74525	0.639759	4.30455	1.67325e-05	0.00013194	Rexo5	434234
14.3481	2.73301	6.64841	0.655436	4.16976	3.0492e-05	0.000221826	Agbl3	76223
43.1477	2.71786	6.57894	0.556272	4.88584	1.02988e-06	1.15474e-05	2610042L04Rik	554327
27.5886	2.69329	6.46785	0.514836	5.23135	1.68279e-07	2.30294e-06	Apoe	11816
23.4029	2.68956	6.45115	0.616018	4.36603	1.26525e-05	0.000104002	Gm6330	105245899
40.7329	2.67477	6.38537	0.416323	6.42474	1.32093e-10	3.90835e-09	H4c9	319158
12.129	2.64609	6.25967	0.917006	2.88557	0.00390704	0.0147055	Ctnnal1	54366
7.9064	2.62751	6.17959	0.896596	2.93054	0.00338372	0.0129765	Gm5575	434047
241.833	2.62647	6.17514	0.320019	8.20724	2.2633e-16	2.03729e-14	Pdss1	56075
32.1761	2.6237	6.16328	0.460477	5.69778	1.21375e-08	2.23225e-07	Gpatch3	242691
337.985	2.6207	6.15049	0.234619	11.1701	5.71459e-29	3.65219e-26	Exo1	26909
6.13445	2.59373	6.03656	0.989327	2.62171	0.00874905	0.02855	Dnai3	242253
91.1093	2.59369	6.03639	0.314534	8.24613	1.6361e-16	1.50451e-14	Peg10	170676
279.556	2.59149	6.02721	0.271441	9.54717	1.33286e-21	2.88756e-19	Wdr4	57773
10.245	2.58478	5.99925	0.806394	3.20536	0.00134893	0.00592918	Sik2	235344
432.665	2.57655	5.96513	0.310643	8.29425	1.0927e-16	1.0581e-14	Tubb6	67951
79.2228	2.56792	5.92953	0.315592	8.13683	4.05763e-16	3.55237e-14	Vps9d1	72325
79.3738	2.55917	5.89368	0.342325	7.47586	7.67019e-14	4.47673e-12	Mtf1	17764
67.1798	2.55221	5.86532	0.399256	6.39242	1.63278e-10	4.71111e-09	Zbtb11	271377
21.3938	2.54228	5.8251	0.51352	4.9507	7.39462e-07	8.61605e-06	Tmem230	70612
8.76038	2.53429	5.79292	0.880971	2.8767	0.00401856	0.0150411	Tgfb3	21809
52.2823	2.52952	5.77381	0.345327	7.32502	2.3887e-13	1.21643e-11	Dynlt2a1	21647
289.009	2.52048	5.73775	0.59264	4.25297	2.1095e-05	0.000162236	Exosc8	69639
33.7657	2.51603	5.72004	0.432683	5.81494	6.06545e-09	1.21898e-07	Cmpk2	22169
9.49241	2.50602	5.68051	1.01305	2.47374	0.0133707	0.0404603	Gng7	14708
10.4635	2.50204	5.66485	0.820083	3.05096	0.00228113	0.00933635	Lamtor3-ps	100041958
26.129	2.5016	5.66315	0.661442	3.78205	0.000155545	0.000924734	Zbtb49	75079
9.18456	2.50088	5.6603	0.907762	2.75499	0.00586932	0.0205098	Gm14139	100271882
39.3484	2.49917	5.65358	0.404708	6.17523	6.60678e-10	1.64295e-08	Cln5	211286
32.1301	2.49573	5.64014	0.579752	4.30483	1.67114e-05	0.000131879	Vps45	22365
8.3196	2.49409	5.63374	0.802844	3.10657	0.00189271	0.00795546	Trim17	56631
22.9976	2.48013	5.57949	0.581161	4.26755	1.97631e-05	0.000152823	Bhlhe41	79362
19.3984	2.47534	5.56099	0.642287	3.85395	0.000116228	0.000722204	Gpr135	238252
406.988	2.47306	5.55221	0.241872	10.2247	1.53761e-24	4.46676e-22	Nup35	69482
663.827	2.45598	5.48684	0.219545	11.1867	4.7395e-29	3.36557e-26	Emc7	73024
161.668	2.44792	5.4563	0.467091	5.24078	1.599e-07	2.20814e-06	1110008P14Rik	73737
282.815	2.42976	5.38804	0.27609	8.8006	1.36088e-18	1.8505e-16	4933434E20Rik	99650
5.00229	2.42809	5.38179	0.919254	2.64136	0.00825727	0.0272162	Rsph3b	100037282
446.674	2.41431	5.33063	0.543486	4.44225	8.90211e-06	7.60099e-05	Srp54c	100101806
5.28291	2.39415	5.25666	0.971342	2.46478	0.0137096	0.0412612	Plekhf1	72287
54.5019	2.38994	5.24137	0.4018	5.94809	2.71284e-09	5.88719e-08	Pop1	67724
363.933	2.38491	5.22312	0.276756	8.61739	6.84992e-18	8.03264e-16	Id2	15902
173.265	2.37713	5.19504	0.253348	9.38288	6.41923e-21	1.26232e-18	Lmo2	16909
55.515	2.37463	5.18602	0.458187	5.18266	2.18747e-07	2.91861e-06	Dclre1b	140917
151.133	2.37322	5.18095	0.285236	8.32019	8.78214e-17	8.7018e-15	Cep170	545389
14.8556	2.3702	5.17014	0.652252	3.63388	0.000279191	0.0015218	Plekhh1	211945
995.243	2.3629	5.14403	0.526715	4.48611	7.25367e-06	6.38543e-05	Ifi27	52668
64.6407	2.35989	5.1333	0.352153	6.70131	2.0656e-11	7.25342e-10	Gm3411	100861615
19.2557	2.35415	5.11293	0.631348	3.72877	0.000192417	0.00111037	Gas1	14451
67.2513	2.34101	5.06656	0.388262	6.02946	1.64512e-09	3.70864e-08	Rpp38	227522
45.6361	2.33769	5.05492	0.432622	5.40353	6.53407e-08	1.01112e-06	Pidd1	57913
68.938	2.33735	5.05375	0.446874	5.23046	1.69093e-07	2.30913e-06	Rcbtb2	105670
203.106	2.32913	5.02502	0.245376	9.49208	2.26459e-21	4.6687e-19	Nup43	69912
13.6016	2.32775	5.02021	0.737166	3.1577	0.0015902	0.00684606	Hdac10	170787
212.184	2.32317	5.00429	0.254812	9.11719	7.70986e-20	1.21663e-17	Trmt61a	328162
105.845	2.30711	4.9489	0.318684	7.23948	4.50422e-13	2.14026e-11	Mcts2	66405
16.321	2.30325	4.9357	0.567552	4.05823	4.94465e-05	0.000340726	Rftn2	74013
8.79373	2.30217	4.93197	0.935777	2.46016	0.0138874	0.0417175	Dact1	59036
703.117	2.29802	4.91781	0.217455	10.5678	4.20367e-26	1.73327e-23	Mcm5	17218
22.7147	2.29764	4.91652	0.655944	3.50279	0.000460405	0.00235773	Rbks	71336
22.6436	2.29474	4.90666	0.610503	3.75877	0.00017075	0.000998867	Dlk1	13386
13.3836	2.28853	4.88556	0.688809	3.32244	0.00089234	0.00418718	Gm8520	667216
5.71998	2.2866	4.87905	0.88615	2.58038	0.00986926	0.0314821	Trim65	338364
96.2786	2.28606	4.87722	0.326202	7.00812	2.41541e-12	1.02231e-10	Pcf11	74737
63.8689	2.28546	4.87519	0.315415	7.24588	4.29639e-13	2.05679e-11	Taf1c	21341
701.787	2.28545	4.87516	0.167976	13.6058	3.69984e-42	2.36457e-38	Srp68	217337
60.1601	2.2794	4.85476	0.577747	3.94533	7.96916e-05	0.000521299	Itgb3bp	67733
217.867	2.27852	4.85181	0.295143	7.72006	1.16279e-14	7.86389e-13	Mrps31	57312
57.1783	2.27612	4.84373	0.538846	4.22407	2.39934e-05	0.00018255	Hacd2	70757
68.208	2.27454	4.83844	0.509219	4.46672	7.94262e-06	6.911e-05	Ago3	214150
56.5357	2.25541	4.77471	0.435304	5.18123	2.20422e-07	2.93789e-06	Eif2ak2	19106
49.4139	2.25504	4.77348	0.359088	6.27991	3.38759e-10	9.03971e-09	Mad1l1	17120
105.745	2.25019	4.75747	0.349032	6.44695	1.1412e-10	3.46479e-09	Mthfsd	234814
332.077	2.24853	4.75197	0.570498	3.94134	8.10284e-05	0.000527882	Ufm1	67890
48.8601	2.24552	4.74207	0.393995	5.69935	1.20266e-08	2.21768e-07	Lime1	72699
237.586	2.23314	4.70156	0.284092	7.86063	3.82211e-15	2.84036e-13	Cops7a	26894
1283.19	2.22684	4.68107	0.199538	11.16	6.39926e-29	3.89502e-26	B2m	12010
162.805	2.22377	4.67112	0.353767	6.28596	3.25824e-10	8.74933e-09	Lrr1	69706
109.858	2.21331	4.63737	0.483341	4.57918	4.66794e-06	4.31421e-05	Rnaseh1	19819
45.1425	2.20756	4.61892	0.50581	4.36439	1.27475e-05	0.000104582	Kctd6	71393
181.759	2.2006	4.59672	0.296356	7.42553	1.12325e-13	6.29712e-12	Rnf213	672511
38.1465	2.19798	4.58837	0.700314	3.13857	0.00169776	0.00725291	Setdb2	239122
57.688	2.19654	4.5838	0.435807	5.04018	4.65102e-07	5.67807e-06	Scand1	19018
8.77753	2.19192	4.56912	0.809655	2.70722	0.00678488	0.0232135	H2-DMa	14998
121.489	2.19007	4.56327	0.262734	8.33568	7.7051e-17	7.81639e-15	Uchl4	93841
1520.25	2.18951	4.56149	0.356294	6.14523	7.98483e-10	1.95147e-08	Slirp	380773
60.6948	2.17971	4.53064	0.56611	3.85033	0.000117957	0.000729073	Fars2	69955
7.09076	2.17646	4.52042	0.852571	2.55282	0.0106856	0.0337076	Rhox7-ps2	103926450
39.974	2.16636	4.48889	0.436768	4.95998	7.05014e-07	8.27501e-06	Smim27	100504309
79.3737	2.16198	4.47528	0.377655	5.72475	1.03586e-08	1.94712e-07	Nmi	64685
1485.85	2.15957	4.46782	0.206903	10.4376	1.66992e-25	5.92913e-23	Baiap2l1	66898
90.5956	2.158	4.46296	0.2931	7.36267	1.80266e-13	9.64083e-12	Nol6	230082
51.2973	2.15747	4.46133	0.386709	5.57906	2.41816e-08	4.16001e-07	Dscc1	72107
297.378	2.15326	4.44832	0.291217	7.39402	1.42456e-13	7.74842e-12	Adsl	11564
153.795	2.14877	4.43451	0.29028	7.40243	1.33713e-13	7.33529e-12	Aopep	72061
86.5084	2.14655	4.42767	0.319437	6.7198	1.81979e-11	6.46125e-10	Irak1bp1	65099
13.4642	2.1461	4.4263	0.666257	3.22113	0.00127684	0.00566294	Il18bp	16068
122.096	2.13702	4.39854	0.382644	5.58488	2.33857e-08	4.03396e-07	Rxylt1	216395
51.7663	2.13043	4.37848	0.43452	4.90295	9.44097e-07	1.06792e-05	Mtrf1l	108853
18.5178	2.12765	4.37006	0.574875	3.70107	0.000214689	0.00121712	Szt2	230676
140.925	2.12637	4.36618	0.276877	7.67985	1.59274e-14	1.04402e-12	Yars2	70120
88.3009	2.12505	4.36219	0.4917	4.32185	1.54728e-05	0.000123686	Timm21	67105
111.822	2.11895	4.34378	0.329312	6.43449	1.23892e-10	3.70865e-09	Epc1	13831
249.035	2.11274	4.32512	0.282704	7.47333	7.81926e-14	4.54299e-12	Ddx24	27225
19.7859	2.1112	4.32049	0.543241	3.8863	0.000101785	0.000644705	D830030K20Rik	320333
9.05064	2.10793	4.31072	0.786267	2.68093	0.0073417	0.0247407	Gm7879	665989
121.123	2.1069	4.30764	0.264454	7.96698	1.62603e-15	1.27508e-13	Kti12	100087
9.05218	2.10627	4.30578	0.882645	2.38632	0.0170179	0.049258	Cd209c	170776
23.0777	2.10454	4.3006	0.70537	2.98359	0.00284884	0.011244	Uros	22276
578.115	2.09622	4.27588	0.25342	8.27175	1.32011e-16	1.2499e-14	Gnl3	30877
112.189	2.09409	4.26957	0.332948	6.28954	3.18406e-10	8.62259e-09	Dpp4	13482
129.336	2.08834	4.25257	0.253107	8.2508	1.57344e-16	1.45878e-14	Foxred1	235169
40.0016	2.08597	4.24559	0.435869	4.78576	1.70339e-06	1.79052e-05	Hspa14	50497
56.6741	2.08492	4.24253	0.410447	5.07965	3.78138e-07	4.75256e-06	Greb1l	381157
73.3488	2.07999	4.22805	0.854109	2.43528	0.0148804	0.0440578	Nprl3	17168
706.748	2.07903	4.22522	0.531794	3.90946	9.25044e-05	0.000593272	Fh1	14194
89.0249	2.07892	4.22489	0.440728	4.717	2.39346e-06	2.41462e-05	Ska2	66140
15.2637	2.06961	4.19773	0.581629	3.5583	0.000373263	0.00195713	Gm3636	100041151
31.539	2.06583	4.18674	0.497345	4.15372	3.2712e-05	0.000235829	Gm14410	100043403
431.534	2.06431	4.18233	0.22183	9.30583	1.32951e-20	2.49908e-18	Rpa1	68275
168.53	2.06157	4.17441	0.241393	8.5403	1.3387e-17	1.4751e-15	Nif3l1	65102
68.0258	2.06108	4.17299	0.351487	5.86388	4.5217e-09	9.4742e-08	Pigh	110417
15.1787	2.05885	4.16653	0.603987	3.40876	0.000652582	0.00319713	Gm17994	100416239
53.3139	2.05755	4.16279	0.419547	4.90421	9.38026e-07	1.06199e-05	Arhgap10	78514
109.729	2.05735	4.16222	0.30119	6.83074	8.44776e-12	3.19465e-10	Adam12	11489
42.9647	2.05662	4.1601	0.473549	4.34299	1.40556e-05	0.000113708	Tasp1	75812
276.503	2.04345	4.1223	0.252476	8.09365	5.79046e-16	4.80608e-14	Psmd5	66998
10.6699	2.04297	4.12092	0.719958	2.83762	0.00454514	0.0166559	Spx	319552
183.975	2.03858	4.10842	0.671083	3.03775	0.00238352	0.00969644	Ost4	67695
82.293	2.03857	4.10837	0.392756	5.19042	2.09818e-07	2.81121e-06	Pole	18973
26.1146	2.03822	4.10737	0.741846	2.74749	0.00600531	0.0209383	Dcaf8l	18630
28.4798	2.03659	4.10276	0.433553	4.69745	2.63425e-06	2.63055e-05	Dclre1a	55947
262.35	2.03509	4.09848	0.26013	7.82334	5.14382e-15	3.69372e-13	Ddx20	53975
4344.08	2.03276	4.09187	0.505365	4.02237	5.76164e-05	0.000391522	Atp5md	66477
91.8005	2.03238	4.09078	0.303968	6.68614	2.29128e-11	7.95845e-10	Smpd4	77626
104.053	2.02989	4.08373	0.287868	7.05145	1.77064e-12	7.64605e-11	Coq6	217707
395.897	2.02314	4.06468	0.276012	7.32992	2.30297e-13	1.18696e-11	Tfrc	22042
47.1291	2.02214	4.06185	0.351953	5.74548	9.16628e-09	1.74871e-07	Nr1d1	217166
105.626	2.02028	4.05662	0.737017	2.74116	0.00612234	0.0212883	Slc35g2	245020
112.082	2.01531	4.04267	0.307625	6.55119	5.70802e-11	1.83316e-09	Ddx31	227674
21.5196	2.01417	4.03948	0.557293	3.6142	0.000301279	0.00162414	R3hcc1	71843
44.7629	2.01273	4.03544	0.420539	4.78607	1.7008e-06	1.7903e-05	Vps51	68505
194.746	2.00915	4.02545	0.290097	6.92579	4.33548e-12	1.73175e-10	Pitrm1	69617
20.2069	2.00762	4.02119	0.627201	3.20093	0.00136987	0.00601087	Cpt2	12896
45.3637	1.99791	3.9942	0.475526	4.20147	2.65185e-05	0.000198064	Wdr62	233064
119.153	1.99653	3.99039	0.326567	6.11369	9.73529e-10	2.31725e-08	Gm4540	100043594
796.642	1.9958	3.98837	0.193055	10.338	4.74448e-25	1.55497e-22	Rpa2	19891
90.96	1.99428	3.98416	0.365091	5.46241	4.69722e-08	7.57123e-07	Rps6kb1	72508
58.059	1.99299	3.98061	0.32812	6.07398	1.24779e-09	2.89461e-08	Tefm	68550
37.6283	1.99154	3.9766	0.392843	5.06955	3.98763e-07	4.95816e-06	Rnf113a2	66381
10.2789	1.98961	3.97129	0.839228	2.37076	0.0177515	0.0508629	Zmym6	100177
181.986	1.98929	3.97041	0.382754	5.19731	2.02195e-07	2.72335e-06	Trmt1	212528
230.056	1.98306	3.95332	0.23943	8.28243	1.20687e-16	1.15987e-14	Wdr74	107071
18.4056	1.98282	3.95266	0.803529	2.46764	0.0136006	0.0409716	Ttll3	101100
36.2384	1.98073	3.94694	0.644579	3.07291	0.00211981	0.00873916	Bend3	331623
24.7051	1.97224	3.92376	0.807634	2.442	0.0146063	0.0434079	Dock9	105445
180.689	1.96915	3.91539	0.419977	4.68872	2.74916e-06	2.72402e-05	Dimt1	66254
60.8647	1.96491	3.90388	0.367415	5.34793	8.8964e-08	1.32042e-06	Nupl2	231042
127.625	1.96472	3.90338	0.34394	5.7124	1.11395e-08	2.06355e-07	3110082I17Rik	73212
9.17059	1.96388	3.9011	0.790125	2.48553	0.0129359	0.039387	Taf9b	407786
1729.49	1.96248	3.89731	0.284227	6.90463	5.03336e-12	1.97351e-10	Atp5mpl	70257
19.266	1.96208	3.89622	0.799497	2.45414	0.0141222	0.0422939	Iqcg	69707
1487.01	1.96181	3.89551	0.175547	11.1755	5.37771e-29	3.61778e-26	Ppa1	67895
31.5386	1.96093	3.89314	0.460181	4.26122	2.03312e-05	0.000156739	Trim21	20821
32.5299	1.95316	3.87221	0.473082	4.12858	3.65017e-05	0.000260215	Mab21l2	23937
153.773	1.95265	3.87084	0.263569	7.40848	1.27751e-13	7.06889e-12	Surf2	20931
36.2503	1.94971	3.86297	0.445078	4.3806	1.18354e-05	9.78529e-05	Zscan21	22697
126.178	1.94243	3.84352	0.369288	5.25993	1.4411e-07	2.00874e-06	Mrpl41	107733
14.6577	1.93963	3.83606	0.815038	2.3798	0.0173221	0.0499205	Zfp3	193043
33.9557	1.93871	3.83364	0.42043	4.61126	4.00236e-06	3.80358e-05	Coq4	227683
143.643	1.92803	3.80536	0.263841	7.30756	2.72046e-13	1.36901e-11	Eif2b4	13667
85.7601	1.92742	3.80373	0.267635	7.20165	5.94883e-13	2.78527e-11	Ppp2r1b	73699
1316	1.92437	3.7957	0.317429	6.06236	1.34136e-09	3.08368e-08	Cox7b	66142
20.3803	1.92245	3.79067	0.490241	3.92145	8.80174e-05	0.000567628	Pnoc	18155
117.569	1.91534	3.77201	0.332703	5.7569	8.56735e-09	1.6517e-07	St8sia3	20451
195.726	1.91053	3.75946	0.326095	5.85881	4.66206e-09	9.72111e-08	Smarcad1	13990
104.089	1.90505	3.74523	0.379587	5.01875	5.20075e-07	6.26541e-06	Cenpq	83815
52.8726	1.90361	3.74148	0.446416	4.26421	2.00612e-05	0.000154938	Tcta	102791
855.671	1.90256	3.73876	0.217353	8.75334	2.07135e-18	2.67434e-16	Srm	20810
61.5122	1.90083	3.73429	0.319722	5.94526	2.76014e-09	5.97967e-08	Zfand2a	100494
106.677	1.89728	3.72511	0.341147	5.56148	2.67497e-08	4.52867e-07	Tbce	70430
28.0089	1.89327	3.71476	0.607753	3.1152	0.00183822	0.0077545	Olfr1307	257956
198.843	1.89059	3.70786	0.221097	8.55093	1.22103e-17	1.35715e-15	Isca2	74316
191.944	1.88998	3.70629	0.259108	7.29417	3.00511e-13	1.4946e-11	Pdcd2	18567
84.2771	1.88521	3.69408	0.382241	4.932	8.13903e-07	9.3387e-06	Pmf1	67037
79.9637	1.87997	3.68067	0.358386	5.24565	1.55736e-07	2.15668e-06	Prim2	19076
251.699	1.87827	3.67634	0.652232	2.87976	0.00397981	0.0149296	Mrps28	66230
12.7781	1.87759	3.6746	0.700318	2.68105	0.00733912	0.0247386	Gypc	71683
114.116	1.87543	3.66912	0.718485	2.61026	0.00904735	0.0293436	Rpp40	208366
44.5229	1.87333	3.66378	0.329566	5.68424	1.31392e-08	2.39922e-07	Zbtb40	230848
226.964	1.8688	3.65229	0.303371	6.16012	7.26882e-10	1.79363e-08	Med6	69792
281.936	1.86718	3.64818	0.338899	5.50953	3.59787e-08	5.9416e-07	Mpc2	70456
40.4696	1.86715	3.64811	0.581268	3.2122	0.00131723	0.0058118	Gpn3	68080
186.858	1.86261	3.63665	0.248835	7.48532	7.13708e-14	4.20397e-12	Ccdc86	108673
292.305	1.86018	3.63052	0.203243	9.15248	5.56428e-20	9.35823e-18	Ranbp3	71810
19.3389	1.85866	3.6267	0.751164	2.47437	0.0133471	0.0404107	Xkr8	381560
437.827	1.85826	3.62571	0.326404	5.69314	1.24725e-08	2.29057e-07	Plekhb2	226971
33.8014	1.85419	3.61548	0.598244	3.09938	0.00193925	0.00811483	Arsk	77041
60.8532	1.85262	3.61154	0.313181	5.91547	3.30923e-09	7.109e-08	Zbtb21	114565
50.8984	1.85023	3.60557	0.413622	4.47324	7.7044e-06	6.73121e-05	Zscan26	432731
97.3601	1.84793	3.59982	0.352267	5.24581	1.55598e-07	2.15668e-06	Gadd45g	23882
376.616	1.84594	3.59487	0.221564	8.3314	7.98911e-17	8.04069e-15	Tmem199	195040
136.268	1.84559	3.59401	0.418602	4.40894	1.03877e-05	8.74096e-05	Pnpt1	71701
70.2845	1.84341	3.58858	0.350193	5.26399	1.40958e-07	1.9691e-06	Ptar1	72351
32.9209	1.84173	3.58441	0.648875	2.83835	0.00453474	0.0166274	Dalrd3	67789
166.434	1.84033	3.58092	0.287178	6.40833	1.47121e-10	4.27386e-09	Cenpm	66570
34.5132	1.83855	3.57649	0.369807	4.97163	6.63921e-07	7.8431e-06	Trmt12	68260
19.4198	1.83649	3.5714	0.615415	2.98415	0.00284367	0.0112323	Scn2a	110876
102.711	1.83645	3.57131	0.251378	7.30553	2.76174e-13	1.37893e-11	Rlim	19820
222.923	1.83428	3.56593	0.395551	4.63727	3.53042e-06	3.39547e-05	Lgals3bp	19039
12.2973	1.83058	3.5568	0.596315	3.06982	0.00214186	0.00881148	Arhgef4	226970
36.027	1.83046	3.55649	0.398892	4.58886	4.45682e-06	4.16426e-05	Smcr8	237782
40.3807	1.83022	3.5559	0.419834	4.35938	1.30431e-05	0.000106665	Ndufaf1	69702
31.3876	1.82424	3.5412	0.472979	3.85691	0.00011483	0.000715279	Trim39	79263
383.317	1.82325	3.53877	0.224754	8.11219	4.97173e-16	4.18083e-14	Ptcd2	68927
134.386	1.82321	3.53867	0.288681	6.31565	2.69033e-10	7.41117e-09	Rpp30	54364
53.1276	1.82201	3.53572	0.535362	3.40332	0.000665727	0.00325032	Lig3	16882
58.9249	1.81967	3.53002	0.436714	4.16674	3.08982e-05	0.000224559	Ubxn8	108159
11.5114	1.81927	3.52902	0.677707	2.68444	0.00726507	0.0245667	Msl3l2	73390
99.6545	1.81586	3.5207	0.354388	5.12394	2.99221e-07	3.85549e-06	Wdr55	67936
61.4881	1.81434	3.51698	0.361179	5.02338	5.07711e-07	6.14541e-06	Gtf3c5	70239
178.061	1.81274	3.51308	0.267227	6.78353	1.17277e-11	4.29525e-10	Adar	56417
51.3165	1.8096	3.50544	0.40825	4.43257	9.31166e-06	7.90503e-05	Fkrp	243853
146.498	1.80897	3.50393	0.294636	6.1397	8.26799e-10	2.00915e-08	Hgh1	59053
10.2197	1.80801	3.50158	0.73424	2.46242	0.0138003	0.041495	Kctd7	212919
43.6972	1.80602	3.49677	0.351804	5.13361	2.84242e-07	3.68477e-06	Gnb1l	13972
74.2202	1.80472	3.4936	0.339154	5.32122	1.03073e-07	1.49374e-06	Znhit3	448850
192.928	1.80278	3.48893	0.298434	6.04081	1.53347e-09	3.49391e-08	Clk1	12747
20.9472	1.80196	3.48693	0.512243	3.51778	0.000435177	0.0022393	Zfp746	69228
540.019	1.80133	3.48542	0.244988	7.35275	1.94169e-13	1.02982e-11	Ap3d1	11776
281.74	1.80091	3.48441	0.279317	6.44756	1.13663e-10	3.45915e-09	Ipo11	76582
179.91	1.79789	3.47712	0.244971	7.33921	2.14858e-13	1.12554e-11	Rtel1	269400
102.668	1.79607	3.47272	0.306315	5.86347	4.53282e-09	9.4742e-08	2700097O09Rik	72658
181.541	1.79072	3.45987	0.373395	4.79578	1.62045e-06	1.7132e-05	Vps16	80743
70.6212	1.79026	3.45876	0.348242	5.14084	2.73519e-07	3.55643e-06	Tsen2	381802
283.447	1.78854	3.45465	0.266867	6.70198	2.05618e-11	7.24025e-10	Poc5	67463
75.8034	1.78558	3.44757	0.309371	5.77166	7.84966e-09	1.52949e-07	Rad9a	19367
105.248	1.78428	3.44447	0.263527	6.77077	1.28101e-11	4.67825e-10	Cdyl	12593
23.8582	1.78419	3.44426	0.568208	3.14003	0.0016893	0.00722161	Zkscan5	22757
539.672	1.78371	3.4431	0.274444	6.49936	8.06618e-11	2.53946e-09	Ccna2	12428
20.9631	1.77695	3.427	0.590207	3.01072	0.00260632	0.0104204	Rhox7b	436198
78.3981	1.77684	3.42674	0.376969	4.71348	2.43523e-06	2.45289e-05	Coil	12812
45.2172	1.77605	3.42487	0.394946	4.49695	6.89359e-06	6.11901e-05	Olfr1388	258459
25.9907	1.77546	3.42347	0.601343	2.95249	0.00315225	0.0122468	Nbn	27354
31.3245	1.774	3.42	0.451983	3.92492	8.67589e-05	0.00056036	P4htm	74443
58.832	1.77399	3.41999	0.470198	3.77285	0.000161391	0.000954603	Ahcyl2	74340
34.7973	1.77282	3.41722	0.443411	3.99815	6.38392e-05	0.000427893	Id4	15904
28.6461	1.77221	3.41576	0.508635	3.48424	0.000493528	0.00251125	Prorp	66132
94.4968	1.76959	3.40958	0.472729	3.74336	0.000181577	0.00105689	Mterf3	66410
104.513	1.76947	3.40929	0.247611	7.14619	8.92217e-13	4.10227e-11	Rars2	109093
686.172	1.76629	3.40179	0.288482	6.12273	9.19871e-10	2.20596e-08	Wdr75	73674
238.705	1.75965	3.38616	0.216091	8.14307	3.85366e-16	3.39707e-14	Cul1	26965
389.895	1.75919	3.38508	0.194064	9.06501	1.24598e-19	1.94221e-17	Nxf1	53319
181.324	1.75652	3.37882	0.29229	6.00951	1.8609e-09	4.15114e-08	Psmb8	16913
734.586	1.75482	3.37483	0.262574	6.68312	2.33907e-11	8.05875e-10	Ubqln2	54609
29.4135	1.75459	3.37431	0.434306	4.03998	5.34551e-05	0.000365968	Tchp	77832
468.866	1.75055	3.36488	0.339078	5.16269	2.43431e-07	3.21772e-06	Impdh2	23918
96.3585	1.7505	3.36475	0.28915	6.05395	1.41333e-09	3.22593e-08	Cenpt	320394
122.176	1.75001	3.3636	0.26477	6.60955	3.85494e-11	1.27653e-09	Cep152	99100
32.6105	1.74864	3.36043	0.552102	3.16725	0.0015389	0.00664308	Maneal	215090
217.879	1.74832	3.35968	0.232211	7.52904	5.11145e-14	3.03881e-12	Gm14430	627914
519.982	1.74737	3.35746	0.206736	8.45219	2.85885e-17	3.04515e-15	Nhp2	52530
4712.64	1.7472	3.35706	0.238219	7.33443	2.22674e-13	1.16172e-11	Cox6c	12864
174.58	1.74701	3.35662	0.6674	2.61763	0.00885427	0.0288712	Stk39	53416
20.4093	1.74598	3.35423	0.539971	3.23347	0.00122295	0.00545419	Tab3	66724
1014.49	1.74264	3.34647	0.293953	5.9283	3.06091e-09	6.59773e-08	Ndufa12	66414
99.7326	1.74093	3.34251	0.343849	5.06307	4.12558e-07	5.09992e-06	Eif2b1	209354
74.9627	1.74027	3.34099	0.354288	4.91203	9.01371e-07	1.02412e-05	Spryd4	66701
155.963	1.73999	3.34032	0.312693	5.56452	2.6287e-08	4.45623e-07	Rai1	19377
57.7017	1.73796	3.33564	0.359403	4.83569	1.32687e-06	1.44341e-05	Zfp68	24135
54.6943	1.73559	3.33015	0.404496	4.29074	1.78079e-05	0.000139217	Rnf34	80751
240.555	1.73457	3.32779	0.406014	4.27218	1.93573e-05	0.000150319	Uso1	56041
1370.1	1.73309	3.32438	0.156838	11.0501	2.18877e-28	1.11907e-25	Hnrnpdl	50926
169.272	1.73251	3.32305	0.34838	4.97304	6.59107e-07	7.79344e-06	Armc6	76813
342.556	1.73206	3.32201	0.377198	4.5919	4.39226e-06	4.12614e-05	Naa20	67877
12.9237	1.73197	3.32181	0.611105	2.83416	0.0045947	0.0167894	Spsb4	211949
16.0075	1.72644	3.30911	0.599769	2.87851	0.00399558	0.0149726	Rmdn1	66302
74.752	1.72385	3.30318	0.296466	5.81468	6.07485e-09	1.21898e-07	Tbcc	72726
18.7314	1.72056	3.29565	0.554539	3.1027	0.00191767	0.00804452	Tha1	71776
125.595	1.71923	3.2926	0.380105	4.52304	6.09582e-06	5.47168e-05	Relch	227446
173.909	1.71904	3.29217	0.221507	7.76065	8.44967e-15	5.86976e-13	Cdr2	12585
50.5086	1.71804	3.28989	0.335168	5.12591	2.96107e-07	3.81921e-06	Pphln1	223828
103.299	1.71574	3.28465	0.279385	6.14113	8.1937e-10	1.99489e-08	Cenpu	71876
309.218	1.71353	3.27962	0.265349	6.45763	1.06357e-10	3.2566e-09	Gm9774	100043022
36.3483	1.71216	3.27651	0.441041	3.88209	0.000103563	0.000654345	H2-Q6	110557
472.589	1.71094	3.27374	0.247695	6.90744	4.93473e-12	1.94678e-10	Mdn1	100019
194.63	1.70934	3.27011	0.255223	6.69744	2.12103e-11	7.42768e-10	Myg1	60315
489.232	1.70186	3.2532	0.185663	9.16642	4.88997e-20	8.44643e-18	Maea	59003
304.713	1.70125	3.25183	0.251465	6.76537	1.3297e-11	4.82848e-10	Rtca	66368
69.2372	1.70065	3.25047	0.342131	4.97075	6.66932e-07	7.8714e-06	Cenpp	66336
136.828	1.70061	3.25039	0.245901	6.91584	4.65113e-12	1.8463e-10	Ankrd13a	68420
178.482	1.70039	3.24988	0.265277	6.40985	1.45659e-10	4.26045e-09	Hectd4	269700
361.185	1.69982	3.24859	0.254153	6.68816	2.26001e-11	7.87124e-10	Mthfd1	108156
66.403	1.69809	3.2447	0.33816	5.02155	5.12567e-07	6.19419e-06	Ccdc134	76457
63.3996	1.69223	3.23157	0.357882	4.72846	2.26224e-06	2.29856e-05	Xkr5	319581
75.6198	1.6919	3.23082	0.39184	4.31783	1.57568e-05	0.000125485	Btaf1	107182
315.244	1.69119	3.22923	0.212369	7.96343	1.67333e-15	1.30417e-13	Hacd1	30963
114.42	1.69107	3.22896	0.28838	5.86403	4.51775e-09	9.4742e-08	Kif4	16571
119.522	1.68932	3.22504	0.358501	4.71217	2.45091e-06	2.46285e-05	Btbd19	78611
534.78	1.68777	3.22158	0.262032	6.44108	1.18626e-10	3.57656e-09	Tspan3	56434
70.618	1.68459	3.2145	0.35923	4.68945	2.73939e-06	2.71644e-05	Ap4s1	11782
23.3602	1.68419	3.2136	0.585355	2.87721	0.00401205	0.0150255	Klhl15	236904
24.8957	1.67709	3.19783	0.443398	3.78236	0.000155345	0.000923976	Epg5	100502841
619.58	1.67663	3.19681	0.277622	6.03927	1.54809e-09	3.52093e-08	Psmc2	19181
331.526	1.67589	3.19517	0.226047	7.41393	1.22613e-13	6.81407e-12	Dad1	13135
352.892	1.67578	3.19492	0.214279	7.82056	5.2589e-15	3.7344e-13	Myb	17863
1056.79	1.67402	3.19102	0.260883	6.41673	1.39229e-10	4.08171e-09	Ndufb1	102631912
25.3295	1.67355	3.18999	0.568595	2.94331	0.00324724	0.0125569	Gpkow	209416
91.1779	1.66834	3.17848	0.308775	5.40309	6.55039e-08	1.01242e-06	Tpgs1	110012
322.403	1.66825	3.17828	0.255666	6.52511	6.79512e-11	2.17138e-09	Commd4	66199
26.5626	1.66799	3.17773	0.678108	2.45978	0.0139023	0.0417429	Zfp967	100303732
65.325	1.66767	3.17702	0.347653	4.79695	1.61103e-06	1.70607e-05	Mcm8	66634
1732.51	1.66326	3.16732	0.256853	6.47555	9.44694e-11	2.91288e-09	Slc25a5	11740
64.1539	1.66319	3.16716	0.342896	4.85042	1.232e-06	1.35055e-05	Gtf2h3	209357
15.6084	1.66178	3.16407	0.60995	2.72445	0.00644078	0.0222684	9930104L06Rik	194268
1259.38	1.66098	3.1623	0.158786	10.4605	1.31184e-25	4.93174e-23	Eif4h	22384
198.83	1.66023	3.16066	0.275041	6.03629	1.57697e-09	3.57392e-08	Mtx1	17827
19.8693	1.65655	3.15261	0.564217	2.93601	0.00332461	0.0127805	C1galt1c1	59048
518.57	1.65535	3.15	0.282052	5.86897	4.38498e-09	9.23375e-08	Psmd12	66997
107.143	1.65377	3.14655	0.383987	4.30684	1.65602e-05	0.000130985	Pprc1	226169
48.9518	1.64837	3.13478	0.454602	3.62596	0.000287892	0.00156389	Atad5	237877
278.824	1.64791	3.13379	0.18865	8.73527	2.43065e-18	3.04593e-16	Mrpl23-ps1	100040519
54.8599	1.64789	3.13375	0.451387	3.65072	0.000261504	0.00143889	Helz2	229003
49.1796	1.6467	3.13117	0.655343	2.51273	0.01198	0.0370591	Srf	20807
16.5891	1.64376	3.1248	0.650022	2.52878	0.011446	0.0357743	Zfp82	330502
177.397	1.64294	3.12301	0.322296	5.09759	3.44001e-07	4.37514e-06	Rps6ka4	56613
57.4528	1.64146	3.11981	0.337689	4.86085	1.16882e-06	1.28792e-05	Ddx51	69663
20.6502	1.64093	3.11867	0.540443	3.03627	0.00239523	0.0097325	Gm2237	100039441
65.1007	1.6405	3.11774	0.323707	5.06785	4.02337e-07	4.99774e-06	Zfp105	22646
61.3349	1.63716	3.11052	0.312977	5.23092	1.68668e-07	2.30579e-06	Csrnp2	207785
82.6299	1.63697	3.11013	0.368222	4.44562	8.7638e-06	7.50294e-05	Sco2	100126824
58.5102	1.63616	3.10837	0.398203	4.10885	3.97628e-05	0.000281578	Slx4	52864
89.0194	1.63547	3.10688	0.323291	5.0588	4.21898e-07	5.20029e-06	Alas1	11655
62.3554	1.63482	3.10549	0.374204	4.36879	1.24936e-05	0.000102895	Zmym1	68310
2241.03	1.63314	3.10187	0.190327	8.5807	9.42974e-18	1.06665e-15	H1f0	14958
113.139	1.63291	3.10138	0.287729	5.67517	1.38547e-08	2.52267e-07	Kat14	228714
10.883	1.63187	3.09914	0.659516	2.47434	0.0133481	0.0404107	Atp1b2	11932
536.299	1.63133	3.09798	0.612404	2.66381	0.0077261	0.0258792	Copb1	70349
202.988	1.63115	3.09759	0.367366	4.44011	8.99112e-06	7.66674e-05	Prim1	19075
240.079	1.62998	3.09508	0.345083	4.72343	2.31898e-06	2.34503e-05	Rpf1	70285
323.49	1.6296	3.09428	0.18083	9.0118	2.02696e-19	3.08435e-17	Mrpl36	94066
106.008	1.62948	3.09402	0.327017	4.98287	6.26489e-07	7.45603e-06	Washc3	67282
12.7947	1.62916	3.09332	0.632867	2.57425	0.0100458	0.0319497	Me3	109264
148.623	1.62654	3.08772	0.334892	4.85691	1.19234e-06	1.31045e-05	Fbxo33	70611
87.4645	1.62526	3.08498	0.41229	3.94203	8.07946e-05	0.000527165	Coa6	67892
26.7545	1.61942	3.07252	0.48718	3.32407	0.000887129	0.00416579	Zfp579	68490
392.86	1.61904	3.07172	0.224833	7.20109	5.97337e-13	2.78655e-11	Vps28	66914
171.219	1.619	3.07161	0.238262	6.79503	1.08291e-11	3.989e-10	Ranbp10	74334
72.5093	1.61574	3.06469	0.392813	4.11326	3.9011e-05	0.000276714	Tbc1d19	67249
67.564	1.61447	3.062	0.581233	2.77767	0.005475	0.0194187	Hspbap1	66667
240.607	1.61439	3.06181	0.323047	4.99737	5.81174e-07	6.9621e-06	Pdhx	27402
113.007	1.61386	3.0607	0.380549	4.24088	2.2265e-05	0.00017021	Dnttip2	99480
447.211	1.61288	3.05862	0.213528	7.55351	4.23669e-14	2.5544e-12	Ythdf1	228994
311.54	1.61238	3.05757	0.310409	5.19439	2.05397e-07	2.76066e-06	Igfbp7	29817
53.7979	1.61182	3.05636	0.341643	4.71783	2.38371e-06	2.40668e-05	Glmn	170823
212.576	1.60973	3.05194	0.339188	4.74582	2.07659e-06	2.12344e-05	Mrpl27	94064
521.038	1.60738	3.04697	0.221177	7.26739	3.6649e-13	1.78797e-11	Ndufs7	75406
427.102	1.60218	3.03601	0.283061	5.66019	1.51206e-08	2.71449e-07	Cpsf1	94230
323.266	1.60213	3.03591	0.256104	6.25578	3.95525e-10	1.04888e-08	Selenoh	72657
2035.29	1.59959	3.03057	0.186088	8.59588	8.26266e-18	9.47695e-16	Uqcr10	66152
61.4423	1.59921	3.02977	0.402546	3.97274	7.10499e-05	0.000470306	Tfpi	21788
58.3927	1.59919	3.02972	0.315052	5.07594	3.85585e-07	4.83191e-06	Bcl7b	12054
123.74	1.59779	3.02679	0.3093	5.16582	2.39383e-07	3.17078e-06	Chaf1b	110749
1130.5	1.59728	3.02571	0.172638	9.25218	2.19962e-20	4.01651e-18	Tomm6	66119
28.5354	1.59695	3.02503	0.407742	3.91657	8.98173e-05	0.000578069	1600012H06Rik	67912
36.2371	1.59641	3.02391	0.435975	3.66171	0.000250536	0.0013869	Med29	67224
136.344	1.59113	3.01285	0.328627	4.84175	1.28701e-06	1.40483e-05	Gtf2b	229906
44.4816	1.59005	3.0106	0.521395	3.04961	0.00229137	0.0093678	Gpr180	58245
1144.7	1.58873	3.00784	0.213245	7.45024	9.31682e-14	5.36431e-12	Mrpl17	27397
70.8667	1.58865	3.00769	0.43203	3.67718	0.000235826	0.00131745	Rgs19	56470
29.8895	1.58836	3.00707	0.506857	3.13374	0.00172592	0.00735846	Tex9	21778
136.641	1.58811	3.00656	0.407561	3.89663	9.75414e-05	0.000622453	Mrpl39	27393
36.6939	1.58725	3.00475	0.420816	3.77182	0.000162058	0.000955895	Dnajc25	72429
35.2279	1.58686	3.00396	0.471862	3.36299	0.000771041	0.00369118	Tedc1	104732
41.2937	1.58657	3.00334	0.418723	3.78907	0.000151214	0.000902761	2610044O15Rik8	72139
791.549	1.58627	3.00272	0.215036	7.37675	1.62199e-13	8.78489e-12	Eif3b	27979
354.983	1.58566	3.00145	0.294426	5.3856	7.22036e-08	1.10264e-06	Zfpm1	22761
184.075	1.5835	2.99695	0.293766	5.39034	7.03253e-08	1.07911e-06	Sdr39u1	654795
53.4333	1.58297	2.99586	0.412414	3.8383	0.000123888	0.000760299	Rmnd1	66084
526.414	1.58238	2.99463	0.261111	6.06016	1.35983e-09	3.11493e-08	Ddx1	104721
69.6718	1.57852	2.98663	0.352992	4.47182	7.75557e-06	6.76205e-05	Rrp8	101867
418.572	1.57656	2.98257	0.28921	5.45126	5.00141e-08	8.001e-07	Heatr1	217995
427.454	1.57541	2.9802	0.196822	8.00423	1.20217e-15	9.54419e-14	Prpf8	192159
176.318	1.57529	2.97996	0.333295	4.72642	2.28516e-06	2.31633e-05	Adk	11534
60.3171	1.5729	2.97503	0.386266	4.07208	4.65958e-05	0.000323513	Zfpl1	81909
62.0471	1.5721	2.97337	0.298117	5.27342	1.33901e-07	1.87667e-06	Pms2	18861
80.6339	1.57119	2.9715	0.521408	3.01336	0.00258372	0.0103527	Slc40a1	53945
59.8184	1.57085	2.9708	0.495288	3.17159	0.00151605	0.00655775	Sdhaf2	66072
184.644	1.5707	2.97049	0.283428	5.54179	2.99396e-08	5.02783e-07	Pitpna	18738
39.4512	1.57062	2.97032	0.41868	3.75136	0.000175876	0.00102651	Alg12	223774
18.3834	1.57032	2.96971	0.659213	2.38212	0.0172133	0.0496548	H3c14	15077
149.343	1.56656	2.96197	0.274058	5.71616	1.08959e-08	2.02724e-07	Nubp1	26425
187.887	1.56605	2.96093	0.223695	7.00085	2.54422e-12	1.06975e-10	Gon4l	76022
47.8692	1.56588	2.96057	0.395301	3.96122	7.45685e-05	0.000490629	Swsap1	66962
17.3975	1.56505	2.95888	0.502095	3.11704	0.00182676	0.00771123	Nat8l	269642
48.4244	1.56322	2.95513	0.502919	3.10829	0.00188172	0.00791449	Tti1	75425
407.033	1.56136	2.95132	0.220292	7.08771	1.36352e-12	6.05158e-11	Lyar	17089
220.743	1.56125	2.95109	0.233608	6.68319	2.33797e-11	8.05875e-10	Vps26a	30930
12.1419	1.56061	2.94978	0.639427	2.44063	0.0146615	0.0435316	Arntl2	272322
68.9221	1.56017	2.94889	0.338877	4.60394	4.14563e-06	3.92223e-05	Ncdn	26562
63.554	1.55842	2.94532	0.501855	3.10533	0.00190068	0.00798373	Fzd6	14368
150.982	1.5584	2.94526	0.240007	6.49312	8.40764e-11	2.62754e-09	Thumpd3	14911
59.072	1.55743	2.94329	0.356837	4.36455	1.27387e-05	0.000104577	B230307C23Rik	245305
42.1744	1.55659	2.94158	0.43003	3.61972	0.000294922	0.00159525	Zfp472	224691
107.231	1.55597	2.94032	0.47572	3.27078	0.00107251	0.00486994	Wfdc15a	68221
12304.4	1.55536	2.93908	0.150969	10.3025	6.86438e-25	2.19351e-22	Gm8624	667423
205.422	1.55445	2.93721	0.239247	6.49724	8.18082e-11	2.56578e-09	Pdrg1	68559
65.403	1.55299	2.93424	0.314101	4.94423	7.64464e-07	8.85088e-06	Gzf1	74533
237.06	1.55173	2.93168	0.294836	5.26302	1.41711e-07	1.97746e-06	Ciao2a	68250
92.281	1.55146	2.93114	0.341547	4.54245	5.56035e-06	5.05494e-05	Bambi	68010
40.3693	1.54772	2.92354	0.406104	3.81113	0.000138332	0.000836012	BC029722	613262
521.165	1.54502	2.91807	0.201224	7.67808	1.61488e-14	1.05314e-12	Ppid	67738
673.242	1.54414	2.91629	0.249132	6.19806	5.71642e-10	1.44688e-08	Snx3	54198
107.388	1.54277	2.91353	0.385951	3.99732	6.40644e-05	0.000429178	Parp10	671535
380.423	1.54015	2.90825	0.264867	5.81481	6.07027e-09	1.21898e-07	Pin1	23988
333.562	1.53915	2.90623	0.233653	6.58733	4.47818e-11	1.46021e-09	Umps	22247
54.8576	1.53913	2.9062	0.367205	4.19149	2.77133e-05	0.000205829	Gm14322	626802
280.528	1.53847	2.90486	0.277622	5.54159	2.99735e-08	5.02783e-07	Ppih	66101
374.795	1.53575	2.89938	0.273404	5.61713	1.94155e-08	3.42302e-07	Dcakd	68087
698.477	1.53545	2.89878	0.324802	4.72733	2.27493e-06	2.30962e-05	Cox7c	12867
63.4098	1.53452	2.89692	0.403903	3.79923	0.000145145	0.000871008	Ercc6	319955
97.7555	1.53411	2.89609	0.264778	5.79394	6.8754e-09	1.35829e-07	Pinx1	72400
99.1505	1.53299	2.89385	0.309339	4.9557	7.20686e-07	8.44345e-06	Vac14	234729
135.11	1.53177	2.8914	0.285588	5.36356	8.15974e-08	1.22848e-06	Preb	50907
253.896	1.52893	2.88571	0.219712	6.95879	3.43199e-12	1.40153e-10	Gm773	331416
230.084	1.52864	2.88514	0.234912	6.50728	7.65233e-11	2.42109e-09	Mrpl3	94062
63.646	1.52633	2.88052	0.4126	3.6993	0.000216198	0.00122385	Cdkl1	71091
104.255	1.5253	2.87847	0.286381	5.32614	1.00324e-07	1.46219e-06	Mrps11	67994
17.217	1.52164	2.87118	0.587948	2.58806	0.00965195	0.0309278	Ppp1r16a	73062
608.293	1.51978	2.86747	0.192441	7.89737	2.8485e-15	2.12921e-13	Lamtor5	68576
2128.1	1.51256	2.85316	0.168582	8.97227	2.90457e-19	4.36779e-17	Atp5pb	11950
214.216	1.51043	2.84896	0.281035	5.37454	7.67765e-08	1.16689e-06	Nudt19	110959
260.932	1.5095	2.84712	0.249183	6.0578	1.37995e-09	3.15536e-08	Cmtr1	74157
36.2102	1.50927	2.84667	0.460184	3.27972	0.0010391	0.00474856	Gpr155	68526
208.194	1.50714	2.84246	0.311254	4.84216	1.28437e-06	1.40315e-05	Arl1	104303
210.531	1.50689	2.84196	0.235143	6.40837	1.47081e-10	4.27386e-09	Cdc5l	71702
531.775	1.50096	2.83031	0.189464	7.92214	2.33455e-15	1.79761e-13	Atp6v1d	73834
47.2424	1.50058	2.82957	0.366657	4.09261	4.26552e-05	0.00029875	Rbm43	71684
101.425	1.49832	2.82513	0.307494	4.87268	1.10093e-06	1.22366e-05	Nudt9	74167
15.701	1.49823	2.82495	0.59342	2.52473	0.0115786	0.0360728	Ddx11	320209
55.1019	1.49727	2.82307	0.368177	4.0667	4.76826e-05	0.000330341	Fem1a	14154
130.125	1.49582	2.82024	0.255459	5.85543	4.75781e-09	9.90462e-08	Zfp623	78834
65.036	1.49367	2.81604	0.357865	4.17383	2.99524e-05	0.000218522	Tepsin	78777
19.2704	1.49334	2.8154	0.538124	2.77508	0.00551873	0.0195295	Vmn2r66	233437
21.8012	1.49264	2.81403	0.504623	2.95793	0.00309716	0.0120585	Zfp781	331188
326.527	1.49254	2.81384	0.203604	7.33062	2.29085e-13	1.18549e-11	Actl6a	56456
109.43	1.49209	2.81297	0.274336	5.43893	5.36028e-08	8.53239e-07	Fnbp4	55935
14.0096	1.49191	2.8126	0.598967	2.4908	0.0127456	0.0389283	Vmn1r76	171239
422.183	1.49047	2.80981	0.261526	5.69915	1.20409e-08	2.21768e-07	Srpr	67398
18.1835	1.49039	2.80965	0.539341	2.76335	0.00572117	0.0201177	Pdzd2	68070
75.2648	1.4902	2.80928	0.311691	4.78102	1.74406e-06	1.82577e-05	E2f5	13559
157.331	1.49013	2.80915	0.346043	4.30621	1.66077e-05	0.000131199	Fastkd2	75619
872.016	1.48965	2.80821	0.188173	7.9164	2.44484e-15	1.84911e-13	Eif3g	53356
36.2115	1.48959	2.80809	0.44107	3.37722	0.000732231	0.00353451	Cep128	75216
216.389	1.48806	2.80511	0.209045	7.11835	1.09224e-12	4.9332e-11	Chaf1a	27221
100.943	1.48626	2.80162	0.472341	3.14658	0.0016519	0.00708306	Ncapd3	78658
37.2126	1.48534	2.79984	0.392318	3.78607	0.000153047	0.000911575	Alkbh4	72041
356.478	1.48486	2.79891	0.329292	4.50926	6.50543e-06	5.81079e-05	Mrpl42	67270
91.9428	1.48327	2.79582	0.276574	5.36303	8.18364e-08	1.23063e-06	Pepd	18624
149.804	1.48241	2.79414	0.241553	6.13697	8.41094e-10	2.03615e-08	Alg13	67574
35.4059	1.48163	2.79263	0.409676	3.61658	0.000298518	0.00160998	2210418O10Rik	100504263
921.77	1.47928	2.7881	0.256072	5.77682	7.61252e-09	1.49185e-07	Pcna	18538
68.1755	1.47867	2.78691	0.435979	3.3916	0.000694849	0.0033783	Dus1l	68730
43.7026	1.4785	2.78659	0.395186	3.74128	0.000183087	0.00106374	Cwf19l1	72502
25.0335	1.47817	2.78596	0.517712	2.8552	0.00430093	0.015907	Zfp524	66056
7908.58	1.47772	2.78508	0.15322	9.64444	5.18921e-22	1.18444e-19	Rps13	68052
95.4382	1.47622	2.78219	0.3853	3.83136	0.000127438	0.000779754	Ankrd16	320816
105.971	1.47579	2.78136	0.300248	4.91525	8.8671e-07	1.00925e-05	Tcf19	106795
81.4874	1.47555	2.7809	0.287012	5.14108	2.73163e-07	3.55556e-06	Rdh13	108841
648.327	1.47527	2.78036	0.229667	6.42351	1.33167e-10	3.93104e-09	Cops5	26754
681.363	1.47426	2.77841	0.323526	4.55685	5.19262e-06	4.74425e-05	Selenof	93684
117.663	1.47081	2.77178	0.309628	4.75026	2.03159e-06	2.0908e-05	Parp2	11546
2839.66	1.46895	2.76819	0.162422	9.04403	1.51004e-19	2.32546e-17	Bex3	12070
3245.2	1.46754	2.76551	0.211138	6.95063	3.63654e-12	1.46632e-10	Sdhb	67680
145.867	1.46632	2.76317	0.347999	4.21358	2.51351e-05	0.000189544	Gtf2f1	98053
64.3373	1.46589	2.76234	0.359125	4.08185	4.46793e-05	0.000311391	Pml	18854
367.519	1.46153	2.754	0.276105	5.29339	1.2007e-07	1.70526e-06	Ltv1	353258
42.8841	1.4612	2.75338	0.394729	3.70179	0.000214088	0.00121513	Tonsl	72749
177.617	1.45927	2.74969	0.285924	5.10369	3.33094e-07	4.24065e-06	Cad	69719
41.3397	1.45719	2.74573	0.47966	3.03797	0.00238178	0.00969244	Odf2l	52184
67.7657	1.45619	2.74383	0.363034	4.01116	6.04206e-05	0.000407759	Ino80	68142
88.487	1.45539	2.7423	0.338086	4.30479	1.67144e-05	0.000131879	Kntc1	208628
97.1594	1.45519	2.74193	0.354667	4.10299	4.07851e-05	0.000288155	Bub1	12235
22.3076	1.45321	2.73817	0.586884	2.47615	0.0132808	0.0402742	Zkscan8	93681
28.5423	1.44984	2.73177	0.467473	3.10143	0.00192589	0.00807635	Zkscan2	210162
272.468	1.44948	2.73109	0.231113	6.27173	3.57058e-10	9.50816e-09	Prpf39	328110
80.5203	1.44932	2.7308	0.335797	4.31607	1.5883e-05	0.000126254	Ndufaf5	69487
98.2619	1.44797	2.72825	0.303803	4.76615	1.87775e-06	1.94501e-05	H2aw	319162
41.8497	1.44754	2.72743	0.339069	4.26917	1.96203e-05	0.000152084	Taf1a	21339
108.11	1.44736	2.72708	0.294078	4.92168	8.5806e-07	9.79261e-06	Cipc	217732
51.3125	1.44695	2.7263	0.428136	3.37964	0.000725813	0.00350883	Clasrp	53609
52.9247	1.446	2.72452	0.440632	3.28165	0.00103202	0.00472129	Cox18	231430
455.187	1.44586	2.72425	0.195309	7.40294	1.33198e-13	7.33529e-12	Eif2s1	13665
79.368	1.44499	2.72262	0.36659	3.94171	8.09014e-05	0.000527592	Zwilch	68014
31.6003	1.44363	2.72004	0.495441	2.91383	0.00357023	0.0136142	Zfp950	414758
78.7765	1.4429	2.71867	0.365024	3.95289	7.72143e-05	0.00050665	Tbx2	21385
192.209	1.44236	2.71765	0.265126	5.44028	5.31963e-08	8.47824e-07	Vegfb	22340
55.4361	1.44199	2.71696	0.423685	3.40346	0.000665383	0.00324988	Mink1	50932
33.8594	1.4406	2.71434	0.440993	3.26672	0.00108801	0.00492803	Cep135	381644
72.4837	1.43959	2.71243	0.306085	4.70322	2.5609e-06	2.56531e-05	Alg3	208624
21.9404	1.43916	2.71162	0.510573	2.81871	0.00482172	0.0174839	Tlcd1	68385
52.1161	1.43912	2.71155	0.407797	3.52901	0.000417122	0.00215856	Hps5	246694
578.941	1.43859	2.71055	0.193155	7.44782	9.48976e-14	5.4151e-12	Gpx1	14775
21.7276	1.43827	2.70996	0.556612	2.58397	0.00976695	0.0312181	Faah	14073
1484.48	1.4378	2.70908	0.225951	6.36333	1.9743e-10	5.54626e-09	Rpl9-ps6	100042823
302.264	1.43775	2.70898	0.183226	7.84686	4.26591e-15	3.11582e-13	Gmps	229363
61.9003	1.43629	2.70623	0.375638	3.82358	0.000131526	0.000800172	Apobec3	80287
68.1358	1.43544	2.70465	0.327998	4.37638	1.20666e-05	9.96354e-05	Zfp35	22694
13.6817	1.43473	2.70331	0.549309	2.61188	0.0090046	0.0292272	Fam229b	66337
384.99	1.43465	2.70317	0.267345	5.36628	8.03755e-08	1.21437e-06	Tsr1	104662
108.17	1.43371	2.7014	0.248393	5.77194	7.83621e-09	1.5292e-07	St7l	229681
51.116	1.43353	2.70107	0.345018	4.15494	3.25375e-05	0.000234836	Nme6	54369
44.326	1.43228	2.69873	0.411826	3.47788	0.000505403	0.0025625	Atrip	235610
608.216	1.43188	2.69799	0.218467	6.55424	5.59265e-11	1.80064e-09	Idh3b	170718
989.968	1.43176	2.69776	0.198983	7.1954	6.22759e-13	2.89458e-11	Rpl22l1	68028
115.285	1.43146	2.6972	0.365056	3.92122	8.81035e-05	0.000567897	Ubr1	22222
2998.6	1.4305	2.69541	0.188383	7.59358	3.11187e-14	1.94029e-12	Hsp90aa1	15519
32.7119	1.4298	2.69409	0.434079	3.29386	0.000988201	0.00455014	Tmem170b	621976
196.476	1.42861	2.69188	0.202232	7.06422	1.61526e-12	7.0243e-11	Qrsl1	76563
129.175	1.42745	2.68971	0.307749	4.63836	3.51185e-06	3.38016e-05	Rbm10	236732
15.6698	1.42686	2.68862	0.573602	2.48755	0.0128627	0.0392014	Spaca6	75202
62.388	1.42548	2.68604	0.357713	3.98499	6.74839e-05	0.000449026	Pyurf	66459
96.3865	1.4251	2.68534	0.261263	5.45468	4.90598e-08	7.86803e-07	Eef1akmt1	68043
951.695	1.42357	2.68248	0.262783	5.41727	6.05146e-08	9.48945e-07	Sec61b	66212
291.566	1.42158	2.67878	0.224572	6.33016	2.44908e-10	6.76116e-09	Rnf114	81018
1092.94	1.42043	2.67665	0.202027	7.03089	2.05225e-12	8.80263e-11	Uqcrc2	67003
453.615	1.41948	2.67489	0.247489	5.73552	9.7212e-09	1.8354e-07	Larp7	28036
69.8342	1.41921	2.67438	0.340075	4.17322	3.00327e-05	0.000218984	Rab23	19335
131.671	1.41872	2.67348	0.313129	4.53078	5.87675e-06	5.30484e-05	Alyref2	56009
83.9969	1.41692	2.67016	0.279187	5.07518	3.87131e-07	4.84653e-06	Mis12	67139
24.2741	1.41597	2.6684	0.427254	3.31413	0.000919296	0.0042935	Pibf1	52023
1241.5	1.41511	2.6668	0.16995	8.32663	8.3177e-17	8.306e-15	Ddx39a	68278
231.583	1.41464	2.66593	0.210445	6.72213	1.79088e-11	6.37635e-10	Alkbh3	69113
1005.43	1.41198	2.66101	0.193207	7.30811	2.70927e-13	1.36877e-11	Ptcd3	69956
2804.73	1.41195	2.66097	0.166591	8.47554	2.3399e-17	2.51332e-15	Cox5b	12859
62.6714	1.41187	2.66082	0.334742	4.2178	2.46702e-05	0.000186699	Arhgdig	14570
275.058	1.40956	2.65656	0.220886	6.38138	1.75494e-10	5.00706e-09	Ndufs3	68349
12.1071	1.40916	2.65582	0.576236	2.44545	0.0144671	0.0430744	Tmem254a	66039
89.4714	1.40906	2.65564	0.349082	4.03647	5.42621e-05	0.000370897	Zdhhc16	74168
44.3653	1.40875	2.65508	0.358906	3.92514	8.668e-05	0.000560133	Olfr1506	257665
86.7347	1.40757	2.65291	0.292286	4.81574	1.46657e-06	1.57659e-05	Grpel2	17714
69.3506	1.4063	2.65056	0.332977	4.2234	2.40646e-05	0.000182874	Jtb	23922
49.9497	1.40539	2.64889	0.333309	4.21647	2.48151e-05	0.000187685	Pex12	103737
35.5616	1.40489	2.64797	0.383429	3.66401	0.000248301	0.00137691	Hexim2	71059
193.038	1.40411	2.64655	0.283463	4.95343	7.29159e-07	8.5193e-06	Ablim1	226251
897.969	1.40392	2.6462	0.161956	8.66854	4.37678e-18	5.328e-16	Chchd1	66121
403.433	1.40359	2.64559	0.252472	5.55939	2.70722e-08	4.57721e-07	Magea13	75352
29.8085	1.40333	2.64511	0.542129	2.58856	0.00963795	0.0309063	Kbtbd4	67136
25.8102	1.40197	2.64262	0.432543	3.24123	0.00119017	0.00533407	Sec22c	215474
273.679	1.40185	2.6424	0.197475	7.09884	1.25809e-12	5.64242e-11	Cox10	70383
14.8052	1.3995	2.6381	0.579998	2.41294	0.0158243	0.0463065	Ndufa12-ps	112590811
31.4596	1.39788	2.63514	0.422627	3.30761	0.000940973	0.00437842	Nek3	23954
58.567	1.39787	2.63512	0.322784	4.33065	1.48668e-05	0.000119514	Bap1	104416
21.7904	1.39762	2.63466	0.48809	2.86344	0.00419072	0.0155488	Gm9918	432988
217.146	1.39744	2.63434	0.240261	5.81634	6.01486e-09	1.21889e-07	Bop1	12181
216.9	1.39698	2.6335	0.27031	5.16808	2.36517e-07	3.13932e-06	Trnt1	70047
247.62	1.39376	2.62763	0.245702	5.67257	1.40673e-08	2.55518e-07	Mapkapk2	17164
567.853	1.39288	2.62602	0.310155	4.49092	7.0917e-06	6.27743e-05	Chchd3	66075
526.566	1.39102	2.62263	0.259178	5.36702	8.00476e-08	1.21085e-06	Pmpca	66865
248.335	1.39085	2.62233	0.242255	5.74127	9.39696e-09	1.78738e-07	Slc25a12	78830
991.869	1.38976	2.62035	0.247439	5.61657	1.94786e-08	3.42942e-07	Mcm6	17219
89.9594	1.38953	2.61993	0.311162	4.4656	7.98441e-06	6.94263e-05	Capn6	12338
37.4311	1.38876	2.61853	0.399924	3.47256	0.000515523	0.00260657	Ighmbp2	20589
479.403	1.38853	2.61811	0.294262	4.71868	2.37379e-06	2.39856e-05	Rbmxl1	19656
32.6387	1.38807	2.61728	0.461835	3.00555	0.00265102	0.010576	Haus5	71909
205.332	1.38628	2.61404	0.252627	5.48747	4.07736e-08	6.63908e-07	Pycrl	66194
30.4455	1.3862	2.6139	0.554401	2.50036	0.0124066	0.038093	Lysmd4	75099
405.803	1.38601	2.61356	0.230814	6.00489	1.91463e-09	4.25614e-08	Aimp2	231872
160.784	1.38371	2.60939	0.252917	5.47101	4.47473e-08	7.24918e-07	Cxxc1	74322
75.2291	1.38234	2.60692	0.32864	4.20625	2.59641e-05	0.000194657	Rab32	67844
1164.75	1.38223	2.60671	0.155547	8.88627	6.31948e-19	8.97507e-17	Uck2	80914
317.091	1.38161	2.60559	0.213303	6.47723	9.34205e-11	2.8983e-09	Psmd6	66413
229.218	1.37893	2.60076	0.21469	6.42292	1.33684e-10	3.93721e-09	Sirt7	209011
345.807	1.37683	2.59697	0.273394	5.03606	4.75217e-07	5.77947e-06	Snx27	76742
579.263	1.37619	2.59582	0.184288	7.46761	8.16628e-14	4.72314e-12	Cdr2l	237988
335.266	1.37508	2.59382	0.19252	7.14252	9.16375e-13	4.19824e-11	Ahctf1	226747
272.391	1.37402	2.59192	0.27205	5.05061	4.40399e-07	5.39193e-06	Tk1	21877
891.999	1.37192	2.58814	0.187362	7.32227	2.43816e-13	1.23669e-11	Rps27l	67941
30.2915	1.37181	2.58795	0.449193	3.05395	0.00225852	0.00925269	Dlg2	23859
671.974	1.36968	2.58413	0.231715	5.91105	3.39941e-09	7.27827e-08	Ccnk	12454
465.453	1.367	2.57933	0.172988	7.90229	2.73829e-15	2.05887e-13	Bmi1	12151
16.1837	1.36685	2.57906	0.541146	2.52584	0.0115423	0.0360013	Zfp503	218820
65.8294	1.36663	2.57867	0.35452	3.85486	0.000115794	0.000720233	Slc29a2	13340
49.1657	1.36662	2.57866	0.436608	3.13008	0.00174756	0.00743587	Gm5177	382450
142.834	1.36511	2.57595	0.255112	5.351	8.74711e-08	1.30158e-06	Cic	71722
392.683	1.36429	2.57449	0.260778	5.23161	1.68039e-07	2.30211e-06	Syncrip	56403
346.359	1.36373	2.5735	0.210603	6.47538	9.45742e-11	2.91288e-09	Bola3	78653
14.6235	1.36326	2.57267	0.546484	2.49461	0.0126096	0.0386051	Klf4	16600
28.2203	1.36201	2.57043	0.547964	2.48558	0.012934	0.039387	Oas1c	114643
378.821	1.36141	2.56936	0.233842	5.82193	5.81704e-09	1.18529e-07	Sos2	20663
179.357	1.36118	2.56896	0.441733	3.08146	0.0020599	0.00853525	Thoc1	225160
63.3177	1.36062	2.56796	0.340812	3.99229	6.54379e-05	0.000436548	Recql4	79456
80.9102	1.36038	2.56753	0.357501	3.80525	0.000141664	0.000852118	Zeb2	24136
476.676	1.35561	2.55906	0.200687	6.75487	1.42964e-11	5.17666e-10	Sar1a	20224
43.0595	1.35492	2.55783	0.39016	3.47274	0.00051518	0.00260587	Tarbp1	212728
91.0541	1.35443	2.55697	0.284909	4.75392	1.99513e-06	2.05659e-05	Nsun5	100609
243.364	1.3539	2.55602	0.252726	5.35718	8.45321e-08	1.26669e-06	Ckap2l	70466
407.178	1.35381	2.55586	0.222535	6.08356	1.17544e-09	2.74169e-08	Selenos	109815
29.9341	1.35316	2.55471	0.452715	2.98898	0.00279907	0.0110767	Mplkip	66308
148.094	1.35228	2.55316	0.215169	6.28476	3.28355e-10	8.79881e-09	Rrp12	107094
263.858	1.35029	2.54963	0.326725	4.13279	3.58392e-05	0.000255777	Sgce	20392
46.5233	1.34997	2.54907	0.365553	3.69295	0.000221667	0.00124982	Ranbp17	66011
457.412	1.34966	2.54853	0.17421	7.74735	9.38311e-15	6.41363e-13	Ruvbl1	56505
23.1598	1.34818	2.54591	0.487666	2.76456	0.00569997	0.0200592	Zswim7	69747
146.632	1.3476	2.54488	0.401642	3.35522	0.000793006	0.00378923	Tmem128	66309
1147.95	1.34736	2.54447	0.25323	5.32072	1.0336e-07	1.4962e-06	Glrx3	30926
117.932	1.34707	2.54394	0.300164	4.48777	7.1973e-06	6.35331e-05	Bicdl1	75665
162.179	1.34487	2.54008	0.263455	5.10476	3.31216e-07	4.22095e-06	Rbp4	19662
94.9431	1.34447	2.53938	0.371366	3.62035	0.0002942	0.00159409	Ttc27	74196
32.9845	1.3435	2.53766	0.486596	2.76102	0.00576209	0.0202449	Cenpx	20892
24.8414	1.34132	2.53382	0.547657	2.44919	0.0143177	0.0427529	Zfp788	67607
1691.47	1.34073	2.53279	0.284512	4.71237	2.44858e-06	2.46245e-05	Micos10	433771
102.517	1.34063	2.53262	0.252506	5.3093	1.10045e-07	1.57698e-06	Timmdc1	76916
847.378	1.34052	2.53243	0.153531	8.73125	2.51872e-18	3.12565e-16	Mrps36	66128
83.682	1.33996	2.53144	0.309429	4.33042	1.48824e-05	0.000119565	Elp1	230233
476.284	1.33974	2.53105	0.352215	3.80374	0.000142526	0.000856901	Ckap2	80986
146.247	1.33839	2.5287	0.216013	6.19589	5.79575e-10	1.46117e-08	Eml3	225898
144.884	1.33729	2.52677	0.223853	5.97398	2.31527e-09	5.06743e-08	Skil	20482
180.698	1.33688	2.52604	0.252878	5.28664	1.24584e-07	1.75766e-06	Itfg2	101142
59.0585	1.33672	2.52576	0.322337	4.14695	3.36936e-05	0.000242086	Tnfsf13b	24099
8433.16	1.33664	2.52562	0.190244	7.02593	2.12638e-12	9.0598e-11	Rpl10-ps3	100043346
255.058	1.33663	2.52561	0.236052	5.66245	1.49226e-08	2.68852e-07	Nup133	234865
33.7	1.33638	2.52516	0.400716	3.33497	0.000853074	0.00402659	Toe1	68276
209.774	1.33614	2.52475	0.347813	3.84154	0.000122264	0.000751697	0610009B22Rik	66050
59.2027	1.33583	2.52421	0.335076	3.98665	6.70125e-05	0.000446122	Tap1	21354
52.7482	1.33504	2.52283	0.343133	3.89075	9.99345e-05	0.000635504	Ap5z1	231855
18007.5	1.33467	2.52219	0.165507	8.06414	7.37551e-16	6.04319e-14	Rpl41	67945
264.403	1.33438	2.52166	0.254943	5.23402	1.65862e-07	2.27473e-06	Rhno1	72440
475.57	1.33433	2.52159	0.223736	5.96387	2.46327e-09	5.3638e-08	Sec13	110379
51.6322	1.33367	2.52043	0.314297	4.24334	2.20216e-05	0.000168652	Tmem216	68642
339.918	1.33278	2.51888	0.241624	5.51595	3.469e-08	5.75107e-07	Adrm1	56436
136.887	1.33274	2.5188	0.332769	4.005	6.20187e-05	0.000417882	Cep41	83922
293.18	1.33221	2.51787	0.235871	5.64804	1.6229e-08	2.89545e-07	Tm2d2	69742
281.423	1.33148	2.5166	0.352968	3.77224	0.00016179	0.000955895	Xpo4	57258
184.834	1.331	2.51577	0.246818	5.39264	6.94286e-08	1.06663e-06	Strn4	97387
719.805	1.33084	2.51548	0.160954	8.26844	1.35729e-16	1.27565e-14	Tomm22	223696
256.019	1.33072	2.51529	0.274057	4.85565	1.19995e-06	1.31654e-05	Mrps7	50529
24.7272	1.33048	2.51486	0.459341	2.89649	0.00377359	0.014262	Dmpk	13400
86.0436	1.32961	2.51334	0.317017	4.19413	2.73925e-05	0.000203683	Ier5l	72500
104.103	1.32859	2.51156	0.351771	3.77684	0.000158829	0.000941191	Taf4	228980
415.898	1.32838	2.5112	0.241853	5.4925	3.96287e-08	6.46915e-07	Mrpl35	66223
63.5876	1.32792	2.5104	0.302901	4.38401	1.16516e-05	9.65832e-05	Zbtb24	268294
18.6955	1.3266	2.50811	0.556274	2.38479	0.0170888	0.0493958	Dipk1a	67266
17.8143	1.32651	2.50795	0.537292	2.46887	0.0135539	0.0408694	Eral1	57837
1611.05	1.3255	2.5062	0.318767	4.15822	3.20743e-05	0.000231754	Srsf2	20382
53.7071	1.32538	2.50599	0.329547	4.02182	5.77499e-05	0.000392013	Txndc15	69672
119.21	1.3252	2.50568	0.288598	4.59185	4.39342e-06	4.12614e-05	0610012G03Rik	106264
280.304	1.32517	2.50562	0.290247	4.56565	4.97949e-06	4.56257e-05	Scfd1	76983
37.2703	1.32458	2.5046	0.406097	3.26173	0.00110734	0.00500317	Otud3	73162
72.8454	1.32396	2.50352	0.331977	3.98811	6.66011e-05	0.000443846	Maip1	68115
367.12	1.32377	2.5032	0.244678	5.41026	6.29322e-08	9.78587e-07	Txndc17	52700
59.4093	1.32234	2.50071	0.321005	4.11936	3.79931e-05	0.000269943	Slc5a6	330064
333.903	1.32179	2.49977	0.215556	6.13202	8.67716e-10	2.09662e-08	Tfg	21787
49.5961	1.32145	2.49918	0.405865	3.2559	0.00113033	0.00509627	Ccdc9	243846
92.504	1.32018	2.49698	0.290856	4.53895	5.65346e-06	5.12137e-05	Dctn5	59288
304.274	1.31962	2.49601	0.270915	4.87098	1.11047e-06	1.23148e-05	Shcbp1	20419
246.423	1.31865	2.49433	0.244476	5.3938	6.89846e-08	1.06109e-06	Htra2	64704
28.135	1.31855	2.49415	0.44493	2.96349	0.0030417	0.0118787	Acot10	64833
109.369	1.31751	2.49236	0.35973	3.66251	0.000249759	0.0013844	Urb2	382038
100.767	1.31749	2.49232	0.273112	4.82399	1.40716e-06	1.52298e-05	Rundc1	217201
170.197	1.31646	2.49054	0.228687	5.75658	8.5833e-09	1.65229e-07	Dmrtc1c2	668357
146.643	1.31614	2.48999	0.361267	3.64312	0.000269352	0.00147572	Psmb10	19171
52.2926	1.31555	2.48898	0.314338	4.18515	2.84973e-05	0.000210672	Jrk	16469
120.927	1.31481	2.4877	0.333984	3.93676	8.25883e-05	0.000536677	Gas8	104346
50.062	1.3143	2.48681	0.395125	3.32628	0.000880146	0.00413908	Zfta	108899
30.2873	1.31332	2.48512	0.44366	2.96019	0.00307449	0.0119921	Klhl25	207952
190.336	1.31203	2.4829	0.241559	5.43149	5.58847e-08	8.82964e-07	Mrpl49	18120
251.971	1.31093	2.48102	0.291024	4.50455	6.65123e-06	5.93273e-05	Cwc15	66070
212.129	1.31001	2.47943	0.25863	5.06518	4.08016e-07	5.06336e-06	Brpf1	78783
124.324	1.30833	2.47655	0.312641	4.18478	2.85438e-05	0.000210894	Alg5	66248
968.788	1.30512	2.47104	0.2101	6.21191	5.23437e-10	1.34349e-08	Ubb	22187
450.59	1.30375	2.46869	0.18425	7.07597	1.48412e-12	6.51889e-11	Dcaf13	223499
190.162	1.3036	2.46844	0.300797	4.33383	1.46539e-05	0.000118025	Apoo	68316
40.9687	1.30298	2.46737	0.408097	3.19281	0.00140896	0.00615073	Zfp647	239546
95.8834	1.30229	2.4662	0.42736	3.04729	0.00230917	0.0094248	Ccne2	12448
196.908	1.30177	2.4653	0.279075	4.66457	3.09266e-06	3.02915e-05	Fam111a	107373
42.5726	1.30173	2.46524	0.396191	3.2856	0.00101764	0.00466384	Bdh2	69772
119.725	1.30072	2.46353	0.38909	3.34299	0.000828801	0.00393527	Rev3l	19714
122.893	1.30063	2.46337	0.308867	4.21098	2.54263e-05	0.000191376	Ttc4	72354
676.155	1.29974	2.46185	0.269459	4.82352	1.41048e-06	1.52527e-05	Guk1	14923
41.9545	1.29818	2.45919	0.446685	2.90626	0.00365772	0.0139063	Mmachc	67096
1798.26	1.29547	2.45457	0.20552	6.30339	2.91198e-10	7.97022e-09	Ndufs2	226646
65.8342	1.29334	2.45094	0.274645	4.70912	2.48789e-06	2.49805e-05	Usp54	78787
535.398	1.29297	2.45031	0.194026	6.66389	2.66669e-11	9.04128e-10	Cdk4	12567
266.776	1.2925	2.44952	0.209833	6.15964	7.29126e-10	1.7957e-08	BC003965	214489
510.827	1.29188	2.44846	0.1789	7.22123	5.15199e-13	2.42999e-11	Spcs1	69019
53.6519	1.29184	2.44839	0.485017	2.66348	0.0077336	0.0258975	Rassf8	71323
31.3528	1.29137	2.4476	0.527931	2.44609	0.0144416	0.0430286	Zfp729b	100416706
447.187	1.29065	2.44638	0.18374	7.02433	2.1509e-12	9.13384e-11	Etf1	225363
160.222	1.28896	2.44352	0.293674	4.38908	1.1383e-05	9.47249e-05	Gtf2h1	14884
589.974	1.28636	2.43912	0.198215	6.48972	8.59964e-11	2.67447e-09	Cenpv	73139
781.821	1.28614	2.43875	0.211917	6.06907	1.28652e-09	2.97905e-08	Rabggtb	19352
121.052	1.28573	2.43806	0.291936	4.40416	1.06197e-05	8.9127e-05	Ube2f	67921
1258.01	1.28522	2.43719	0.205957	6.24021	4.36988e-10	1.14225e-08	Sfpq	71514
49.0795	1.28495	2.43674	0.538976	2.38406	0.017123	0.0494716	Tfr2	50765
52.5932	1.28453	2.43602	0.341569	3.76067	0.000169462	0.000992242	Gm7072	631624
99.7245	1.28259	2.43275	0.296756	4.32204	1.54591e-05	0.000123653	0610030E20Rik	68364
254.629	1.28252	2.43263	0.299141	4.28734	1.80826e-05	0.000141192	Ndc1	72787
669.538	1.28134	2.43064	0.23587	5.4324	5.56013e-08	8.79574e-07	1810037I17Rik	67704
55.236	1.28006	2.42849	0.345445	3.70553	0.00021095	0.00120051	Cdca5	67849
962.98	1.27954	2.42761	0.212898	6.01009	1.8542e-09	4.14343e-08	Xbp1	22433
27.6807	1.2794	2.42738	0.484839	2.63881	0.00831976	0.0273727	Nhlrc3	212114
264.289	1.27707	2.42345	0.248913	5.13056	2.88875e-07	3.73347e-06	Pex14	56273
341.207	1.27558	2.42096	0.27732	4.59967	4.2316e-06	3.99176e-05	Tubb2a	22151
715.502	1.27417	2.41859	0.318488	4.00067	6.31626e-05	0.000424694	Rpl10	110954
159.295	1.27347	2.41743	0.292271	4.35716	1.31758e-05	0.000107612	Nfkbib	18036
188.029	1.27345	2.4174	0.20369	6.25192	4.05449e-10	1.07075e-08	Dusp12	80915
601.435	1.27338	2.41727	0.222551	5.72175	1.05434e-08	1.97369e-07	Papola	18789
68.151	1.27327	2.4171	0.296196	4.29875	1.71761e-05	0.000134938	Mob2	101513
659.298	1.2728	2.4163	0.192646	6.60693	3.92378e-11	1.29596e-09	Gse1	382034
39.5771	1.27248	2.41576	0.380963	3.34017	0.000837273	0.00396371	Slc66a1	212555
37.4747	1.27172	2.4145	0.485663	2.61853	0.0088309	0.0288024	Mical2	320878
85.4338	1.27127	2.41374	0.266328	4.77332	1.81217e-06	1.88471e-05	Nup153	218210
108.45	1.27109	2.41344	0.289735	4.3871	1.14874e-05	9.55317e-05	Rap2a	76108
210.731	1.27097	2.41324	0.267575	4.74996	2.03455e-06	2.09216e-05	Smyd2	226830
3466.48	1.27059	2.4126	0.243536	5.21724	1.81609e-07	2.47213e-06	Rpl36al	66483
203.854	1.2705	2.41245	0.283437	4.48247	7.3785e-06	6.48192e-05	Zcchc2	227449
87.459	1.26945	2.4107	0.288889	4.39427	1.11148e-05	9.27343e-05	Mtpap	67440
652.293	1.26804	2.40834	0.204406	6.20354	5.5208e-10	1.40292e-08	Prelid3b	66390
90.0174	1.26715	2.40685	0.302386	4.1905	2.78336e-05	0.000206603	Cnst	226744
901.507	1.26682	2.40631	0.260555	4.86201	1.16199e-06	1.2815e-05	Ndufc1	66377
283.187	1.26577	2.40455	0.263893	4.79652	1.61445e-06	1.70827e-05	Rad51	19361
102.593	1.26531	2.40378	0.300593	4.20937	2.56086e-05	0.000192433	Polr3d	67065
613.894	1.26521	2.40362	0.235815	5.36527	8.08278e-08	1.21833e-06	Ewsr1	14030
1288.93	1.26503	2.40332	0.163422	7.7409	9.87172e-15	6.71172e-13	Ndufa8	68375
143.848	1.26355	2.40086	0.308262	4.09895	4.15031e-05	0.000292594	Ppif	105675
139.716	1.26316	2.40021	0.249867	5.05535	4.29599e-07	5.27487e-06	Plxna1	18844
248.096	1.26148	2.39742	0.340321	3.70674	0.000209945	0.00119533	Smarcc1	20588
138.28	1.26084	2.39636	0.246355	5.118	3.088e-07	3.96691e-06	Cartpt	27220
84.2318	1.26068	2.39608	0.432428	2.91534	0.00355296	0.0135523	Gm20498	105940408
777.172	1.25867	2.39275	0.298365	4.21856	2.45868e-05	0.000186178	Nup85	445007
138.495	1.25653	2.38921	0.249399	5.03823	4.69849e-07	5.72508e-06	Actr8	56249
55.5481	1.25576	2.38792	0.451266	2.78274	0.00539018	0.0191861	Entpd7	93685
86.5738	1.2544	2.38567	0.312845	4.00964	6.08104e-05	0.000410173	Eps15l1	13859
605.64	1.25373	2.38458	0.173085	7.24348	4.37329e-13	2.0858e-11	Rrm1	20133
154.598	1.25244	2.38244	0.272726	4.59231	4.38369e-06	4.12306e-05	Ide	15925
225.471	1.25237	2.38233	0.227443	5.50631	3.66428e-08	6.02791e-07	Blm	12144
251.983	1.25215	2.38197	0.369383	3.38985	0.0006993	0.00339607	Mphosph8	75339
123.186	1.25202	2.38175	0.347607	3.60183	0.000315984	0.00169032	L3mbtl2	214669
39.1464	1.25149	2.38087	0.376228	3.32641	0.00087973	0.00413908	Rnf215	71673
84.577	1.25009	2.37857	0.380031	3.28945	0.00100383	0.00460811	Cox16	66272
1088.02	1.24723	2.37386	0.293784	4.24541	2.18192e-05	0.000167302	Gm12691	100039459
22.5007	1.24723	2.37385	0.509728	2.44685	0.0144111	0.0429577	H2-Q7	15018
242.359	1.24722	2.37384	0.254711	4.89661	9.75033e-07	1.09999e-05	Vta1	66201
458.763	1.24603	2.37188	0.27139	4.59129	4.40513e-06	4.1341e-05	Uchl3	50933
97.4633	1.2458	2.37149	0.304238	4.09481	4.22521e-05	0.000296903	Brca1	12189
33.1895	1.24474	2.36977	0.453827	2.74277	0.00609234	0.0211955	Prkdc	19090
261.421	1.24431	2.36905	0.206298	6.0316	1.62345e-09	3.66624e-08	Ubr7	66622
126.314	1.24253	2.36613	0.278527	4.46109	8.15455e-06	7.07171e-05	Kctd15	233107
500.067	1.24252	2.36612	0.267172	4.65065	3.3089e-06	3.23105e-05	Insm1	53626
44.1027	1.24017	2.36227	0.430663	2.87968	0.00398074	0.0149296	Pex10	668173
504.154	1.23949	2.36115	0.350892	3.5324	0.000411811	0.00213714	Nmd3	97112
173.841	1.23806	2.35881	0.303097	4.08469	4.41354e-05	0.000307936	Cdc7	12545
138.666	1.23785	2.35847	0.250523	4.94107	7.76947e-07	8.97914e-06	Ncapg	54392
1056.41	1.2355	2.35463	0.194121	6.3646	1.95805e-10	5.51273e-09	Cct5	12465
30.7712	1.23505	2.35389	0.406768	3.03625	0.00239543	0.0097325	Kri1	215194
125.146	1.23469	2.35331	0.276919	4.45869	8.24637e-06	7.12077e-05	H2aj	232440
98.9874	1.23381	2.35188	0.295576	4.17427	2.98938e-05	0.00021844	Tk2	57813
74.0046	1.2324	2.34957	0.312727	3.9408	8.121e-05	0.000528527	Rexo4	227656
151.974	1.2321	2.34909	0.305181	4.03729	5.40715e-05	0.000369793	Armt1	73419
92.0637	1.23159	2.34825	0.305664	4.02923	5.59608e-05	0.000381692	Caml	12328
286.625	1.2312	2.34762	0.295755	4.16291	3.14221e-05	0.000227428	Rps3a3	668144
75.5457	1.23093	2.34718	0.280759	4.38429	1.16362e-05	9.65179e-05	Nr2f1	13865
43.8164	1.23021	2.34601	0.432311	2.84565	0.00443207	0.0163024	Gm14296	102639598
285.427	1.22991	2.34553	0.224437	5.47998	4.25369e-08	6.89984e-07	Rnf181	66510
1816.44	1.22971	2.34519	0.244213	5.03538	4.76901e-07	5.79444e-06	Vim	22352
207.208	1.22963	2.34507	0.26469	4.64556	3.39153e-06	3.28165e-05	Cdc45	12544
156.318	1.22961	2.34504	0.220534	5.57562	2.46651e-08	4.23181e-07	Rpusd4	71989
6271.57	1.22958	2.34498	0.216044	5.69131	1.26065e-08	2.31186e-07	Aprt	11821
80.5422	1.22642	2.33985	0.30846	3.97594	7.01028e-05	0.000464758	Mfsd5	106073
238.19	1.22469	2.33706	0.261484	4.68361	2.81859e-06	2.78418e-05	Ostf1	20409
1299.15	1.22466	2.33701	0.193962	6.31395	2.72005e-10	7.47692e-09	Psmb6	19175
220.446	1.22421	2.33627	0.411477	2.97516	0.00292835	0.0115064	Nop14	75416
32.7611	1.22373	2.33549	0.44207	2.76818	0.00563709	0.0198823	Zfp235	56525
37.682	1.22215	2.33293	0.391626	3.1207	0.00180424	0.00762879	1700066M21Rik	73467
34.7315	1.22196	2.33263	0.430267	2.83999	0.00451145	0.0165562	Rimkla	194237
19.3397	1.22188	2.33251	0.486659	2.51075	0.0120474	0.0371955	Ddx59	67997
912.141	1.2217	2.33221	0.265981	4.59318	4.36542e-06	4.1089e-05	Ndufb4	68194
73.6232	1.22026	2.32989	0.337187	3.61895	0.000295798	0.00159733	Rsph3a	66832
75.6819	1.22002	2.32951	0.419494	2.90832	0.00363374	0.0138357	Ankib1	70797
122.384	1.21906	2.32795	0.336331	3.62458	0.00028943	0.00157091	Recql	19691
44.3175	1.21901	2.32787	0.363248	3.35586	0.000791185	0.00378195	Prpf4	70052
217.85	1.21885	2.32761	0.238639	5.1075	3.26448e-07	4.16433e-06	Mtln	67885
145.852	1.21861	2.32723	0.31211	3.90443	9.44481e-05	0.00060392	Ska3	219114
311.388	1.21824	2.32663	0.217182	5.6093	2.03141e-08	3.55692e-07	Rbm42	68035
51.8462	1.21791	2.32609	0.350797	3.47184	0.000516912	0.00261256	Slc35a4	67843
231.795	1.21766	2.32568	0.198659	6.12938	8.82234e-10	2.12492e-08	Fam216a	68948
179.351	1.2173	2.32512	0.245846	4.95149	7.36471e-07	8.58902e-06	Washc2	28006
92.9872	1.21629	2.32348	0.30875	3.93939	8.16906e-05	0.000531114	Rpap3	71919
94.056	1.21612	2.32321	0.369005	3.29568	0.000981838	0.004529	Tars2	71807
44.0583	1.21426	2.32021	0.435445	2.78854	0.00529461	0.018925	Zbtb6	241322
972.782	1.2139	2.31964	0.258788	4.69072	2.7225e-06	2.70388e-05	Cfl1	12631
355.973	1.2121	2.31675	0.236671	5.12145	3.03194e-07	3.89882e-06	Imp4	27993
128.322	1.21124	2.31537	0.272051	4.45227	8.49676e-06	7.30367e-05	Tox4	268741
62.7172	1.2107	2.31449	0.288215	4.20066	2.66134e-05	0.000198467	Ubiad1	71707
30.1229	1.20899	2.31176	0.411912	2.93508	0.00333465	0.0128114	Mettl18	69962
49.8199	1.20885	2.31153	0.359357	3.36391	0.000768462	0.00368712	Gins1	69270
244.717	1.2086	2.31114	0.26858	4.49996	6.79651e-06	6.04124e-05	Prmt5	27374
63.1411	1.20817	2.31044	0.343769	3.51447	0.000440625	0.00226369	Coa7	69893
195.013	1.2073	2.30905	0.218137	5.53459	3.11954e-08	5.21228e-07	Rad51ap1	19362
112.586	1.20711	2.30874	0.288163	4.18898	2.80214e-05	0.000207635	Txnl4a	27366
680.763	1.20679	2.30823	0.22656	5.32657	1.00087e-07	1.4604e-06	Srsf3-ps	100502754
224.159	1.2064	2.30761	0.219539	5.49513	3.90419e-08	6.38968e-07	Stx1a	20907
722.193	1.20428	2.30422	0.230966	5.21411	1.84704e-07	2.50625e-06	Zfp207	22680
119.832	1.2032	2.3025	0.271479	4.43203	9.33496e-06	7.91768e-05	2310039H08Rik	67101
769.15	1.20166	2.30005	0.214902	5.59169	2.24871e-08	3.9e-07	Rnf7	19823
13311.5	1.20119	2.2993	0.136412	8.80564	1.30103e-18	1.79959e-16	Rpl7a	27176
33.0829	1.20117	2.29925	0.42309	2.83903	0.00452503	0.0166013	Kdm1b	218214
756.809	1.20044	2.2981	0.157316	7.63074	2.33416e-14	1.49176e-12	Polr2g	67710
3198.31	1.19968	2.29689	0.202839	5.91446	3.32974e-09	7.14107e-08	Atp5o	28080
56.7217	1.19959	2.29675	0.324762	3.69375	0.000220968	0.00124643	Slc25a38	208638
271.371	1.19887	2.2956	0.192024	6.24332	4.28377e-10	1.12665e-08	Ppp1r8	100336
33.5916	1.19655	2.2919	0.467427	2.55986	0.0104715	0.0331059	Gm5315	384470
1843.66	1.19634	2.29157	0.246895	4.84554	1.2627e-06	1.38184e-05	Atp5g1	11951
1408.98	1.19621	2.29137	0.23705	5.04625	4.50563e-07	5.50583e-06	Mrfap1	67568
94.1292	1.19585	2.29079	0.2956	4.04549	5.2213e-05	0.000358425	Pop7	74097
240.606	1.19548	2.29021	0.204504	5.84575	5.04292e-09	1.04471e-07	Pan3	72587
441.067	1.19394	2.28776	0.186969	6.38575	1.7056e-10	4.88811e-09	Dlst	78920
103.527	1.19365	2.28731	0.267608	4.46046	8.17851e-06	7.08727e-05	Trim46	360213
1140.24	1.1934	2.28691	0.211299	5.6479	1.62419e-08	2.89545e-07	P4hb	18453
159.077	1.19293	2.28617	0.297932	4.00404	6.22695e-05	0.000419351	Pimreg	109212
258.12	1.19244	2.28539	0.222038	5.37045	7.85419e-08	1.19089e-06	Dnajc5	13002
206.658	1.19205	2.28477	0.223781	5.32686	9.99265e-08	1.4604e-06	Schip1	30953
326.352	1.191	2.28311	0.250849	4.74787	2.05573e-06	2.11055e-05	Plk1	18817
291.614	1.19058	2.28244	0.35209	3.38147	0.000720994	0.00348817	Tmem33	67878
470.762	1.18855	2.27923	0.284629	4.17577	2.9698e-05	0.000217428	Hat1	107435
146.191	1.18818	2.27866	0.382239	3.10848	0.00188052	0.00791205	Fastkd3	69577
46.0931	1.18736	2.27735	0.380358	3.12168	0.00179822	0.00761003	Tmem126b	68472
132.83	1.18733	2.27731	0.379003	3.13278	0.00173161	0.00738026	Usp16	74112
258.331	1.18616	2.27546	0.23684	5.00825	5.49274e-07	6.59852e-06	Ndufaf4	68493
120.577	1.18611	2.27538	0.276382	4.29157	1.77418e-05	0.00013887	Mbd1	17190
38.9068	1.1861	2.27536	0.397733	2.98214	0.00286242	0.011282	Brpf3	268936
319.575	1.18445	2.27277	0.177452	6.6748	2.47577e-11	8.47094e-10	Timm23	53600
258.742	1.18421	2.27239	0.233932	5.06218	4.1448e-07	5.11873e-06	Shmt1	20425
378.79	1.1841	2.27222	0.257429	4.59974	4.23022e-06	3.99176e-05	Psmb7	19177
44.1269	1.1823	2.26938	0.487062	2.4274	0.0152073	0.0448293	Atg14	100504663
146.035	1.18219	2.2692	0.316641	3.73352	0.000188824	0.0010921	Rbis	69126
147.646	1.18175	2.26851	0.275858	4.2839	1.83643e-05	0.000143304	2300009A05Rik	69478
1582.32	1.18134	2.26788	0.251565	4.69597	2.6535e-06	2.64563e-05	Cox6b1	110323
70.3386	1.18068	2.26683	0.338649	3.48642	0.000489525	0.00249386	Fis1	66437
138.745	1.17962	2.26517	0.328679	3.58896	0.000331998	0.00176522	Haus3	231123
1291.04	1.17901	2.26422	0.165142	7.1394	9.3742e-13	4.27932e-11	Cdt1	67177
413.288	1.1786	2.26358	0.226021	5.21457	1.84241e-07	2.50262e-06	Jkamp	104771
125.008	1.17751	2.26186	0.250837	4.69432	2.67498e-06	2.6629e-05	Abraxas2	109359
88.474	1.17669	2.26057	0.319015	3.6885	0.000225579	0.00126796	Cog8	97484
139.554	1.17642	2.26016	0.319701	3.67975	0.000233459	0.00130766	Cinp	67236
548.887	1.17568	2.259	0.249989	4.70294	2.56441e-06	2.56682e-05	Pgp	67078
354.814	1.17508	2.25805	0.208992	5.62259	1.8812e-08	3.32579e-07	Naa38	78304
79.8643	1.17471	2.25748	0.275618	4.26209	2.0252e-05	0.000156317	Tmem29	382245
124.366	1.17414	2.25658	0.266282	4.40939	1.03663e-05	8.72874e-05	Upf2	326622
222.593	1.17327	2.25522	0.243544	4.81747	1.45392e-06	1.56431e-05	Vkorc1	27973
213.278	1.17251	2.25403	0.250693	4.67706	2.91012e-06	2.86131e-05	Dars	226414
87.9226	1.17163	2.25266	0.312617	3.74782	0.000178381	0.0010397	Crebzf	233490
200.145	1.16957	2.24944	0.228821	5.11128	3.19984e-07	4.09003e-06	Mrpl11	66419
33.7957	1.16955	2.24942	0.46474	2.51657	0.0118502	0.0367288	Spire2	234857
451.729	1.16886	2.24834	0.194686	6.00382	1.92734e-09	4.26954e-08	Pde4dip	83679
375.829	1.16856	2.24788	0.223697	5.22388	1.75214e-07	2.39017e-06	Rwdd4a	192174
76.1763	1.16847	2.24773	0.313488	3.72732	0.000193525	0.00111475	Plekhg4	102075
837.528	1.16796	2.24694	0.251381	4.64617	3.38149e-06	3.27938e-05	Atp5j	11957
228.44	1.16796	2.24694	0.251213	4.64928	3.33098e-06	3.23777e-05	Zc3hav1	78781
419.034	1.16758	2.24635	0.214602	5.4407	5.30719e-08	8.46898e-07	Actr1b	226977
133.992	1.16741	2.24607	0.396367	2.94526	0.00322679	0.0125022	Hsd17b7	15490
730.603	1.16666	2.24491	0.275728	4.2312	2.32452e-05	0.000177491	Eif3m	98221
73.5478	1.16578	2.24355	0.375564	3.10409	0.00190867	0.00801205	Rpp21	67676
86.0292	1.16543	2.243	0.389227	2.99421	0.00275156	0.0109259	Mrpl40	18100
270.241	1.16504	2.24239	0.259994	4.48101	7.42919e-06	6.52197e-05	Cops2	12848
23.067	1.16346	2.23993	0.482741	2.41011	0.0159479	0.0466361	Mmp24	17391
38.2333	1.16311	2.23939	0.417737	2.78431	0.00536419	0.0191309	Lancl2	71835
241.053	1.1621	2.23783	0.297088	3.91165	9.16667e-05	0.00058844	Orc6	56452
223.962	1.1618	2.23737	0.249853	4.64995	3.3202e-06	3.23467e-05	Noa1	56412
1916.55	1.16105	2.23621	0.197963	5.86501	4.49102e-09	9.44149e-08	Slc25a3	18674
73.6399	1.16053	2.23539	0.350651	3.30964	0.000934164	0.00435308	Ikbkg	16151
100.316	1.1601	2.23473	0.290066	3.99942	6.34981e-05	0.000426278	Usp38	74841
207.774	1.15931	2.23351	0.277304	4.18065	2.90674e-05	0.000213897	Mybl2	17865
90.6882	1.15854	2.23231	0.258437	4.48287	7.36443e-06	6.47401e-05	Tmem189	407243
507.615	1.15823	2.23184	0.169773	6.82224	8.96288e-12	3.34981e-10	Tmem167	66074
151.918	1.15798	2.23145	0.268012	4.32062	1.55592e-05	0.000124144	BC005624	227707
153.461	1.15784	2.23123	0.243881	4.74757	2.05872e-06	2.11192e-05	Cenpn	72155
62.8372	1.15781	2.23118	0.367211	3.15297	0.00161619	0.00694625	Olfr482	258728
121.57	1.15594	2.2283	0.310631	3.72127	0.000198226	0.00113921	Rc3h1	381305
112.902	1.15425	2.22569	0.315585	3.65749	0.000254694	0.00140687	Cbfa2t3	12398
20.0559	1.15413	2.2255	0.478599	2.41147	0.0158882	0.0464719	Pomk	74653
251.684	1.15351	2.22454	0.237046	4.86616	1.13789e-06	1.25709e-05	Riok1	71340
296.43	1.15318	2.22403	0.22383	5.15202	2.57696e-07	3.38167e-06	Usp1	230484
83.6484	1.15262	2.22317	0.346372	3.32769	0.000875705	0.00412275	Gtf3c3	98488
33.1251	1.15137	2.22125	0.423176	2.72079	0.0065127	0.0224623	Pus3	67049
35.3735	1.15003	2.21919	0.472072	2.43614	0.0148449	0.0439638	Spink10	328971
36.2483	1.14968	2.21864	0.391003	2.94033	0.00327866	0.0126419	Zbtb1	268564
40.8836	1.14961	2.21853	0.43789	2.62533	0.00865652	0.0282842	Zfp213	449521
57.0152	1.14949	2.21835	0.366562	3.13586	0.00171349	0.00731523	Zfp748	212276
318.675	1.14897	2.21756	0.239204	4.80332	1.56053e-06	1.665e-05	Rrm2	20135
61.0839	1.1475	2.21529	0.428377	2.6787	0.00739078	0.0248996	Eif2ak3	13666
54.0055	1.14666	2.21401	0.422979	2.71091	0.00670992	0.0229998	Trp53rkb	76367
45.6485	1.14655	2.21384	0.480192	2.38769	0.0169546	0.0490858	Nfkb1	18033
449.773	1.14648	2.21374	0.249902	4.58774	4.48061e-06	4.17732e-05	Pclaf	68026
322.688	1.14622	2.21333	0.198218	5.78262	7.35452e-09	1.44624e-07	Vmp1	75909
84.7315	1.14576	2.21262	0.302153	3.79198	0.00014945	0.000894318	Unc45a	101869
239.832	1.14438	2.21051	0.198832	5.75551	8.63795e-09	1.66031e-07	Ftsj3	56095
97.0898	1.1441	2.21008	0.294884	3.87984	0.000104525	0.000658796	Snapc2	102209
34.5333	1.1435	2.20917	0.387541	2.95066	0.00317097	0.0123083	Dusp28	67446
71.0807	1.14344	2.20907	0.304161	3.75933	0.00017037	0.000997101	Sobp	109205
6072.54	1.14227	2.20728	0.230563	4.95425	7.26091e-07	8.49121e-06	Rpl38	67671
217.781	1.14102	2.20537	0.232431	4.90906	9.15142e-07	1.03792e-05	Dnajb1	81489
410.254	1.14091	2.2052	0.18715	6.09622	1.08607e-09	2.54719e-08	Itpa	16434
148.128	1.14026	2.20421	0.285129	3.99911	6.35811e-05	0.000426611	Gabrb3	14402
85.8434	1.13974	2.20342	0.371055	3.07163	0.00212895	0.00877247	Ptpmt1	66461
61.6305	1.13965	2.20327	0.345752	3.29613	0.000980257	0.00452497	Ing5	66262
224.334	1.1394	2.2029	0.281659	4.04532	5.22516e-05	0.000358497	Asb8	78541
195.955	1.13876	2.20192	0.255309	4.46031	8.18401e-06	7.08727e-05	Zfp622	52521
171.05	1.13759	2.20014	0.246507	4.61484	3.93401e-06	3.74978e-05	Ubxn4	67812
163.821	1.13527	2.1966	0.304517	3.72812	0.000192917	0.00111175	Rapgef1	107746
89.9938	1.13363	2.1941	0.25394	4.46415	8.03887e-06	6.98524e-05	Uspl1	231915
618.822	1.13272	2.19272	0.211226	5.3626	8.20322e-08	1.23212e-06	Cenph	26886
72.6881	1.13175	2.19124	0.349965	3.23388	0.00122119	0.00544826	Clspn	269582
177.703	1.1314	2.19072	0.307561	3.67863	0.000234488	0.0013117	Isca1	69046
35.7257	1.12811	2.18573	0.424621	2.65676	0.00788965	0.0262824	Zfp276	57247
227.595	1.12712	2.18422	0.31628	3.56366	0.000365715	0.00192369	Slc6a15	103098
41.2431	1.12561	2.18194	0.395248	2.84786	0.00440142	0.0162083	Inpp5e	64436
415.345	1.12525	2.1814	0.202022	5.56997	2.5478e-08	4.34793e-07	Cd24a	12484
287.18	1.1248	2.18071	0.240384	4.67919	2.88013e-06	2.8362e-05	Ppp4r1	70351
343.534	1.12441	2.18013	0.183577	6.12504	9.06594e-10	2.17821e-08	Mtrex	72198
93.2013	1.12417	2.17976	0.373234	3.01198	0.00259549	0.0103868	Psmc3ip	19183
216.74	1.12379	2.17919	0.240369	4.67529	2.93541e-06	2.88397e-05	Mrpl46	67308
287.695	1.12364	2.17896	0.227108	4.9476	7.51358e-07	8.72285e-06	Mien1	103742
26.9912	1.12337	2.17855	0.423434	2.65299	0.00797822	0.0265083	Hira	15260
139.742	1.12306	2.17809	0.272081	4.12769	3.66426e-05	0.000261073	Rbm7	67010
36.3757	1.12192	2.17636	0.405565	2.7663	0.00566956	0.0199747	Clpx	270166
80.2623	1.12086	2.17476	0.381806	2.93567	0.00332827	0.0127907	Apbb1	11785
49.8098	1.12009	2.1736	0.316838	3.5352	0.000407474	0.00211807	Abcf3	27406
264.075	1.11862	2.17139	0.179691	6.22523	4.80836e-10	1.24162e-08	Pitpnb	56305
278.285	1.11846	2.17115	0.205154	5.45181	4.98585e-08	7.9861e-07	Cdipt	52858
99.6876	1.11801	2.17048	0.300175	3.72453	0.000195679	0.00112564	3830403N18Rik	70691
68.3985	1.11678	2.16862	0.304626	3.66607	0.000246307	0.00136823	1700123O20Rik	58248
222.206	1.11576	2.16709	0.278948	3.99987	6.33769e-05	0.000425687	Rbm4	19653
31.558	1.11561	2.16686	0.469475	2.37629	0.0174879	0.0502428	Iqce	74239
51.5725	1.11483	2.1657	0.373339	2.98611	0.00282551	0.011164	Mavs	228607
160.408	1.11404	2.16451	0.293853	3.79115	0.000149953	0.000896911	Tomm40	53333
439.984	1.11395	2.16438	0.250496	4.44698	8.70846e-06	7.46556e-05	Ik	24010
758.158	1.11393	2.16434	0.180093	6.18529	6.1988e-10	1.55359e-08	Ndufb2	68198
85.6107	1.11362	2.16388	0.284908	3.9087	9.27923e-05	0.000594522	Zdhhc4	72881
42.5102	1.11198	2.16141	0.40896	2.71904	0.00654724	0.0225571	Tmem251	320351
136.437	1.11109	2.16009	0.302812	3.66925	0.000243258	0.00135483	Ppp4r3b	104570
135.045	1.11092	2.15984	0.260318	4.26756	1.9762e-05	0.000152823	Prdm4	72843
110.1	1.11084	2.15972	0.333778	3.32809	0.000874444	0.00412136	Pgs1	74451
280.428	1.10987	2.15827	0.240152	4.62154	3.80897e-06	3.64146e-05	Mcm10	70024
56.7195	1.1096	2.15786	0.453766	2.44532	0.0144723	0.0430799	Naa16	66897
43.2923	1.10761	2.15489	0.398623	2.7786	0.00545944	0.0193894	Kazald1	107250
49.2413	1.10632	2.15295	0.399355	2.77026	0.00560121	0.019783	Tph2	216343
1364.04	1.10531	2.15145	0.218677	5.05452	4.31474e-07	5.2928e-06	Cycs	13063
53.4987	1.1049	2.15085	0.430496	2.56659	0.0102705	0.0325751	Zfp958	233987
250.301	1.10459	2.15037	0.279229	3.95584	7.6265e-05	0.000501193	Kansl3	226976
159.682	1.10423	2.14984	0.353059	3.12759	0.00176243	0.00749415	Mrpl47	74600
63.8373	1.10384	2.14926	0.331372	3.33113	0.000864952	0.00408114	Xrcc2	57434
39.106	1.10365	2.14897	0.418385	2.63788	0.00834263	0.0274273	Pigbos1	66364
130.505	1.10362	2.14893	0.252997	4.36219	1.28769e-05	0.000105508	Morc3	338467
187.906	1.10293	2.1479	0.334837	3.29393	0.000987985	0.00455014	Ptbp2	56195
35.4105	1.10285	2.14779	0.364677	3.02418	0.00249305	0.0100619	Fam13b	225358
2654.35	1.10278	2.14768	0.279633	3.94367	8.02452e-05	0.000524652	Rpl17	319195
28.8245	1.10247	2.14722	0.439294	2.50964	0.0120856	0.0372774	Zfp668	244219
1465.27	1.10167	2.14602	0.241922	4.55381	5.26831e-06	4.80653e-05	Mdh1	17449
50.2253	1.1014	2.14563	0.327015	3.36804	0.000757045	0.00363643	Ints10	70885
68.8435	1.10131	2.1455	0.437087	2.51966	0.0117468	0.0364872	Zfp346	26919
128.148	1.10128	2.14545	0.289129	3.80896	0.000139551	0.000841384	Phf20l1	239510
83.084	1.10107	2.14514	0.321495	3.42484	0.00061517	0.00304064	Dnlz	52838
254.187	1.10066	2.14452	0.216514	5.08354	3.7047e-07	4.67134e-06	Rab21	216344
334.101	1.09986	2.14333	0.196714	5.59115	2.25573e-08	3.90688e-07	Zfr	22763
106.509	1.09971	2.14312	0.294518	3.73394	0.00018851	0.00109078	Jade2	76901
65.0911	1.09905	2.14213	0.310816	3.53601	0.000406221	0.00211242	Ccnq	69109
103.375	1.09902	2.14209	0.460994	2.38402	0.0171248	0.0494716	Naa30	70646
2184.28	1.09883	2.14181	0.20368	5.3949	6.85624e-08	1.05586e-06	Ndufa1	54405
353.744	1.09879	2.14176	0.206087	5.33169	9.73032e-08	1.42466e-06	Diablo	66593
68.7611	1.09847	2.14128	0.288642	3.80566	0.000141427	0.000851494	Crbn	58799
225.177	1.09659	2.13849	0.26909	4.07517	4.59799e-05	0.000320106	Tmem126a	66271
232.148	1.09304	2.13323	0.238419	4.58451	4.55046e-06	4.2292e-05	Rnh1	107702
46.989	1.092	2.1317	0.393482	2.77523	0.00551635	0.0195264	Zfp94	22756
76.8457	1.09196	2.13163	0.313712	3.48077	0.000499966	0.00253795	Lyrm4	380840
527.379	1.09173	2.13129	0.203466	5.36566	8.0655e-08	1.21716e-06	Mcm7	17220
135.007	1.09125	2.13059	0.28154	3.87602	0.00010618	0.000666923	Setdb1	84505
2879.7	1.09085	2.12999	0.271207	4.02219	5.76588e-05	0.000391602	Hnrnpu	51810
364.804	1.09055	2.12954	0.199785	5.45861	4.79888e-08	7.71563e-07	Thumpd1	233802
83.1156	1.08754	2.12511	0.361998	3.00427	0.00266216	0.0106039	Palm	18483
112.285	1.08645	2.12352	0.302546	3.59105	0.000329354	0.00175262	Cyfip1	20430
88.3318	1.08601	2.12286	0.337439	3.21838	0.00128917	0.0057097	Aurkb	20877
175.673	1.08569	2.1224	0.26826	4.04718	5.18395e-05	0.000356052	Nsl1	381318
142.087	1.08489	2.12121	0.208531	5.20251	1.96613e-07	2.65375e-06	Gm4779	102634296
56.0851	1.08481	2.1211	0.37821	2.86829	0.00412702	0.0153588	Plpp5	71910
222.529	1.08471	2.12095	0.278691	3.89217	9.93522e-05	0.000632116	Gnpat	14712
939.307	1.08437	2.12045	0.242196	4.47726	7.56084e-06	6.62569e-05	U2surp	67958
75.792	1.08322	2.11877	0.394876	2.7432	0.00608436	0.0211735	Tmem184c	234463
92.9815	1.08286	2.11823	0.424692	2.54976	0.0107797	0.0339709	Ccdc167	68597
65.3532	1.08233	2.11745	0.375052	2.88581	0.00390408	0.0146987	Pstk	214580
132.369	1.08108	2.11562	0.260513	4.1498	3.32759e-05	0.000239624	Pigp	56176
79.0559	1.08099	2.11548	0.313184	3.4516	0.000557265	0.00278458	Pelp1	75273
83.7951	1.08096	2.11544	0.310108	3.48575	0.000490757	0.00249815	Aven	74268
170.663	1.07842	2.11173	0.292994	3.6807	0.000232598	0.0013034	Slc25a22	68267
42.972	1.0782	2.1114	0.41655	2.5884	0.00964217	0.0309113	Sap30bp	57230
2047.77	1.07692	2.10953	0.257221	4.18676	2.82964e-05	0.000209349	Atp5k	11958
6370.68	1.07614	2.10839	0.208481	5.16181	2.44569e-07	3.22942e-06	Rps26	27370
141.35	1.07596	2.10813	0.268102	4.01325	5.98874e-05	0.000404588	Zfp41	22701
185.23	1.07573	2.10779	0.25824	4.16561	3.1052e-05	0.000225193	Ube2e1	22194
550.656	1.07411	2.10542	0.178904	6.00384	1.92704e-09	4.26954e-08	Trim27	19720
172.838	1.07398	2.10523	0.28995	3.70402	0.00021221	0.00120608	Fen1	14156
144.178	1.07379	2.10496	0.287477	3.73523	0.000187541	0.00108616	Mrpl21	353242
44.1365	1.07322	2.10413	0.348541	3.07918	0.00207569	0.00858624	Tubgcp4	51885
65.2149	1.07103	2.10094	0.325823	3.28716	0.00101204	0.00464119	Pcsk7	18554
472.113	1.07004	2.0995	0.286845	3.73039	0.000191184	0.00110425	Timm9	30056
155.739	1.06948	2.09868	0.242965	4.4018	1.07357e-05	8.99757e-05	Pcsk6	18553
851.282	1.06817	2.09677	0.17814	5.99624	2.01938e-09	4.4657e-08	Eif5	217869
151.944	1.06742	2.09568	0.303581	3.5161	0.000437943	0.00225263	Rps6ka6	67071
105.468	1.0674	2.09566	0.36422	2.93066	0.00338244	0.0129755	Pex3	56535
47.6453	1.06683	2.09483	0.428531	2.4895	0.0127921	0.0390236	Crat	12908
330.582	1.06674	2.0947	0.200593	5.31793	1.04953e-07	1.51583e-06	Pno1	66249
252.868	1.06587	2.09343	0.240953	4.42356	9.7088e-06	8.2293e-05	Psme1	19186
221.583	1.06365	2.09021	0.222189	4.78713	1.69182e-06	1.78276e-05	Pfas	237823
284.272	1.06286	2.08907	0.273717	3.88307	0.000103145	0.000652352	Eif6	16418
58.3763	1.06269	2.08883	0.410572	2.58833	0.00964438	0.0309113	Zfp239	22685
342.073	1.06233	2.0883	0.230851	4.60181	4.18833e-06	3.95971e-05	Utp20	70683
127.593	1.06146	2.08705	0.230271	4.60963	4.03387e-06	3.83068e-05	Gtf2e1	74197
107.515	1.06146	2.08704	0.368372	2.88149	0.00395804	0.014874	Lrif1	321000
98.766	1.06059	2.08578	0.262327	4.043	5.27708e-05	0.000361865	2410004B18Rik	66421
105.89	1.06043	2.08555	0.255267	4.15421	3.26418e-05	0.000235455	Mettl23	74319
135.581	1.06029	2.08536	0.305597	3.46958	0.000521279	0.00263255	Gins4	109145
79.637	1.06021	2.08524	0.347923	3.04726	0.00230938	0.0094248	Eef1e1	66143
76.5938	1.05979	2.08463	0.293615	3.60945	0.000306848	0.00164934	Elof1	66126
64.1541	1.05977	2.0846	0.29841	3.5514	0.000383192	0.00200408	Mrs2	380836
429.909	1.05933	2.08396	0.173734	6.09739	1.07814e-09	2.53323e-08	Lap3	66988
112.749	1.05859	2.08289	0.26892	3.93644	8.26984e-05	0.000536958	Ccdc84	382073
164.046	1.05833	2.08251	0.270751	3.90885	9.27359e-05	0.000594458	Cables1	63955
370.959	1.05829	2.08246	0.223927	4.72603	2.28946e-06	2.31885e-05	Emc2	66736
38.3146	1.05814	2.08224	0.390872	2.70712	0.00678699	0.0232135	8030474K03Rik	382231
47.011	1.05765	2.08153	0.379128	2.78968	0.00527594	0.0188794	Pcca	110821
110.267	1.05752	2.08136	0.269477	3.92436	8.6961e-05	0.000561381	Nfx1	74164
499.157	1.05705	2.08067	0.227399	4.64843	3.34474e-06	3.24867e-05	Uba2	50995
30.6357	1.05705	2.08067	0.418655	2.52486	0.0115744	0.0360728	Hexdc	238023
115.187	1.05687	2.08041	0.307146	3.44093	0.000579723	0.00288665	Drg2	13495
457.424	1.05677	2.08027	0.258188	4.09303	4.25768e-05	0.000298365	Ngfr	18053
92.3586	1.05582	2.07889	0.312592	3.37762	0.000731166	0.0035307	Haus6	230376
803.6	1.05442	2.07689	0.19726	5.34535	9.02441e-08	1.33507e-06	Rab5if	67388
193.855	1.05366	2.07579	0.387163	2.72149	0.00649886	0.0224267	Trmt2a	15547
77.0531	1.05323	2.07517	0.409235	2.57366	0.0100628	0.0319797	Mre11a	17535
335.209	1.05287	2.07466	0.20445	5.14978	2.60794e-07	3.41195e-06	Trappc13	66975
268.25	1.05285	2.07463	0.278437	3.78131	0.000156008	0.000926624	Sf3a3	75062
118.728	1.05231	2.07384	0.26551	3.96334	7.39083e-05	0.000487459	Ipo9	226432
429.958	1.05187	2.07322	0.231628	4.54121	5.59333e-06	5.08131e-05	Ndufv2	72900
773.233	1.05111	2.07212	0.186296	5.64214	1.6795e-08	2.98573e-07	Lamtor3	56692
57.9459	1.05077	2.07164	0.383903	2.73708	0.0061988	0.021519	Arfgef2	99371
178.925	1.05056	2.07134	0.234648	4.4772	7.56288e-06	6.62569e-05	Rhbdf1	13650
952.487	1.05035	2.07104	0.253271	4.14715	3.36633e-05	0.000242004	Lsm4	50783
274.792	1.04971	2.07011	0.181716	5.77662	7.62149e-09	1.49185e-07	Afg3l2	69597
221.838	1.04883	2.06885	0.195613	5.36175	8.24197e-08	1.23649e-06	Zfp664	269704
73.9621	1.0482	2.06795	0.365428	2.86842	0.00412529	0.0153588	Zfp961	234413
844.21	1.04774	2.06729	0.234863	4.46107	8.15498e-06	7.07171e-05	Prps1	19139
239.572	1.04469	2.06292	0.225564	4.63145	3.63117e-06	3.4857e-05	Zfp445	235682
187.664	1.04411	2.06209	0.393187	2.65549	0.00791923	0.0263452	Pin4	69713
127.561	1.04391	2.06181	0.228802	4.5625	5.05478e-06	4.62162e-05	Bcdin3d	75284
309.781	1.04365	2.06143	0.303401	3.43982	0.000582097	0.00289734	Tpp2	22019
511.614	1.0421	2.05922	0.234974	4.43496	9.20884e-06	7.82758e-05	Efr3a	76740
54.7559	1.0397	2.0558	0.349505	2.97478	0.00293195	0.011517	Slc49a4	224132
182.507	1.03904	2.05486	0.269797	3.85119	0.000117547	0.000727594	Trappc6b	78232
419.571	1.03821	2.05368	0.269535	3.85186	0.000117223	0.000725942	Pmpcb	73078
368.808	1.03734	2.05244	0.191162	5.4265	5.74703e-08	9.05778e-07	Bud31	231889
350.799	1.03709	2.05208	0.24599	4.21597	2.48712e-05	0.000187998	Oga	76055
44.581	1.03603	2.05058	0.328955	3.14946	0.00163575	0.00702559	Adat2	66757
730.346	1.03488	2.04894	0.263082	3.93367	8.36583e-05	0.000542527	Akr1b3	11677
58.4423	1.03426	2.04806	0.369537	2.79879	0.00512937	0.0184167	Sirt3	64384
59.1053	1.0342	2.04798	0.33235	3.11179	0.00185956	0.00783419	Hoxc6	15425
438.882	1.03404	2.04775	0.203091	5.09152	3.55208e-07	4.51318e-06	Scrib	105782
99.0077	1.03366	2.04721	0.326033	3.17041	0.00152226	0.00657793	Creg1	433375
228.741	1.03242	2.04546	0.22691	4.54992	5.36661e-06	4.89273e-05	Prpsap1	67763
37.3039	1.03203	2.04489	0.424034	2.43383	0.01494	0.0441941	Cgas	214763
207.919	1.02922	2.04091	0.221118	4.6546	3.24616e-06	3.1722e-05	Ube2a	22209
97.623	1.02918	2.04086	0.38245	2.69101	0.00712357	0.0241778	Nle1	217011
99.0572	1.02903	2.04065	0.294136	3.49848	0.000467913	0.00239139	Mesd	67943
65.8249	1.02801	2.03921	0.315934	3.25387	0.00113844	0.00512921	Ccdc51	66658
98.3855	1.0268	2.0375	0.421062	2.4386	0.0147444	0.0437413	Osbp	76303
103.425	1.02636	2.03687	0.262128	3.91548	9.02239e-05	0.000580393	Zfp275	27081
77.8078	1.02594	2.03628	0.416813	2.46139	0.01384	0.0415948	Golga1	76899
1077.02	1.02459	2.03438	0.176307	5.81136	6.19664e-09	1.23758e-07	Uba1	22201
45.4625	1.02413	2.03373	0.324158	3.15935	0.00158119	0.00681416	Tusc1	69136
107.338	1.02411	2.03371	0.308464	3.32004	0.000900056	0.00421565	Tagap1	380608
382.896	1.02371	2.03314	0.189291	5.4081	6.36986e-08	9.89302e-07	Nfu1	56748
285.545	1.0235	2.03285	0.301999	3.38909	0.000701256	0.00340428	Ebna1bp2	69072
495.647	1.02197	2.03068	0.223261	4.57745	4.70675e-06	4.3438e-05	Zranb2	53861
202.141	1.02155	2.0301	0.209683	4.87189	1.10537e-06	1.22753e-05	Pi4ka	224020
859.812	1.01991	2.0278	0.289118	3.52768	0.000419215	0.00216764	Cse1l	110750
312.124	1.01965	2.02743	0.212551	4.79721	1.60895e-06	1.70607e-05	Grsf1	231413
288.155	1.01839	2.02566	0.228447	4.4579	8.2766e-06	7.13843e-05	Srrt	83701
201.197	1.01833	2.02558	0.21938	4.64187	3.45269e-06	3.33578e-05	Mycbp2	105689
96.4434	1.01766	2.02464	0.394032	2.58269	0.00980341	0.0313268	Trmt10c	52575
76.1496	1.01718	2.02396	0.307449	3.30844	0.000938165	0.00436694	Sugp1	70616
121.618	1.01688	2.02354	0.328095	3.09934	0.00193951	0.00811483	Polrmt	216151
164.488	1.01667	2.02324	0.300736	3.3806	0.00072329	0.00349795	Ogfr	72075
36.4079	1.01632	2.02276	0.369373	2.75148	0.00593262	0.0207188	Rnf41	67588
76.7722	1.01604	2.02236	0.337393	3.01145	0.00260004	0.0104018	6430548M08Rik	234797
75.3923	1.01593	2.0222	0.370311	2.74344	0.00607993	0.0211655	Pask	269224
280.559	1.01581	2.02203	0.269311	3.77187	0.000162028	0.000955895	Stub1	56424
368.461	1.01555	2.02167	0.325205	3.12278	0.00179149	0.00759243	Vps36	70160
241.433	1.01517	2.02115	0.269691	3.76422	0.000167071	0.000981841	Ublcp1	79560
240.698	1.01488	2.02074	0.199371	5.09043	3.57257e-07	4.53472e-06	Tpd52l2	66314
129.674	1.01485	2.0207	0.241552	4.20139	2.65284e-05	0.000198064	Scamp3	24045
300.609	1.01465	2.02041	0.262237	3.8692	0.000109191	0.000683824	Dtl	76843
193.116	1.01354	2.01886	0.210103	4.82404	1.40676e-06	1.52298e-05	Rap1gds1	229877
41.2348	1.01305	2.01817	0.34072	2.97325	0.00294661	0.0115698	Acvr1b	11479
71.2231	1.013	2.01811	0.324209	3.12454	0.00178081	0.00756222	Akap1	11640
395.211	1.01184	2.01648	0.249603	4.05378	5.03969e-05	0.000346516	Ddx27	228889
84.339	1.01157	2.01611	0.41541	2.43512	0.014887	0.0440578	Zfc3h1	216345
127.954	1.01143	2.01591	0.235854	4.28838	1.79981e-05	0.000140619	Fbxl18	231863
44.2525	1.01013	2.01409	0.333412	3.02966	0.00244828	0.00992197	Pwwp2b	101631
340.057	1.0098	2.01363	0.222395	4.54056	5.6105e-06	5.09328e-05	Fads1	76267
791.28	1.00934	2.01298	0.179893	5.61075	2.01455e-08	3.53223e-07	Kansl2	69612
1788.33	1.00893	2.01241	0.178199	5.66179	1.49799e-08	2.69301e-07	Rpl37	67281
311.226	1.00863	2.01199	0.205318	4.91249	8.99254e-07	1.02262e-05	Nol9	74035
121.896	1.00714	2.00992	0.284659	3.53805	0.000403095	0.00209787	Mtfp1	67900
586.846	1.00699	2.00971	0.246466	4.08572	4.39405e-05	0.000306911	Mrpl20	66448
204.659	1.00695	2.00966	0.2639	3.81567	0.000135815	0.000823132	Rad50	19360
362.953	1.00604	2.00839	0.163454	6.15489	7.51319e-10	1.8468e-08	Jagn1	67767
431.893	1.00518	2.0072	0.311753	3.2243	0.00126281	0.00560265	Gart	14450
84.4887	1.00383	2.00532	0.300417	3.34146	0.000833391	0.0039468	Cars2	71941
135.898	1.0038	2.00528	0.281695	3.56343	0.000366038	0.0019246	Lonp2	66887
405.215	1.00364	2.00506	0.167408	5.99518	2.03256e-09	4.47934e-08	Stt3b	68292
58.2387	1.00336	2.00467	0.370643	2.70709	0.00678768	0.0232135	Dhx32	101437
746.362	1.00308	2.00428	0.262641	3.81921	0.000133878	0.000812547	Hsph1	15505
87.3466	1.00236	2.00327	0.372665	2.68971	0.00715151	0.0242473	Ndufaf3	66706
74.3326	1.00143	2.00198	0.323777	3.09295	0.0019818	0.00826929	Vamp2	22318
515.607	1.00089	2.00124	0.21738	4.60435	4.13763e-06	3.91757e-05	Asf1b	66929
132.404	1.00086	2.0012	0.250858	3.98976	6.61388e-05	0.000440995	Phf12	268448
151.899	1.00074	2.00102	0.210846	4.7463	2.07173e-06	2.12016e-05	Zfp367	238673
177.26	1.00052	2.00072	0.288831	3.46401	0.00053218	0.00267808	Mdm1	17245
