# Supplementary material for: West Nile Virus Subgenomic RNAs Modulate Gene Expression in a Neuronal Cell Line
Source: Viruses. 2024 May 20;16(5):812. doi: 10.3390/v16050812 (PMC11125720; doi:10.3390/v16050812)
Supplement: Supplementary file 1 [file viruses-16-00812-s001.zip › Table S17. âsfRNA1 vs control downregulated genes.xlsx]

## Sheet: down padj
baseMean	log2FoldChange	FOLD CHANGE	lfcSE	stat	pvalue	padj	symbol	ENTREZID
13.0399	-8.33487	0.00309709	1.3257	-6.28714	3.23361e-10	8.71983e-09	Gm15091	382244
12.6619	-8.20856	0.00338048	1.92911	-4.2551	2.08953e-05	0.000160847	Ndufa4l2	407790
19.1533	-7.87692	0.00425412	2.50734	-3.14155	0.00168056	0.0071929	Gm10275	19897
6.50223	-7.09402	0.00731962	1.52924	-4.6389	3.50262e-06	3.37636e-05	Mycl	16918
59.6645	-6.89897	0.0083792	0.742658	-9.28957	1.54913e-20	2.86972e-18	Eml2	72205
5.5316	-6.48481	0.0111655	1.43372	-4.52306	6.09524e-06	5.47168e-05	Atp2a3	53313
3.44451	-6.33967	0.0123473	1.64636	-3.85071	0.000117775	0.000728303	Micall2	231830
6.33138	-6.17783	0.013813	1.47184	-4.19736	2.70048e-05	0.000201034	Rapgef3	223864
3.3835	-6.1402	0.014178	1.65107	-3.71892	0.000200075	0.00114783	Tspan8	216350
3.28304	-6.00759	0.0155431	1.65945	-3.62022	0.000294355	0.00159425	Vmn1r227	171229
2.67992	-6.00548	0.0155657	1.86719	-3.21632	0.00129847	0.00574493	Il34	76527
3.26152	-5.97488	0.0158995	1.72812	-3.45744	0.000545334	0.00273888	P2ry6	233571
2.69419	-5.94982	0.016178	1.77014	-3.36121	0.000776014	0.0037136	Gm16523	100042584
2.67558	-5.90412	0.0166987	1.77803	-3.3206	0.000898255	0.00420876	Tmem82	213989
13.4834	-5.81387	0.0177767	1.08716	-5.34776	8.9047e-08	1.32042e-06	Narf	67608
2.61646	-5.68367	0.0194556	1.76227	-3.2252	0.00125884	0.00558698	H1f5	56702
4.39191	-5.57035	0.0210455	1.61372	-3.45187	0.000556715	0.00278401	Pdgfrb	18596
13.6427	-5.56052	0.0211894	1.00941	-5.50866	3.61575e-08	5.96342e-07	Myo6	17920
183.608	-5.49682	0.0221459	0.42133	-13.0464	6.66654e-39	2.13029e-35	ND6	17722
3.2684	-5.39687	0.0237345	1.57947	-3.41689	0.000633405	0.00311631	Large2	228366
4.14806	-5.38862	0.0238706	1.58176	-3.40673	0.000657465	0.00321612	Efna1	13636
7.81891	-5.36857	0.0242047	1.28614	-4.17417	2.99069e-05	0.00021844	S100a7a	381493
3.03005	-5.36142	0.0243249	1.90238	-2.81827	0.00482828	0.0174979	Ago4	76850
3.85874	-5.34349	0.0246291	1.4997	-3.56303	0.000366598	0.00192629	Acvrl1	11482
4.87726	-5.32194	0.0249997	1.5107	-3.52283	0.000426973	0.00220241	Ptgds	19215
2.17747	-5.29563	0.0254599	1.87732	-2.82084	0.00478983	0.0173832	Gm973	381260
37.4404	-5.2919	0.0255259	0.681234	-7.7681	7.96719e-15	5.56484e-13	Cdkl2	53886
2.25657	-5.26159	0.0260677	2.04482	-2.57313	0.0100784	0.0320214	Pet117	100048644
2.74046	-5.08083	0.0295474	1.9128	-2.65622	0.00790223	0.0263106	Spint2	20733
3.28157	-5.07402	0.029687	1.6832	-3.01452	0.0025739	0.0103209	Mr1	15064
14.4149	-5.06735	0.0298247	0.893366	-5.6722	1.40974e-08	2.55593e-07	Cpne5	240058
3.01286	-5.06721	0.0298276	1.70038	-2.98005	0.00288199	0.0113537	Sema6c	20360
2.27191	-5.0527	0.0301291	1.78125	-2.8366	0.00455965	0.0166996	Gpat2	215456
1.60823	-5.03216	0.0305611	2.08133	-2.41776	0.0156165	0.0458138	Gstt1	14871
2.59634	-5.01415	0.030945	1.69661	-2.9554	0.00312263	0.0121539	Ppy	19064
1.50606	-5.01268	0.0309765	2.06475	-2.42774	0.0151933	0.0448085	Lbp	16803
6.11827	-4.99369	0.031387	1.2864	-3.88191	0.000103639	0.0006545	Tex19.1	73679
1.87213	-4.98878	0.031494	2.00672	-2.48604	0.0129175	0.0393496	Arhgap28	268970
5.12091	-4.97752	0.0317408	1.35837	-3.66432	0.000247995	0.00137641	Slit1	20562
6.0138	-4.93356	0.0327228	1.33773	-3.68801	0.000226012	0.00126984	Pagr1a	67278
13.3608	-4.89377	0.0336379	0.903594	-5.41589	6.09833e-08	9.54086e-07	Rbms2	56516
3.16183	-4.89184	0.0336829	1.62069	-3.01837	0.00254139	0.0102215	Vmn2r63	435975
9.03497	-4.8678	0.034249	1.45902	-3.33634	0.000848891	0.00401081	H2-M10.1	14985
3.32552	-4.79301	0.0360711	1.76968	-2.70841	0.00676056	0.0231485	Plcl1	227120
2.30575	-4.78369	0.036305	1.89354	-2.52632	0.0115266	0.0359611	Styxl1	76571
6.96625	-4.74066	0.037404	1.1513	-4.11766	3.82739e-05	0.000271788	Togaram2	320159
13.8237	-4.73819	0.0374682	1.1442	-4.14105	3.4572e-05	0.000247563	Ablim2	231148
3.0536	-4.70879	0.0382396	1.59106	-2.95954	0.00308101	0.012013	Lrrn4	320974
1.52828	-4.69816	0.0385224	1.92928	-2.43519	0.0148842	0.0440578	Fgfrl1	116701
2.09399	-4.69294	0.0386619	1.77906	-2.63787	0.00834276	0.0274273	Slc1a7	242607
2.12648	-4.66098	0.0395281	1.92825	-2.41721	0.01564	0.0458615	Rab37	58222
5.23516	-4.55263	0.042611	1.26638	-3.59499	0.000324409	0.00172991	Smarca1	93761
2.53728	-4.5454	0.0428251	1.84334	-2.46584	0.0136691	0.0411587	Slc8b1	170756
3.49357	-4.52367	0.0434751	1.54304	-2.93165	0.00337167	0.0129458	Tjp3	27375
93.6952	-4.52191	0.0435281	0.375086	-12.0557	1.81058e-33	2.89286e-30	Gsn	227753
5.98463	-4.50992	0.0438913	1.21527	-3.71104	0.000206405	0.00117938	Ovgp1	12659
5.79516	-4.50579	0.0440171	1.23083	-3.66079	0.000251441	0.0013907	Itga2b	16399
23.1592	-4.46123	0.0453979	0.71633	-6.2279	4.72724e-10	1.22315e-08	Tgm2	21817
2.31777	-4.45808	0.0454973	1.79503	-2.48356	0.0130076	0.039577	Wdr17	244484
10.994	-4.42137	0.0466698	1.01758	-4.34496	1.39298e-05	0.000113048	Rhd	19746
28.8554	-4.39242	0.0476156	0.6281	-6.99319	2.687e-12	1.12607e-10	Pi16	74116
3.1866	-4.38519	0.0478549	1.57622	-2.78209	0.00540096	0.0192031	Selenbp1	20341
28.7422	-4.36641	0.0484817	0.577028	-7.56708	3.81705e-14	2.33443e-12	Aldoc	11676
2.49884	-4.36345	0.0485816	1.70273	-2.56262	0.0103885	0.0328759	Tnfrsf25	85030
11.0246	-4.36133	0.048653	0.87895	-4.96197	6.97801e-07	8.19787e-06	Rgmb	68799
41.1505	-4.35104	0.0490012	0.617327	-7.04819	1.81257e-12	7.80074e-11	Numbl	18223
4.24176	-4.31723	0.0501631	1.44695	-2.98367	0.00284812	0.011244	Cd1d1	12479
2.36758	-4.31306	0.0503082	1.72919	-2.49427	0.0126218	0.0386331	Tfcp2l1	81879
4.37032	-4.30072	0.0507405	1.29656	-3.31702	0.00090982	0.00425515	Fblim1	74202
17.6875	-4.27017	0.0518263	0.6903	-6.18597	6.17216e-10	1.55175e-08	Ncan	13004
8.85683	-4.25946	0.0522125	0.941404	-4.52458	6.05144e-06	5.43948e-05	Etnk2	214253
3.47535	-4.25752	0.0522827	1.48523	-2.86657	0.00414948	0.0154227	Pgap3	320655
6.1796	-4.25055	0.0525359	1.08816	-3.90619	9.37618e-05	0.000600132	Lgi3	213469
13.352	-4.23907	0.0529558	0.797348	-5.31646	1.05807e-07	1.52643e-06	Pdlim2	213019
3.20271	-4.23127	0.0532428	1.6638	-2.54313	0.0109864	0.03454	Chrnb4	108015
47.6155	-4.2204	0.0536454	1.59248	-2.6502	0.0080443	0.0266517	Col7a1	12836
6.27357	-4.19987	0.0544142	1.27375	-3.29724	0.000976401	0.00451206	Rpgrip1	77945
81.6965	-4.18129	0.0551198	1.05748	-3.954	7.6856e-05	0.00050457	Copg2	54160
2.86989	-4.17482	0.0553673	1.70796	-2.44433	0.014512	0.0431779	F13a1	74145
75.8731	-4.1645	0.0557647	0.401901	-10.362	3.69105e-25	1.24155e-22	Vangl2	93840
3.64673	-4.15992	0.0559422	1.34186	-3.10012	0.00193443	0.00810343	Ksr2	333050
12.6388	-4.1013	0.0582621	0.898077	-4.56676	4.95322e-06	4.54176e-05	Ndrg1	17988
62.5519	-4.05572	0.0601321	0.46312	-8.75739	1.99823e-18	2.60626e-16	Fbln2	14115
11.916	-4.05403	0.0602028	0.829492	-4.88736	1.02199e-06	1.14689e-05	1810010H24Rik	69066
2.56196	-4.04808	0.0604516	1.55057	-2.61071	0.00903555	0.0293128	Zbtb12	193736
9.28152	-4.04193	0.0607095	0.884257	-4.571	4.85408e-06	4.47331e-05	Cd59a	12509
255.743	-4.03945	0.0608142	0.363273	-11.1196	1.00719e-28	5.85177e-26	Slc7a5	20539
2.88276	-4.02198	0.061555	1.69323	-2.37533	0.0175335	0.0503173	Klhl3	100503085
3.14707	-4.01713	0.0617621	1.52175	-2.63981	0.00829514	0.0273128	Meak7	74347
45.5393	-4.00159	0.0624312	1.35984	-2.94269	0.00325379	0.0125725	Acadsb	66885
3.22403	-4.00141	0.0624389	1.61144	-2.48312	0.0130236	0.0396163	Plppr3	216152
123.086	-3.98547	0.0631327	0.293661	-13.5717	5.89723e-42	2.51261e-38	Il11ra1	16157
7.07313	-3.97861	0.0634334	1.11635	-3.56395	0.000365316	0.00192318	Nfia	18027
16.1571	-3.97777	0.0634705	0.77235	-5.15022	2.60183e-07	3.40744e-06	Mpp2	50997
20.2322	-3.97715	0.0634977	0.714576	-5.56575	2.61028e-08	4.43088e-07	Scn3a	20269
34.8303	-3.94699	0.0648394	0.487794	-8.0915	5.89333e-16	4.85991e-14	Sncg	20618
45.8745	-3.94601	0.0648833	1.32052	-2.98823	0.00280602	0.0111008	Zdhhc18	503610
4.19904	-3.93275	0.0654825	1.45755	-2.69818	0.0069719	0.0237323	Ace	11421
53.028	-3.92936	0.0656366	0.483692	-8.12367	4.52288e-16	3.8541e-14	Cyb5r2	320635
6.7972	-3.91203	0.0664295	1.04611	-3.73958	0.000184325	0.00106995	Nkain3	269513
379.148	-3.90776	0.0666263	0.383881	-10.1796	2.44492e-24	6.79369e-22	Bnip3	12176
18.7269	-3.90245	0.0668721	0.636689	-6.12928	8.82751e-10	2.12492e-08	Gas6	14456
8.91216	-3.90056	0.0669597	1.3029	-2.99375	0.0027557	0.0109355	Rasgrp2	19395
5.05147	-3.88756	0.067566	1.26184	-3.08086	0.00206402	0.00854348	Syne3	212073
3.14238	-3.88369	0.0677473	1.45433	-2.67044	0.00757521	0.0254404	Tpbg	21983
8.753	-3.87446	0.0681821	0.845921	-4.58017	4.64601e-06	4.29705e-05	Slc25a29	214663
123.629	-3.86796	0.0684902	1.19835	-3.22775	0.00124768	0.00554515	Spopl	76857
13.6353	-3.85829	0.0689509	0.775445	-4.97558	6.50531e-07	7.71344e-06	Zbed6	667118
3.19931	-3.84624	0.0695293	1.50585	-2.55419	0.0106435	0.0335913	Tcf7l1	21415
33.4083	-3.82727	0.0704496	0.529037	-7.2344	4.67593e-13	2.21362e-11	Akna	100182
10.1935	-3.80443	0.0715733	1.10407	-3.44583	0.000569313	0.00283923	Pdk1	228026
3.69894	-3.79746	0.0719203	1.40667	-2.69961	0.00694214	0.0236605	Rnf125	67664
11.2975	-3.79241	0.0721722	1.0228	-3.70786	0.000209014	0.00119121	Vgll4	232334
19.4796	-3.78016	0.0727877	0.621368	-6.08361	1.17503e-09	2.74169e-08	Rassf3	192678
18.1437	-3.77428	0.0730849	0.700385	-5.38887	7.09036e-08	1.08538e-06	Mamdc2	71738
19.1304	-3.77372	0.0731133	0.710777	-5.30929	1.1005e-07	1.57698e-06	Rem2	140743
13.4615	-3.76062	0.0737803	0.900243	-4.17734	2.94935e-05	0.000216659	Adra2b	11552
5.03444	-3.75968	0.0738285	1.25573	-2.99401	0.00275337	0.0109297	Angel1	68737
86.1476	-3.74685	0.0744881	0.358921	-10.4392	1.642e-25	5.92913e-23	Jup	16480
37.8134	-3.74398	0.0746362	0.537912	-6.96021	3.39768e-12	1.39196e-10	Pcyox1l	240334
57.9079	-3.73161	0.0752789	0.514277	-7.25603	3.98628e-13	1.92274e-11	Tenm4	23966
9.2481	-3.72672	0.0755345	0.922021	-4.04191	5.30183e-05	0.000363367	Ppm1n	232941
4.12769	-3.72535	0.0756064	1.27517	-2.92146	0.00348399	0.0133211	Olfr461	258380
6.18011	-3.72033	0.0758696	1.04393	-3.56378	0.00036555	0.00192361	Clstn3	232370
6.11073	-3.71973	0.0759014	0.996747	-3.73187	0.000190063	0.00109877	Agtr1a	11607
7.92185	-3.71478	0.0761623	0.971641	-3.8232	0.000131731	0.000800885	Vwf	22371
22924.6	-3.68489	0.0777567	0.552044	-6.67499	2.47249e-11	8.47094e-10	Lrrc17	74511
6.00285	-3.66842	0.0786495	1.21354	-3.0229	0.00250369	0.0100921	Itga2	16398
11.3151	-3.64159	0.0801256	0.729065	-4.99488	5.88716e-07	7.04585e-06	Trp53	22059
11.4694	-3.63068	0.080734	0.835596	-4.34502	1.39262e-05	0.000113048	Sertad3	170742
44.0304	-3.62647	0.0809699	0.492385	-7.36512	1.76988e-13	9.50527e-12	Plce1	74055
44.0981	-3.61204	0.0817841	0.62715	-5.75944	8.43913e-09	1.62944e-07	Car6	12353
3.25526	-3.61189	0.0817922	1.42054	-2.54262	0.0110026	0.0345795	Eya2	14049
30.0645	-3.58749	0.0831872	0.57456	-6.2439	4.26792e-10	1.1248e-08	Pbxip1	229534
51.1058	-3.58182	0.0835148	0.549467	-6.51873	7.09071e-11	2.26019e-09	Polr2h	245841
30.7282	-3.57773	0.0837522	0.585153	-6.11418	9.70566e-10	2.31528e-08	Soga1	320706
6.41827	-3.57211	0.084079	1.04477	-3.41903	0.000628444	0.00309548	H4c18	319161
116.907	-3.56728	0.084361	0.438744	-8.13067	4.26935e-16	3.7123e-14	Rprml	104582
64.7904	-3.56392	0.0845579	0.472374	-7.5447	4.53326e-14	2.70767e-12	Pik3cd	18707
41.2934	-3.5564	0.0849997	0.507777	-7.00386	2.49007e-12	1.05043e-10	Igsf9	93842
43.2648	-3.54512	0.0856669	0.453258	-7.82142	5.22312e-15	3.72972e-13	Cdc42ep1	104445
299.574	-3.54262	0.0858151	0.345467	-10.2546	1.12864e-24	3.35493e-22	Qsox1	104009
17.8027	-3.53959	0.0859959	0.722153	-4.90144	9.51363e-07	1.07423e-05	Flnc	68794
61.3971	-3.53915	0.0860218	0.458818	-7.71364	1.2228e-14	8.14052e-13	Tnfaip2	21928
36.0422	-3.53896	0.0860332	0.682646	-5.18418	2.16966e-07	2.9009e-06	Hspg2	15530
45.4851	-3.53574	0.0862253	0.430611	-8.211	2.19363e-16	1.98858e-14	Exph5	320051
14.2319	-3.53161	0.0864727	0.724389	-4.8753	1.08645e-06	1.21072e-05	Scn1b	20266
11.2045	-3.5264	0.0867855	0.830582	-4.2457	2.17914e-05	0.00016719	Klhl33	546611
4.34298	-3.49153	0.0889087	1.28905	-2.70862	0.00675641	0.0231405	Hdac8	70315
4.8804	-3.49038	0.0889796	1.34014	-2.60449	0.00920102	0.0297364	Pyy	217212
14.9302	-3.48741	0.0891632	0.714966	-4.87773	1.07315e-06	1.19904e-05	Niban1	63913
11.3655	-3.48057	0.0895867	0.811179	-4.29076	1.78066e-05	0.000139217	Adm	11535
5.09734	-3.47586	0.08988	1.26115	-2.7561	0.00584952	0.0204733	Slc27a1	26457
70.2874	-3.46892	0.090313	0.395254	-8.77643	1.68744e-18	2.24675e-16	Acads	11409
19.5022	-3.45131	0.0914222	0.705654	-4.89094	1.00355e-06	1.13016e-05	Tmem191c	224019
48.4345	-3.44876	0.0915842	0.572582	-6.02317	1.71032e-09	3.84883e-08	Tph1	21990
14.7334	-3.43645	0.0923691	0.869493	-3.95224	7.74232e-05	0.000507499	Aim2	383619
384.824	-3.42901	0.0928466	0.285333	-12.0176	2.87316e-33	4.08053e-30	ATP8	17706
4.32951	-3.42768	0.0929322	1.20871	-2.8358	0.00457106	0.0167318	Ppp1r13l	333654
17.9278	-3.42726	0.0929592	0.850769	-4.02842	5.61524e-05	0.000382591	Myo7a	17921
130.373	-3.42281	0.093246	0.267117	-12.8139	1.37012e-37	2.91881e-34	Entpd3	215446
134.416	-3.42117	0.0933522	0.411415	-8.31561	9.12788e-17	8.97481e-15	Dgkz	104418
4.30678	-3.41851	0.0935247	1.20587	-2.83488	0.00458428	0.0167609	Ubxn10	212190
17.0746	-3.40689	0.0942809	0.711852	-4.78595	1.70178e-06	1.7903e-05	Camk2a	12322
417.312	-3.38911	0.0954501	0.296005	-11.4495	2.36471e-30	2.15898e-27	Cyb5r1	72017
4.62383	-3.38746	0.0955596	1.18805	-2.85127	0.0043545	0.0160633	Rasgef1a	70727
10.9693	-3.38034	0.096032	0.856418	-3.94707	7.91138e-05	0.00051805	Bfsp1	12075
33.1167	-3.35754	0.0975618	0.49205	-6.82358	8.87985e-12	3.3383e-10	Extl1	56219
5.25973	-3.3562	0.0976522	1.21713	-2.75748	0.00582479	0.0204091	Erbb3	13867
7.66343	-3.35393	0.0978062	1.01784	-3.29516	0.000983668	0.00453417	Pak6	214230
7.45654	-3.35084	0.0980158	0.955049	-3.50855	0.00045055	0.0023119	Col22a1	69700
3680.54	-3.34911	0.0981336	0.340151	-9.84596	7.13563e-23	1.7209e-20	Tubb2b	73710
7.22058	-3.34304	0.0985474	1.36637	-2.44666	0.0144189	0.0429709	Nlrp4f	97895
332.387	-3.34017	0.0987435	0.293619	-11.3759	5.51566e-30	4.70007e-27	Anxa2	12306
5.68992	-3.32058	0.100094	1.00073	-3.31815	0.000906145	0.00424106	Pcsk2	18549
5.4818	-3.29721	0.101728	1.30174	-2.53292	0.0113116	0.0353941	Ankrd13d	68423
16.4613	-3.29687	0.101752	0.785275	-4.19836	2.68849e-05	0.000200375	Als2cl	235633
31.1545	-3.2639	0.104104	0.541016	-6.03291	1.61035e-09	3.64309e-08	Cmip	74440
13.7857	-3.25197	0.104968	0.647611	-5.02149	5.12709e-07	6.19419e-06	Lcor	212391
11.0127	-3.25188	0.104975	0.731811	-4.44361	8.84631e-06	7.56345e-05	Fetub	59083
26.0483	-3.23374	0.106303	0.60431	-5.35112	8.74098e-08	1.30158e-06	Serpinf1	20317
33.0432	-3.23352	0.10632	0.639491	-5.0564	4.27241e-07	5.25771e-06	Rnf167	70510
379.086	-3.23303	0.106355	0.260228	-12.4238	1.9403e-35	3.54299e-32	Tesc	57816
43.965	-3.22519	0.106935	0.456265	-7.06867	1.5643e-12	6.84754e-11	Tmem63b	224807
217.088	-3.2188	0.10741	0.283122	-11.3689	5.97066e-30	4.76981e-27	Clic1	114584
73.7559	-3.20375	0.108536	0.577169	-5.55081	2.84355e-08	4.79502e-07	Lgi1	56839
7.23644	-3.19678	0.109062	0.940864	-3.39771	0.000679527	0.0033101	Plcb3	18797
19.5296	-3.19167	0.109449	0.570292	-5.59655	2.18658e-08	3.81293e-07	Them4	75778
28.9037	-3.18682	0.109818	0.547914	-5.81628	6.0172e-09	1.21889e-07	Btbd2	208198
179.269	-3.17108	0.111022	0.293283	-10.8124	3.00777e-27	1.37305e-24	Shc1	20416
4.23058	-3.15662	0.112141	1.09622	-2.87955	0.00398243	0.0149296	Slc7a7	20540
535.41	-3.15468	0.112291	0.270902	-11.6451	2.43045e-31	2.38969e-28	Ier3	15937
5.36809	-3.14933	0.112708	1.08206	-2.9105	0.00360853	0.0137479	Zfr2	103406
7.94084	-3.14715	0.112879	0.902054	-3.48887	0.000485064	0.0024741	Adam28	13522
3.79668	-3.14612	0.112959	1.27141	-2.47452	0.0133414	0.0404107	Prcc	94315
75.7645	-3.13555	0.11379	0.855255	-3.66622	0.000246165	0.00136804	Zfp219	69890
26.1596	-3.13441	0.11388	0.557316	-5.62411	1.86463e-08	3.30106e-07	Adora2a	11540
8.85639	-3.12169	0.114889	0.907862	-3.43851	0.000584931	0.00290918	Phyhd1	227696
88.4452	-3.10879	0.115921	0.34676	-8.96525	3.0958e-19	4.54833e-17	Arf5	11844
6.99879	-3.10639	0.116114	1.08578	-2.86099	0.00422324	0.01565	Soat1	20652
6.48273	-3.10451	0.116265	1.0756	-2.8863	0.00389805	0.0146803	Caly	68566
66.0101	-3.10319	0.116371	0.339248	-9.14727	5.8393e-20	9.69323e-18	Ddr1	12305
119.215	-3.10308	0.116381	0.430793	-7.20317	5.88296e-13	2.76456e-11	Snrnp48	67797
29.2948	-3.09646	0.116915	0.579554	-5.34284	9.1503e-08	1.34901e-06	Plcxd3	239318
30.2814	-3.09515	0.117021	0.494652	-6.25724	3.91846e-10	1.04128e-08	Ptgr1	67103
8.48566	-3.08847	0.117565	0.969554	-3.18545	0.0014453	0.00628573	Cln6	76524
6.317	-3.08679	0.117702	1.11009	-2.78067	0.00542464	0.0192765	Lrfn3	233067
37.1541	-3.0836	0.117963	0.450892	-6.83889	7.98087e-12	3.02705e-10	Fam171a2	217219
6.59977	-3.07447	0.118711	0.935091	-3.28788	0.00100944	0.00463125	Ecscr	68545
15.0815	-3.07222	0.118896	0.679517	-4.52119	6.14931e-06	5.51195e-05	Hdac9	79221
10.6807	-3.06345	0.119621	0.873355	-3.50768	0.000452028	0.00231855	H2-M3	14991
21.598	-3.06242	0.119707	0.520616	-5.8823	4.04603e-09	8.53406e-08	Mtif2	76784
23.2067	-3.04133	0.12147	0.589397	-5.16008	2.4685e-07	3.25617e-06	Rgs4	19736
4.82269	-3.0386	0.1217	1.09024	-2.7871	0.00531815	0.0189985	Abca5	217265
8.33862	-3.03671	0.12186	0.940182	-3.22991	0.00123827	0.00550525	Ring1	19763
3.61768	-3.03252	0.122214	1.21323	-2.49955	0.0124351	0.0381715	Espn	56226
5.35867	-3.02911	0.122503	1.0552	-2.87064	0.00409638	0.0152742	Syne1	64009
54.6356	-3.02261	0.123056	0.526282	-5.74333	9.28329e-09	1.76839e-07	Enpp5	83965
6.77287	-3.02179	0.123126	0.922887	-3.27428	0.00105931	0.00482198	Ikzf4	22781
4.06264	-3.01206	0.123959	1.19159	-2.52776	0.0114794	0.0358576	H1f4	50709
430.542	-3.00584	0.124495	0.338374	-8.8832	6.49638e-19	9.12492e-17	Olfr1152	258103
164.611	-3.00233	0.124799	0.251032	-11.9599	5.76205e-33	7.36505e-30	Paox	212503
19.0361	-2.99459	0.125469	0.55947	-5.35255	8.67215e-08	1.29344e-06	Rnd1	223881
8.32863	-2.99104	0.125779	1.06277	-2.81438	0.00488711	0.017676	Sox6	20679
93.7624	-2.98771	0.126069	0.346367	-8.62585	6.36178e-18	7.52928e-16	Stoml2	66592
343.132	-2.98764	0.126075	0.26974	-11.076	1.6399e-28	8.85779e-26	Glg1	20340
212.249	-2.98722	0.126112	0.230472	-12.9613	2.02772e-38	5.18367e-35	Pfkm	18642
126.13	-2.98307	0.126476	0.341033	-8.74714	2.18828e-18	2.79706e-16	Stard5	170460
9.89936	-2.98215	0.126556	0.904642	-3.29649	0.000978997	0.00452079	Src	20779
47.9271	-2.97817	0.126906	0.575336	-5.1764	2.26214e-07	3.00568e-06	Tap2	21355
45.1485	-2.9751	0.127176	0.418429	-7.11016	1.15911e-12	5.21679e-11	Unc93b1	54445
11.5446	-2.97156	0.127489	0.795788	-3.73411	0.000188383	0.00109054	Lrrc8e	72267
5.83403	-2.96539	0.128035	1.11365	-2.66278	0.00774984	0.0259203	Pdia4	12304
18.0607	-2.96463	0.128103	0.822627	-3.60385	0.000313533	0.00167962	Fcgrt	14132
7.8283	-2.96429	0.128132	1.06195	-2.79136	0.00524864	0.0188015	Akr1b7	11997
68.7568	-2.96385	0.128172	0.403595	-7.34362	2.07887e-13	1.0935e-11	Sft2d2	108735
97.4209	-2.96286	0.128259	0.425853	-6.95748	3.46409e-12	1.41013e-10	Zbtb20	56490
21.1447	-2.96258	0.128285	0.573366	-5.16699	2.37893e-07	3.1543e-06	Gad2	14417
648.503	-2.95753	0.128735	0.28799	-10.2696	9.66318e-25	2.94083e-22	Phf10	72057
9.95947	-2.95172	0.129254	0.789294	-3.7397	0.000184242	0.00106995	Nrsn2	228777
28.7528	-2.9452	0.129839	0.520629	-5.65701	1.54031e-08	2.76133e-07	Dusp5	240672
7.46141	-2.94473	0.129882	0.843347	-3.49172	0.000479927	0.00244985	Rps23rg1	546049
208.894	-2.93452	0.130804	0.299662	-9.79276	1.20944e-22	2.81073e-20	Smarcd2	83796
5.46232	-2.92237	0.13191	1.0877	-2.68674	0.00721535	0.0244115	Gm8126	108168152
597.449	-2.92196	0.131948	0.31232	-9.35567	8.30707e-21	1.6088e-18	Ddit4	74747
6.99016	-2.92126	0.132012	0.917847	-3.18273	0.00145894	0.00633645	Padi2	18600
10.0176	-2.91952	0.132171	0.866178	-3.37058	0.000750111	0.00360855	Pax3	18505
52.6527	-2.91777	0.132332	0.367697	-7.93525	2.10075e-15	1.62738e-13	Arhgef25	52666
19.3524	-2.91763	0.132345	0.561868	-5.19273	2.07231e-07	2.78238e-06	Arhgef17	207212
10.0844	-2.90431	0.133572	0.772248	-3.76085	0.000169338	0.00099197	Cdsn	386463
298.718	-2.90289	0.133704	0.269639	-10.7658	4.99039e-27	2.19956e-24	Sult4a1	29859
18.2617	-2.8907	0.134838	0.728335	-3.96892	7.22e-05	0.000477424	Plekho2	102595
9.63511	-2.88785	0.135105	0.913832	-3.16015	0.00157685	0.00679776	Kcnc1	16502
42.733	-2.87862	0.135972	0.435954	-6.60304	4.02814e-11	1.32359e-09	Nradd	67169
18.8288	-2.87847	0.135986	0.622616	-4.62319	3.77879e-06	3.61531e-05	Chd5	269610
9.38574	-2.86011	0.137728	0.867098	-3.29848	0.000972095	0.00449541	Ppox	19044
20.9653	-2.85853	0.137879	0.572548	-4.99264	5.95585e-07	7.11474e-06	Nxf7	170722
137.812	-2.85663	0.138061	0.363591	-7.85671	3.94359e-15	2.91369e-13	Cth	107869
21.5335	-2.85397	0.138315	0.585476	-4.87462	1.09021e-06	1.21385e-05	Psd	73728
941.036	-2.8527	0.138437	0.244734	-11.6563	2.12986e-31	2.26865e-28	Cotl1	72042
8.4733	-2.85179	0.138524	0.783486	-3.63987	0.000272777	0.00149256	Olfml3	99543
42.7811	-2.84294	0.139377	0.441951	-6.43269	1.25367e-10	3.74401e-09	Nectin2	19294
8.45699	-2.83959	0.1397	0.826677	-3.43495	0.000592662	0.00294419	Opcml	330908
28.2069	-2.83753	0.1399	0.630826	-4.49812	6.85578e-06	6.08969e-05	Arid4a	238247
240.777	-2.83432	0.140212	0.31819	-8.90762	5.21395e-19	7.48817e-17	Strn3	94186
11.1412	-2.82506	0.141114	0.684936	-4.12456	3.71437e-05	0.000264349	Olfm2	244723
82.5561	-2.81648	0.141956	0.366721	-7.68018	1.58867e-14	1.04402e-12	Dao	13142
40.815	-2.81221	0.142377	0.412922	-6.81051	9.72522e-12	3.60312e-10	Vwa5b1	75718
12.4335	-2.81169	0.142429	0.732539	-3.83828	0.000123901	0.000760299	Ppp6r2	71474
26.8505	-2.81144	0.142453	0.538955	-5.21647	1.82368e-07	2.47982e-06	Ralb	64143
6145.12	-2.80846	0.142748	0.504573	-5.56601	2.60642e-08	4.43021e-07	Timm22	56322
20.6243	-2.80132	0.143456	0.665686	-4.20817	2.57445e-05	0.000193341	Kcnab2	16498
255.743	-2.80027	0.143561	0.334311	-8.37624	5.46464e-17	5.67878e-15	Sars	20226
16.9076	-2.79987	0.1436	0.560972	-4.99111	6.0033e-07	7.15804e-06	Ptn	19242
6.91692	-2.7994	0.143647	1.05523	-2.65289	0.00798056	0.0265092	Asic4	241118
8.15746	-2.79605	0.143981	0.870614	-3.21158	0.00132007	0.00582033	Gipr	381853
12.5087	-2.79114	0.144472	0.707887	-3.94291	8.04973e-05	0.00052574	Cnga3	12790
110.187	-2.78588	0.144999	0.39364	-7.07724	1.47055e-12	6.48156e-11	Ulk3	71742
102.736	-2.78565	0.145022	0.312598	-8.91128	5.04486e-19	7.32765e-17	Tmem11	216821
13.3587	-2.78488	0.1451	0.700615	-3.97491	7.04062e-05	0.000466292	Tmem220	338369
11.5107	-2.77447	0.14615	0.828658	-3.34816	0.000813514	0.0038742	Tmco6	71983
8.67829	-2.76913	0.146693	0.836854	-3.30898	0.000936377	0.00436021	Igfbp6	16012
10.7734	-2.76413	0.147202	0.725667	-3.80909	0.000139481	0.000841363	Rassf2	215653
5.3496	-2.76222	0.147397	1.08722	-2.54063	0.0110652	0.0347165	Galnt15	78754
22.1458	-2.75151	0.148495	0.554412	-4.96293	6.94377e-07	8.16515e-06	Pacsin3	80708
559.521	-2.7463	0.149032	0.551292	-4.98158	6.30687e-07	7.49901e-06	Myadm	50918
9.18518	-2.74446	0.149223	0.79956	-3.43246	0.000598137	0.00296793	Sgtb	218544
6.71749	-2.7432	0.149353	1.00836	-2.72046	0.00651908	0.0224782	Col18a1	12822
166.22	-2.74254	0.149421	0.243995	-11.2401	2.58956e-29	1.94705e-26	Satb1	20230
141.016	-2.74028	0.149656	0.410552	-6.67463	2.47859e-11	8.47094e-10	Sat1	20229
247.478	-2.73663	0.150035	0.289646	-9.44818	3.44782e-21	6.99525e-19	Dlg4	13385
87.1349	-2.73558	0.150144	0.373251	-7.32905	2.31784e-13	1.18822e-11	Osbpl5	79196
40.2654	-2.73319	0.150393	0.469952	-5.81589	6.03108e-09	1.21898e-07	Il4ra	16190
464.934	-2.73303	0.15041	0.257706	-10.6052	2.81829e-26	1.20078e-23	Nup93	71805
35.2387	-2.73042	0.150683	0.517391	-5.27727	1.31121e-07	1.83972e-06	Polr3gl	69870
82.2062	-2.72595	0.151149	0.370429	-7.35892	1.8541e-13	9.87462e-12	Hdac4	208727
4.43827	-2.72457	0.151294	1.11211	-2.44992	0.014289	0.0427032	Ptpn7	320139
7.20483	-2.72173	0.151592	0.921798	-2.95264	0.00315072	0.0122465	Nat9	66176
6.34097	-2.72132	0.151635	0.976841	-2.78584	0.00533892	0.0190649	Dpp6	13483
271.171	-2.72132	0.151636	0.286294	-9.50534	1.99403e-21	4.24795e-19	Tubb3	22152
17.3214	-2.72	0.151775	0.729523	-3.72846	0.000192655	0.00111125	Amhr2	110542
9.64265	-2.71342	0.152468	0.909614	-2.98305	0.00285395	0.011256	Prkg2	19092
22.8556	-2.71161	0.15266	0.665715	-4.07323	4.63657e-05	0.000322091	Arl8a	68724
6.12705	-2.71041	0.152787	0.93285	-2.90551	0.0036665	0.0139355	Adcy9	11515
6.9826	-2.71039	0.152789	0.882807	-3.0702	0.00213917	0.00880323	Snx33	235406
49.2645	-2.70437	0.153428	0.415345	-6.51114	7.45824e-11	2.36554e-09	Ttc28	209683
109.991	-2.69803	0.154103	0.286019	-9.43305	3.98328e-21	7.95535e-19	Atf5	107503
76.1605	-2.69731	0.154181	0.39037	-6.90961	4.85994e-12	1.92321e-10	Wnt4	22417
24.3074	-2.68897	0.155074	0.49937	-5.38473	7.25515e-08	1.10663e-06	Ypel2	77864
124.466	-2.68846	0.155129	0.482004	-5.57768	2.43742e-08	4.18752e-07	Pak4	70584
8.40949	-2.68509	0.155491	0.79115	-3.39391	0.000689017	0.00335378	Vwa1	246228
41.2305	-2.67695	0.156371	0.431395	-6.20534	5.45775e-10	1.39243e-08	Cd40	21939
52.1774	-2.67398	0.156694	0.399332	-6.69614	2.14001e-11	7.47367e-10	Tgif1	21815
7.27519	-2.66877	0.157261	1.00351	-2.65944	0.00782715	0.0261218	Plch2	269615
14.3959	-2.66064	0.15815	0.716636	-3.71268	0.000205077	0.00117284	Gfra1	14585
6.05813	-2.65819	0.158419	1.08184	-2.45711	0.0140061	0.0419854	1700008O03Rik	69349
349.449	-2.65262	0.159031	0.588904	-4.50434	6.65798e-06	5.93461e-05	Kif3a	16568
28.5447	-2.65262	0.159031	0.498303	-5.32331	1.01898e-07	1.48114e-06	Nsun7	70918
85.9355	-2.6321	0.161309	0.457909	-5.74809	9.02558e-09	1.72444e-07	Gsr	14782
5.3017	-2.63042	0.161498	1.07091	-2.45624	0.01404	0.0420674	Kbtbd11	74901
42.6076	-2.62309	0.16232	0.547142	-4.79417	1.6335e-06	1.72414e-05	Prrc2a	53761
61.9338	-2.6204	0.162623	0.376914	-6.95224	3.59542e-12	1.45894e-10	Aatk	11302
106.476	-2.61959	0.162714	0.482993	-5.42366	5.83923e-08	9.19175e-07	Numa1	101706
16.5321	-2.61299	0.16346	0.831149	-3.14383	0.00166755	0.00714295	Camsap3	69697
5.44345	-2.6092	0.16389	1.03349	-2.52464	0.0115816	0.0360728	Mettl27	79565
6.65725	-2.60158	0.164758	1.02933	-2.52745	0.0114895	0.0358804	Cibar2	436062
6.04168	-2.59221	0.165832	0.854488	-3.03364	0.00241624	0.00980767	Agap2	216439
34.8564	-2.58601	0.166546	0.489747	-5.28029	1.28978e-07	1.81364e-06	D430019H16Rik	268595
233.126	-2.58465	0.166702	0.248712	-10.3922	2.69214e-25	9.30026e-23	Fbl	14113
43.6664	-2.58027	0.167209	0.46934	-5.49767	3.84851e-08	6.31471e-07	Septin9	53860
89.2972	-2.5739	0.16795	0.430555	-5.9781	2.25761e-09	4.9582e-08	Pdpk1	18607
9.82486	-2.57359	0.167985	0.932443	-2.76005	0.00577919	0.0202939	Siae	22619
14.7509	-2.57006	0.168398	0.654023	-3.92961	8.50842e-05	0.000550935	Tmem241	338363
6.13009	-2.56977	0.168431	0.935984	-2.74553	0.0060414	0.0210518	Bnip5	207819
8.68289	-2.56708	0.168745	1.01904	-2.51911	0.0117652	0.0365273	Igflr1	101883
579.115	-2.56708	0.168745	0.256042	-10.026	1.17138e-23	2.9945e-21	Islr2	320563
46.8032	-2.56389	0.169119	0.484511	-5.2917	1.21183e-07	1.71916e-06	Eln	13717
20.65	-2.55847	0.169756	0.589759	-4.33815	1.43686e-05	0.000115947	Pbx4	80720
5.36185	-2.55843	0.16976	1.03618	-2.4691	0.0135452	0.0408626	Copz2	56358
22.6857	-2.55748	0.169871	0.608019	-4.20626	2.59632e-05	0.000194657	Fam234a	106581
7.0598	-2.55646	0.169992	0.900775	-2.83807	0.00453879	0.0166375	Nrip2	60345
4.88773	-2.55357	0.170333	1.0534	-2.42412	0.0153455	0.0451326	Fgf15	14170
9.01055	-2.54791	0.171003	0.882572	-2.88692	0.00389039	0.0146644	Smad3	17127
8.5453	-2.52376	0.173889	0.839932	-3.00472	0.00265826	0.0105916	Icam5	15898
10.2331	-2.52242	0.174051	0.792411	-3.18322	0.00145646	0.00632783	Adgrd1	243277
77.6049	-2.52001	0.174341	0.292974	-8.6015	7.86838e-18	9.14306e-16	Rpia	19895
14.2202	-2.51566	0.174868	0.585086	-4.29965	1.71072e-05	0.00013456	Ppm1m	67905
8.14943	-2.51333	0.17515	0.855417	-2.93814	0.00330188	0.0127161	Npas1	18142
32.1549	-2.50944	0.175624	0.562992	-4.45733	8.2987e-06	7.14784e-05	Lhx1	16869
51.1152	-2.50753	0.175857	0.465218	-5.39	7.04586e-08	1.07986e-06	Gna12	14673
6.7271	-2.50487	0.176181	0.910896	-2.7499	0.00596134	0.0208077	Mfge8	17304
480.083	-2.5043	0.176251	0.320104	-7.82339	5.14175e-15	3.69372e-13	Bsg	12215
13.0832	-2.50282	0.176431	0.837899	-2.98702	0.00281707	0.0111341	Pde9a	18585
17.5461	-2.50177	0.17656	0.737411	-3.39263	0.000692239	0.0033669	Stard13	243362
7.1356	-2.49662	0.177192	0.881669	-2.8317	0.00463018	0.0168949	Acaa1a	113868
50.3792	-2.49391	0.177524	0.368442	-6.76879	1.29862e-11	4.72907e-10	Frat2	212398
19.5609	-2.49328	0.177602	0.555177	-4.49096	7.09036e-06	6.27743e-05	Icam1	15894
18.1874	-2.49151	0.17782	0.739661	-3.36844	0.000755942	0.0036325	Pdpr	319518
20.4227	-2.49115	0.177865	0.566301	-4.39898	1.0876e-05	9.09795e-05	Cacng7	81904
5.43673	-2.49038	0.177959	0.93621	-2.66007	0.00781246	0.0260796	Atp7a	11977
441.056	-2.48897	0.178133	0.250346	-9.94215	2.72874e-23	6.83898e-21	Sox9	20682
29.7968	-2.48843	0.1782	0.567777	-4.38276	1.17183e-05	9.70096e-05	Elk1	13712
5.01012	-2.48461	0.178673	1.03154	-2.40865	0.0160118	0.0467801	Gm527	217648
328.896	-2.48311	0.178858	0.284049	-8.74183	2.29359e-18	2.90265e-16	Snrpd3	67332
665.498	-2.48241	0.178946	0.252485	-9.83189	8.20617e-23	1.94243e-20	Tppp3	67971
23.4823	-2.47926	0.179337	0.515957	-4.80516	1.54629e-06	1.65188e-05	Pcnx3	104401
7.47414	-2.47795	0.1795	0.969948	-2.55472	0.0106273	0.0335485	Dusp14	56405
284.112	-2.47416	0.179971	0.388653	-6.366	1.94026e-10	5.47471e-09	Ppig	228005
40.5771	-2.47375	0.180023	0.457768	-5.40393	6.51976e-08	1.01013e-06	Tamalin	56149
11.1289	-2.47207	0.180233	1.0122	-2.44226	0.0145955	0.0433926	Gdpd5	233552
54.637	-2.471	0.180366	0.494879	-4.99315	5.94024e-07	7.10272e-06	Pdia3	14827
26.3257	-2.4694	0.180566	0.531537	-4.64577	3.38811e-06	3.28165e-05	Defb42	619548
68.011	-2.46768	0.180782	0.463573	-5.32318	1.01971e-07	1.48114e-06	Gpm6b	14758
9.01755	-2.46093	0.181629	0.983472	-2.50229	0.0123392	0.0379195	Ckmt1	12716
11.1031	-2.46081	0.181644	0.708818	-3.47171	0.000517155	0.00261276	Bmf	171543
22.8772	-2.46001	0.181745	0.794295	-3.0971	0.00195425	0.00816896	Faim2	72393
103.733	-2.45858	0.181926	0.306011	-8.03429	9.41214e-16	7.6143e-14	Cdk9	107951
5.30411	-2.45482	0.1824	1.02198	-2.40203	0.0163046	0.0474943	Iglon5	210094
398.019	-2.45462	0.182425	0.316392	-7.75817	8.61666e-15	5.95341e-13	Cdkn1a	12575
40.5385	-2.44518	0.183624	0.391803	-6.24083	4.35265e-10	1.14225e-08	Camk2b	12323
73.3584	-2.44283	0.183922	0.35403	-6.90009	5.19714e-12	2.01914e-10	Fam43a	224093
10.5324	-2.43941	0.184359	0.727457	-3.35334	0.000798434	0.00380806	Srl	106393
138.918	-2.43893	0.18442	0.476082	-5.12293	3.00832e-07	3.87234e-06	Hdac5	15184
139.758	-2.43791	0.18455	0.265798	-9.17205	4.64124e-20	8.12662e-18	Sparc	20692
17.0485	-2.43737	0.18462	0.687747	-3.54398	0.000394129	0.00205539	Ambra1	228361
97.1043	-2.43671	0.184704	0.362951	-6.7136	1.89881e-11	6.72316e-10	Map1lc3a	66734
116.316	-2.43436	0.185006	0.376986	-6.45743	1.06498e-10	3.2566e-09	Dusp22	105352
38.3407	-2.4328	0.185205	0.492169	-4.94302	7.69207e-07	8.89774e-06	Apoc4	11425
147.644	-2.42866	0.185738	0.318387	-7.628	2.3842e-14	1.51616e-12	Trappc14	231807
1944.05	-2.42786	0.185841	0.222468	-10.9133	9.96017e-28	4.71522e-25	S100a6	20200
20.5089	-2.42643	0.186025	0.562171	-4.31618	1.58753e-05	0.000126254	Gxylt2	232313
8.03487	-2.42437	0.186292	0.81919	-2.95947	0.00308173	0.012013	Hdhd5	214932
88.7667	-2.4131	0.187752	0.438433	-5.50391	3.71464e-08	6.10289e-07	Kdm7a	338523
159.413	-2.40824	0.188385	0.296335	-8.12675	4.40937e-16	3.78259e-14	Rbms3	207181
38.4581	-2.40805	0.188411	0.435031	-5.53534	3.10627e-08	5.1969e-07	Kmt5c	232811
170.596	-2.40727	0.188513	0.235556	-10.2195	1.62165e-24	4.60621e-22	Zcchc12	72693
9.20743	-2.40461	0.18886	0.908533	-2.6467	0.00812815	0.0268674	Zfp229	381067
523.757	-2.39981	0.18949	0.2627	-9.13519	6.52939e-20	1.05644e-17	Trib3	228775
14.2184	-2.39832	0.189686	0.909564	-2.63677	0.00836984	0.0274739	Pde1c	18575
4.95726	-2.39696	0.189864	0.993108	-2.4136	0.0157959	0.046234	Cyth4	72318
18.5754	-2.39531	0.190082	0.768231	-3.11795	0.00182113	0.00769003	Sez6	20370
67.4521	-2.3946	0.190175	0.492172	-4.86537	1.14241e-06	1.26099e-05	Dbh	13166
14.6511	-2.39272	0.190423	0.598628	-3.99701	6.41487e-05	0.000429517	Nqo1	18104
12.2094	-2.39232	0.190475	0.740671	-3.22994	0.00123817	0.00550525	Pdlim3	53318
179.778	-2.39153	0.19058	0.329677	-7.25415	4.04182e-13	1.9422e-11	Zfp704	170753
28.7581	-2.39092	0.190661	0.508094	-4.70566	2.53045e-06	2.5368e-05	Mpp7	75739
28.3788	-2.38798	0.19105	0.549317	-4.34718	1.379e-05	0.000112198	Lama4	16775
18.2413	-2.38613	0.191295	0.782743	-3.04842	0.00230049	0.00939454	Tmem63a	208795
7.58879	-2.38578	0.191341	0.872806	-2.73346	0.00626727	0.0217272	Fstl4	320027
9.46021	-2.38188	0.191859	0.744654	-3.19864	0.00138078	0.00605045	Rel	19696
225.065	-2.37863	0.192292	0.414498	-5.73858	9.54758e-09	1.80796e-07	Slc4a8	59033
19.6376	-2.37648	0.192579	0.569709	-4.1714	3.0274e-05	0.000220492	Xcr1	23832
79.1325	-2.37475	0.19281	0.314214	-7.55774	4.10145e-14	2.48459e-12	Dpysl2	12934
8.10937	-2.37104	0.193307	0.854201	-2.77574	0.00550768	0.0195056	Cdk20	105278
12.2702	-2.37058	0.193368	0.654168	-3.62381	0.000290296	0.00157494	Arhgef19	213649
16.27	-2.35978	0.194821	0.611276	-3.86041	0.000113195	0.000706473	Tcp11l2	216198
9.38641	-2.35634	0.195286	0.910545	-2.58783	0.0096582	0.0309401	Vegfd	14205
20.0308	-2.3523	0.195833	0.553419	-4.25049	2.13304e-05	0.000163849	Arnt	11863
149.542	-2.35161	0.195928	0.275655	-8.53099	1.45106e-17	1.58525e-15	Mfap2	17150
12.0917	-2.35125	0.195976	0.754053	-3.11815	0.00181989	0.00768732	Esam	69524
18.3618	-2.35034	0.196099	0.616973	-3.80948	0.000139262	0.000840439	St6galnac3	20447
149.075	-2.35009	0.196134	0.280033	-8.39217	4.77266e-17	5.00034e-15	Atf6b	12915
8.06347	-2.34881	0.196308	0.901761	-2.60469	0.00919566	0.0297266	Slc22a18	18400
38.64	-2.3455	0.196758	0.403413	-5.81415	6.09433e-09	1.22097e-07	BC025920	268319
75.2642	-2.34432	0.19692	0.31916	-7.34529	2.05309e-13	1.0844e-11	Ak4	11639
41.5043	-2.34395	0.196971	0.463205	-5.06028	4.18644e-07	5.16516e-06	Fhod1	234686
31.0806	-2.34081	0.1974	0.533852	-4.38474	1.16122e-05	9.63814e-05	Dlg3	53310
7.96129	-2.33603	0.198055	0.8669	-2.69469	0.00704542	0.0239443	Lrfn1	80749
20.8602	-2.33266	0.198518	0.642187	-3.63236	0.00028084	0.00153013	Adgrf4	78249
244.621	-2.33226	0.198572	0.27619	-8.44442	3.05555e-17	3.22777e-15	Tkt	21881
81.2974	-2.32983	0.198907	0.865883	-2.6907	0.00713024	0.0241876	Apba3	57267
76.3578	-2.32861	0.199075	0.33435	-6.9646	3.29347e-12	1.3536e-10	Tspan2	70747
61.9356	-2.32638	0.199383	0.39826	-5.84137	5.1772e-09	1.06906e-07	Fbxl6	30840
31.3186	-2.32537	0.199523	0.417167	-5.5742	2.48677e-08	4.26084e-07	Amz1	231842
143.342	-2.32435	0.199664	0.285331	-8.14618	3.75601e-16	3.33398e-14	Ppp3r1	19058
99.4496	-2.32013	0.200249	0.466958	-4.96861	6.74344e-07	7.94484e-06	Atp11a	50770
64.5811	-2.31909	0.200393	0.292939	-7.91664	2.44014e-15	1.84911e-13	Ank	11732
53.925	-2.31811	0.200529	0.400147	-5.79316	6.90726e-09	1.36248e-07	1190005I06Rik	68918
60.3833	-2.31725	0.200649	0.468259	-4.94865	7.47306e-07	8.6916e-06	Chrna3	110834
10.6205	-2.31463	0.201015	0.82609	-2.80191	0.00508015	0.0182708	Cdc42ep2	104252
1971.16	-2.31293	0.201251	0.277338	-8.33975	7.44477e-17	7.61273e-15	Npepps	19155
14.9368	-2.31251	0.20131	0.627751	-3.6838	0.000229785	0.00128877	Suox	211389
8.56649	-2.31173	0.201419	0.789074	-2.92967	0.0033932	0.013009	Slc2a9	117591
7.91559	-2.30337	0.20259	0.807667	-2.85188	0.00434621	0.016042	St3gal3	20441
457.531	-2.30299	0.202642	0.240877	-9.56088	1.1676e-21	2.57314e-19	Ero1a	50527
183.59	-2.2975	0.203415	0.354746	-6.47648	9.38893e-11	2.90579e-09	Ahnak	66395
6.66351	-2.29343	0.20399	0.850909	-2.69527	0.00703315	0.0239153	Kcnj12	16515
101.806	-2.28677	0.204933	0.285287	-8.01571	1.09505e-15	8.74811e-14	Clasp1	76707
106.462	-2.28627	0.205005	0.397287	-5.75472	8.67876e-09	1.66467e-07	Atp1a3	232975
40.9494	-2.28555	0.205107	0.464986	-4.91531	8.86413e-07	1.00925e-05	Mau2	74549
54.3841	-2.28367	0.205375	0.339005	-6.73638	1.62382e-11	5.83025e-10	Angptl6	70726
125.067	-2.28252	0.205538	0.275701	-8.27897	1.24247e-16	1.18517e-14	Kdm4a	230674
39.9149	-2.28159	0.20567	0.487165	-4.68341	2.82138e-06	2.78478e-05	Fam89a	69627
75.4709	-2.28011	0.205881	0.343163	-6.6444	3.04453e-11	1.02408e-09	Rell1	100532
44.6217	-2.27805	0.206176	0.47887	-4.75715	1.9635e-06	2.02562e-05	Matn4	17183
12.378	-2.27407	0.206745	0.628219	-3.61987	0.000294746	0.00159502	Cda	72269
22.382	-2.27395	0.206763	0.489555	-4.64493	3.40192e-06	3.28921e-05	Tmem231	234740
2130.46	-2.271	0.207187	0.483211	-4.6998	2.60416e-06	2.60253e-05	Dennd4a	102442
46.5453	-2.27034	0.207281	0.59522	-3.81428	0.000136578	0.000826951	Ppp4c	56420
24.8093	-2.26987	0.207349	0.548803	-4.13603	3.5336e-05	0.000252327	Scrn2	217140
479.706	-2.26869	0.207519	0.279096	-8.1287	4.33911e-16	3.74746e-14	Septin8	20362
6.74204	-2.26724	0.207727	0.898832	-2.52243	0.0116548	0.0362551	Nyap1	243300
275.52	-2.26215	0.208461	0.293252	-7.71401	1.21925e-14	8.14052e-13	Ythdf3	229096
36.3439	-2.26189	0.208499	0.404922	-5.58598	2.3239e-08	4.01407e-07	Sgsm2	97761
288.003	-2.25637	0.209298	0.261191	-8.63878	5.68157e-18	6.78708e-16	Tmod1	21916
111.374	-2.25487	0.209516	0.373474	-6.03755	1.56472e-09	3.55244e-08	Onecut2	225631
28.3234	-2.24986	0.210245	0.47126	-4.77413	1.80485e-06	1.87863e-05	Zfp523	224656
10.0316	-2.24688	0.21068	0.728215	-3.08546	0.0020324	0.00844704	Mt3	17751
8.27727	-2.2446	0.211013	0.804484	-2.79011	0.00526905	0.01886	Hacd4	66775
1007.12	-2.2428	0.211275	0.236114	-9.49881	2.12296e-21	4.44848e-19	Ilf2	67781
86.3672	-2.23956	0.21175	0.275918	-8.11677	4.78769e-16	4.05273e-14	Cast	12380
21.9696	-2.23832	0.211933	0.546172	-4.09819	4.16392e-05	0.000293079	Bbc3	170770
86.0972	-2.23563	0.212329	0.313395	-7.13356	9.78049e-13	4.43313e-11	Tgfb2	21808
66.1937	-2.23469	0.212467	0.391119	-5.71357	1.10631e-08	2.05237e-07	Ccng2	12452
11.9172	-2.23417	0.212544	0.88998	-2.51036	0.0120609	0.0372192	Tns2	209039
25.5004	-2.22479	0.21393	0.5468	-4.06874	4.72682e-05	0.000327825	Slc39a4	72027
51.8181	-2.22295	0.214203	0.427048	-5.20539	1.93594e-07	2.61854e-06	Csrnp3	77771
6.89136	-2.22271	0.214239	0.922647	-2.40905	0.015994	0.0467386	Bco1	63857
23.4274	-2.2219	0.21436	0.565989	-3.92569	8.64824e-05	0.000559139	Sesn2	230784
11.6388	-2.22082	0.21452	0.695023	-3.19531	0.00139679	0.00610803	Igsf23	70080
30.098	-2.21994	0.21465	0.57216	-3.87993	0.000104487	0.000658796	Slc29a4	243328
34.4475	-2.21785	0.214961	0.672089	-3.29994	0.000967054	0.00447534	Fam126b	213056
212.345	-2.21155	0.215902	0.392257	-5.63801	1.72022e-08	3.05387e-07	Ptms	69202
11.5731	-2.20974	0.216174	0.719526	-3.0711	0.00213271	0.00878516	Hes7	84653
14.2915	-2.20935	0.216231	0.655478	-3.3706	0.000750046	0.00360855	Orai3	269999
77.6069	-2.20048	0.217566	0.345283	-6.37296	1.85409e-10	5.24315e-09	2410002F23Rik	668661
56.4014	-2.20025	0.2176	0.365351	-6.02229	1.71968e-09	3.86308e-08	Akap13	75547
80.6916	-2.19764	0.217994	0.400081	-5.49299	3.95189e-08	6.45947e-07	Pcm1	18536
6.16429	-2.19742	0.218027	0.831179	-2.64374	0.00819959	0.0270547	St3gal4	20443
995.358	-2.19696	0.218097	0.208746	-10.5246	6.65491e-26	2.57767e-23	Tmem50a	71817
346.092	-2.19613	0.218223	0.238282	-9.21651	3.0692e-20	5.52543e-18	Xdh	22436
23.9326	-2.19434	0.218493	0.52475	-4.18169	2.89355e-05	0.000213295	Foxj2	60611
12.8872	-2.19424	0.218508	0.749778	-2.92652	0.00342777	0.0131257	Arhgap22	239027
42.7632	-2.18525	0.219873	0.44899	-4.86705	1.13279e-06	1.25253e-05	Fign	60344
81.1267	-2.18302	0.220215	0.378639	-5.76543	8.14521e-09	1.57985e-07	Ypel3	66090
38.3529	-2.1822	0.22034	0.426759	-5.11342	3.16377e-07	4.04798e-06	Isl1	16392
21.7126	-2.176	0.221288	0.503551	-4.32132	1.551e-05	0.000123906	Card10	105844
27.2958	-2.17578	0.221322	0.676962	-3.21404	0.00130883	0.00578052	Lpp	210126
379.829	-2.17477	0.221477	0.283648	-7.66717	1.75836e-14	1.13512e-12	Usp22	216825
26.0884	-2.16857	0.222431	0.529092	-4.09866	4.15552e-05	0.00029265	Ndrg2	29811
18.2595	-2.16644	0.22276	0.500048	-4.33246	1.47453e-05	0.000118612	Tfap4	83383
3548.75	-2.16221	0.223414	0.232199	-9.3119	1.25563e-20	2.39544e-18	Hsp90ab1	15516
8.22905	-2.16076	0.223638	0.787395	-2.74419	0.006066	0.0211269	Zfp937	245174
69.8778	-2.16061	0.223662	0.36701	-5.88705	3.93144e-09	8.31981e-08	Pgap1	241062
29.7236	-2.15965	0.22381	0.603301	-3.57973	0.000343951	0.00181744	Mks1	380718
141.685	-2.1592	0.223881	0.846579	-2.5505	0.010757	0.033916	Snrpf	69878
32.8601	-2.15849	0.22399	0.573212	-3.76561	0.000166146	0.000977304	Stard10	56018
30.639	-2.15766	0.224119	0.511449	-4.21873	2.45682e-05	0.000186147	Upp1	22271
148.183	-2.15663	0.22428	0.376794	-5.72363	1.04271e-08	1.95711e-07	Irf2bp2	270110
48.3026	-2.1546	0.224595	0.392817	-5.485	4.13466e-08	6.72382e-07	Shtn1	71653
8.20479	-2.1528	0.224875	0.854378	-2.51973	0.0117443	0.0364872	Olfr46	18345
19.4557	-2.15208	0.224989	0.600393	-3.58445	0.000337792	0.00178933	Slc12a7	20499
39.7512	-2.14769	0.225674	0.456916	-4.70041	2.59645e-06	2.59685e-05	2210416O15Rik	70393
57.6157	-2.14642	0.225872	0.314873	-6.8168	9.30936e-12	3.46916e-10	Cyfip2	76884
12.9577	-2.14495	0.226103	0.723256	-2.96568	0.00302012	0.0118089	Tlx3	27140
36.6293	-2.14484	0.22612	0.414194	-5.17835	2.23862e-07	2.97753e-06	Slc12a4	20498
21.3982	-2.13975	0.226919	0.506317	-4.22611	2.37763e-05	0.000181113	Ppp2r5b	225849
49.7467	-2.1345	0.227747	0.456889	-4.67181	2.98561e-06	2.92878e-05	Ube2d1	216080
177.011	-2.13411	0.227809	0.314402	-6.78781	1.13846e-11	4.18155e-10	Kyat1	70266
74.5784	-2.13211	0.228124	0.354937	-6.007	1.88993e-09	4.20854e-08	Hexb	15212
18.395	-2.13177	0.228178	0.693464	-3.07409	0.00211144	0.00870877	Klc2	16594
66.8666	-2.12897	0.228622	0.364462	-5.8414	5.1765e-09	1.06906e-07	Sez6l2	233878
35.2301	-2.12845	0.228704	0.490229	-4.34174	1.41356e-05	0.000114211	Cep131	12009
41.6537	-2.12634	0.229038	0.444984	-4.77846	1.76639e-06	1.8416e-05	Ninj1	18081
36.3771	-2.12536	0.229194	0.478052	-4.44587	8.75363e-06	7.49926e-05	Jdp2	81703
27.5196	-2.11982	0.230076	0.617122	-3.43501	0.00059254	0.00294419	Paqr3	231474
17.1445	-2.11952	0.230123	0.613952	-3.45226	0.00055591	0.00278216	H2ac8	319166
7.31453	-2.11905	0.230198	0.856423	-2.47431	0.0133495	0.0404107	Cdc14b	218294
10.2935	-2.11799	0.230368	0.720295	-2.94045	0.00327741	0.0126409	Mob3c	100465
19.6611	-2.11437	0.230946	0.64232	-3.29178	0.00099557	0.00457583	Tmc4	353499
61.1957	-2.11351	0.231085	0.373063	-5.66529	1.46777e-08	2.65361e-07	Insig2	72999
48.7099	-2.11164	0.231384	0.397621	-5.31068	1.09218e-07	1.56892e-06	Sp6	83395
12.6237	-2.11153	0.231401	0.757045	-2.78918	0.00528424	0.0188951	Wdr91	101240
466.011	-2.10936	0.23175	0.230648	-9.14534	5.94446e-20	9.74129e-18	Etv5	104156
17.1025	-2.10688	0.232149	0.614026	-3.43125	0.000600796	0.00297881	H2-Ke6	14979
71.1912	-2.10582	0.232319	0.340429	-6.18579	6.17933e-10	1.55175e-08	Dguok	27369
843.609	-2.1036	0.232676	0.271281	-7.75433	8.88139e-15	6.10333e-13	Slx1b	75764
90.3175	-2.10245	0.232863	0.455306	-4.61766	3.88085e-06	3.7074e-05	Nupr1	56312
37.7951	-2.10201	0.232934	0.451273	-4.65795	3.19378e-06	3.1234e-05	Crispld2	78892
11.1891	-2.09859	0.233486	0.851618	-2.46424	0.0137305	0.0413047	Vmn1r86	100312473
81.9426	-2.09826	0.23354	0.308501	-6.80145	1.03571e-11	3.82612e-10	Zyg11b	414872
15.9557	-2.09773	0.233625	0.574778	-3.64964	0.00026261	0.00144373	Zfp28	22690
85.6668	-2.09703	0.233739	0.366035	-5.72903	1.01004e-08	1.90137e-07	S100a2	628324
35.023	-2.09698	0.233747	0.485466	-4.31952	1.56367e-05	0.000124606	Vps13c	320528
127.494	-2.09648	0.233829	0.298345	-7.02702	2.10991e-12	9.01971e-11	Acin1	56215
46.3398	-2.09542	0.234	0.347965	-6.02193	1.72349e-09	3.86485e-08	Trerf1	224829
27.6607	-2.09379	0.234264	0.564694	-3.70784	0.000209035	0.00119121	Kifc1	100502766
16.2626	-2.09339	0.234329	0.620518	-3.37362	0.00074187	0.00357699	Fbxo41	330369
63.6765	-2.09249	0.234476	0.394018	-5.31064	1.09242e-07	1.56892e-06	Irf2	16363
97.8125	-2.09209	0.23454	0.327904	-6.3802	1.76862e-10	5.03486e-09	Reep4	72549
10.8422	-2.09159	0.234623	0.694189	-3.01299	0.00258687	0.0103593	Tnfaip8	106869
40.6082	-2.0906	0.234784	0.484347	-4.31632	1.58652e-05	0.000126254	Metrn	70083
11.0688	-2.08937	0.234983	0.7245	-2.88388	0.00392808	0.0147803	Sergef	27414
66.2684	-2.08927	0.234999	0.372869	-5.60323	2.10398e-08	3.67392e-07	B4galt6	56386
353.76	-2.08819	0.235175	0.21815	-9.57226	1.04592e-21	2.34543e-19	H2-K1	14972
48.8515	-2.08764	0.235265	0.512524	-4.07326	4.6359e-05	0.000322091	Nck2	17974
91.3153	-2.08532	0.235644	0.331914	-6.2827	3.32753e-10	8.898e-09	Rimbp2	231760
136.93	-2.08197	0.236191	0.30412	-6.84589	7.60007e-12	2.89982e-10	Ephx1	13849
55.9107	-2.08045	0.23644	0.461979	-4.50335	6.68918e-06	5.95412e-05	Casz1	69743
25.0903	-2.07806	0.236833	0.478316	-4.34453	1.39577e-05	0.000113203	Fancc	14088
14.3034	-2.07785	0.236867	0.58701	-3.53973	0.000400543	0.00208628	Usp27x	54651
237.654	-2.07589	0.23719	0.351901	-5.89905	3.65592e-09	7.77537e-08	Hspb8	80888
123.708	-2.0713	0.237945	0.335602	-6.1719	6.74736e-10	1.67466e-08	Smc2	14211
35.299	-2.07019	0.238127	0.590601	-3.50523	0.000456211	0.00233719	Magea8	17144
100.248	-2.06803	0.238484	0.316524	-6.53357	6.42216e-11	2.05734e-09	Resp18	19711
134.731	-2.06615	0.238795	0.461975	-4.47244	7.73335e-06	6.75189e-05	Thoc2	331401
329.099	-2.06486	0.23901	0.357511	-5.77565	7.66585e-09	1.49824e-07	Gna11	14672
32.5689	-2.06475	0.239028	0.495695	-4.16536	3.10862e-05	0.000225251	Nudt7	67528
248.577	-2.06432	0.2391	0.290892	-7.0965	1.27958e-12	5.71872e-11	Ppib	19035
11.9009	-2.06268	0.239371	0.67849	-3.0401	0.00236496	0.00963013	Serpine1	18787
9.06312	-2.06155	0.239558	0.76178	-2.70623	0.00680511	0.0232637	Zswim9	321008
174.323	-2.06117	0.239621	0.355223	-5.80248	6.5343e-09	1.29893e-07	Pim1	18712
20.689	-2.06079	0.239685	0.660049	-3.12217	0.00179523	0.00760327	Naaa	67111
58.6882	-2.05961	0.23988	0.387506	-5.31506	1.06622e-07	1.53474e-06	Gmpr	66355
10.6839	-2.05941	0.239913	0.855184	-2.40815	0.0160334	0.0468326	Asah2	54447
28.8683	-2.05891	0.239998	0.535206	-3.84694	0.0001196	0.000738516	Wwtr1	97064
104.669	-2.05486	0.240672	0.42747	-4.80702	1.53198e-06	1.64001e-05	Prex1	277360
28.3741	-2.05465	0.240708	0.647691	-3.17226	0.00151257	0.00654713	Map4k2	26412
134.17	-2.05182	0.24118	0.323394	-6.34464	2.22946e-10	6.18156e-09	Fam193b	212483
15.609	-2.05078	0.241354	0.598954	-3.42393	0.000617217	0.00304722	Kcnn3	140493
16.5196	-2.05054	0.241394	0.641475	-3.1966	0.00139059	0.00608302	Rnf227	80515
288.689	-2.04831	0.241767	0.228429	-8.96697	3.0479e-19	4.53002e-17	Vasp	22323
84.2327	-2.0481	0.241803	0.351004	-5.83497	5.37998e-09	1.1038e-07	Map3k12	26404
9.50354	-2.04747	0.241908	0.863936	-2.36993	0.0177912	0.0509425	Kyat3	229905
33.223	-2.0396	0.243231	0.584846	-3.48742	0.000487707	0.00248559	Plekhg5	269608
944.739	-2.03888	0.243352	0.245243	-8.31371	9.27594e-17	9.05076e-15	Phkg1	18682
47.9194	-2.03125	0.244643	0.374098	-5.42973	5.64408e-08	8.9065e-07	Zbtb22	81630
13.0948	-2.02854	0.245102	0.576092	-3.52121	0.000429575	0.00221404	Mxd1	17119
75.2968	-2.02712	0.245344	0.315169	-6.43185	1.26061e-10	3.75598e-09	Smco4	170748
78.6302	-2.0266	0.245432	0.367923	-5.50823	3.62453e-08	5.9702e-07	Smg6	103677
561.627	-2.02586	0.245558	0.290036	-6.98488	2.85106e-12	1.19092e-10	Scamp1	107767
9.81841	-2.0231	0.246029	0.727012	-2.78276	0.00538988	0.0191861	Zfp30	22693
851.391	-2.02004	0.246551	0.35209	-5.73729	9.6206e-09	1.81909e-07	Snrnp70	20637
9.19763	-2.01877	0.246769	0.813357	-2.48202	0.0130641	0.0397113	Zbtb7c	207259
32.8306	-2.0127	0.247808	0.466932	-4.31049	1.62896e-05	0.000129085	Arntl	11865
76.6901	-2.01207	0.247917	0.375681	-5.3558	8.51803e-08	1.27491e-06	Timp2	21858
128.66	-2.01195	0.247937	0.329599	-6.10424	1.03291e-09	2.44947e-08	Zfp940	233057
7.97227	-2.01186	0.247953	0.833036	-2.4151	0.015731	0.0460966	Ttll11	74410
44.8653	-2.01151	0.248014	0.594805	-3.38179	0.000720143	0.00348537	Abhd14a	68644
121.545	-2.00838	0.248553	0.349959	-5.73889	9.52984e-09	1.80728e-07	Ttc3	22129
24.3087	-2.00823	0.248578	0.474842	-4.22926	2.34464e-05	0.00017892	Plekhm3	241075
9.37628	-2.00254	0.24956	0.684586	-2.92519	0.00344249	0.0131782	Stac2	217154
118.717	-2.00249	0.249569	0.296707	-6.74905	1.48812e-11	5.37322e-10	Slc6a6	21366
16.3759	-2.00038	0.249933	0.540103	-3.70371	0.00021247	0.00120702	Clca3a1	12722
74.4847	-2.0001	0.249982	0.40905	-4.88964	1.01022e-06	1.13568e-05	Pik3r1	18708
16.0957	-1.99716	0.250492	0.807444	-2.47344	0.013382	0.0404752	Fkbp14	231997
299.686	-1.99442	0.250969	0.296666	-6.72277	1.78299e-11	6.36598e-10	Dnmt1	13433
135.095	-1.99378	0.25108	0.288894	-6.90142	5.14852e-12	2.00636e-10	Por	18984
9.43609	-1.99378	0.251081	0.726982	-2.74254	0.00609657	0.0212045	Cd74	16149
30.1743	-1.99163	0.251454	0.750052	-2.65533	0.00792316	0.0263459	Stk32a	269019
155.287	-1.98822	0.252049	0.337991	-5.88247	4.04188e-09	8.53406e-08	Vat1	26949
474.127	-1.98647	0.252355	0.22864	-8.68822	3.6816e-18	4.52483e-16	Parvb	170736
34.6763	-1.98513	0.252589	0.548788	-3.61731	0.000297682	0.00160615	Unc80	329178
245.365	-1.98481	0.252647	0.325448	-6.09868	1.06945e-09	2.51759e-08	Arf3	11842
9.74072	-1.98472	0.252662	0.745364	-2.66275	0.00775052	0.0259203	Cavin1	19285
107.341	-1.9839	0.252805	0.339788	-5.83866	5.2622e-09	1.08486e-07	Neurl1b	240055
59.7481	-1.98312	0.252942	0.342041	-5.79791	6.71484e-09	1.33068e-07	Erf	13875
17.0255	-1.9817	0.253191	0.606847	-3.26558	0.00109241	0.00494449	Th	21823
89.367	-1.98159	0.253211	0.266799	-7.42726	1.10873e-13	6.24309e-12	Hadha	97212
103.019	-1.97964	0.253554	0.345987	-5.7217	1.05463e-08	1.97369e-07	Wwc1	211652
44.9141	-1.97838	0.253775	0.39012	-5.0712	3.95319e-07	4.92972e-06	S1pr2	14739
30.6403	-1.97535	0.254309	0.431663	-4.57614	4.73645e-06	4.36806e-05	Arhgap31	12549
37.9287	-1.97418	0.254514	0.388194	-5.08557	3.66532e-07	4.62946e-06	Chfr	231600
279.671	-1.97144	0.254998	0.267385	-7.37303	1.66798e-13	8.99584e-12	Med16	216154
574.777	-1.97111	0.255057	0.178457	-11.0453	2.30972e-28	1.13549e-25	Atp2b1	67972
33.403	-1.97073	0.255123	0.522671	-3.7705	0.000162919	0.000960529	Atp10d	231287
64.4757	-1.97073	0.255124	0.388611	-5.0712	3.95307e-07	4.92972e-06	Gfod2	70575
94.5457	-1.96561	0.256031	0.302867	-6.49001	8.58293e-11	2.67447e-09	Lima1	65970
167.026	-1.96459	0.256212	0.409321	-4.79963	1.58959e-06	1.68896e-05	Ppp1r15a	17872
31.4124	-1.96446	0.256235	0.422445	-4.65021	3.31591e-06	3.23295e-05	Rb1	19645
7.43445	-1.96382	0.256349	0.828587	-2.37008	0.0177841	0.0509335	4930562C15Rik	78809
43.6043	-1.96356	0.256395	0.387253	-5.07048	3.96807e-07	4.94345e-06	Ppp1r14c	76142
15.8194	-1.96211	0.256653	0.652911	-3.00517	0.00265436	0.0105827	Csrnp1	215418
304.853	-1.96187	0.256696	0.270303	-7.25802	3.92802e-13	1.90182e-11	Marchf9	216438
12.0207	-1.96168	0.256729	0.6063	-3.23549	0.00121433	0.00542143	Tnfrsf13b	57916
54.9554	-1.96034	0.256967	0.477797	-4.10288	4.08043e-05	0.000288155	Rnf122	68867
10.1477	-1.95952	0.257113	0.695887	-2.81586	0.00486465	0.0176097	Akt1s1	67605
14.812	-1.95775	0.25743	0.679324	-2.8819	0.00395279	0.0148602	E130311K13Rik	329659
34.5647	-1.95753	0.257469	0.592203	-3.30551	0.000948045	0.00440171	Naglu	27419
191.473	-1.9573	0.25751	0.688254	-2.84386	0.00445699	0.0163799	Rnf141	67150
440.797	-1.95672	0.257613	0.19387	-10.093	5.9332e-24	1.57996e-21	Got1	14718
19.7835	-1.95595	0.257751	0.549705	-3.55818	0.000373436	0.00195713	Tbcel	272589
19.8853	-1.95589	0.257761	0.541185	-3.6141	0.000301396	0.00162414	Prkd2	101540
167.396	-1.95318	0.258246	0.329426	-5.92906	3.04678e-09	6.57836e-08	Thsd7a	330267
197.326	-1.95299	0.25828	0.25671	-7.60777	2.78859e-14	1.75585e-12	Nsg2	18197
9.18479	-1.95211	0.258439	0.774101	-2.52177	0.0116766	0.0362962	Apc2	23805
106.648	-1.95164	0.258522	0.299667	-6.51269	7.3817e-11	2.34709e-09	Plin3	66905
71.7632	-1.95143	0.25856	0.360591	-5.41175	6.24132e-08	9.72885e-07	Guca1a	14913
728.261	-1.9513	0.258583	0.221614	-8.80493	1.30935e-18	1.79959e-16	Dusp6	67603
400.67	-1.95128	0.258587	0.254017	-7.68171	1.56984e-14	1.03968e-12	Sox11	20666
93.9354	-1.94862	0.259064	0.304392	-6.40167	1.53689e-10	4.45453e-09	Adat1	30947
30.0587	-1.94746	0.259273	0.513154	-3.79508	0.000147598	0.000884069	Tmem145	330485
20.9946	-1.94101	0.260434	0.477584	-4.06423	4.81914e-05	0.000333504	Cacna1g	12291
23.8141	-1.9392	0.260762	0.445889	-4.34906	1.36723e-05	0.000111454	Galnt12	230145
42.4764	-1.93796	0.260985	0.456655	-4.24382	2.19751e-05	0.000168397	Cat	12359
93.341	-1.93762	0.261046	0.378901	-5.1138	3.15737e-07	4.04383e-06	Gtf3c1	233863
9.71537	-1.93583	0.261371	0.674139	-2.87156	0.00408455	0.0152521	Gnb3	14695
263.089	-1.93577	0.261381	0.266131	-7.27377	3.49589e-13	1.71205e-11	Dnajc7	56354
78.6066	-1.9348	0.261557	0.304591	-6.35214	2.12342e-10	5.91319e-09	Glcci1	170772
150.803	-1.93432	0.261645	0.266487	-7.25859	3.91159e-13	1.90106e-11	Bmt2	101148
32.9332	-1.93094	0.262259	0.466183	-4.14202	3.44264e-05	0.000246796	Cebpb	12608
11.2576	-1.92765	0.262857	0.67751	-2.8452	0.0044384	0.016321	Dact3	629378
47.3897	-1.92382	0.263557	0.526091	-3.65681	0.00025537	0.00140939	Ahdc1	230793
20.4903	-1.9226	0.26378	0.530106	-3.62681	0.000286939	0.00156004	Vmn1r218	171256
15.4962	-1.91884	0.264468	0.560996	-3.42041	0.000625259	0.00308098	Crocc	230872
163.388	-1.9171	0.264785	0.263162	-7.28487	3.21975e-13	1.58899e-11	Rp9	55934
21.0473	-1.91449	0.265265	0.599375	-3.19415	0.00140244	0.00612853	Entr1	68112
187.035	-1.91423	0.265314	0.340852	-5.61601	1.95422e-08	3.43588e-07	Fastk	66587
616.485	-1.91113	0.265884	0.257722	-7.41549	1.21179e-13	6.76381e-12	Acsl4	50790
28.5369	-1.91106	0.265896	0.452905	-4.21957	2.44769e-05	0.000185566	Adam19	11492
45.0743	-1.91048	0.266004	0.357056	-5.35065	8.76411e-08	1.30259e-06	Ung	22256
24.9172	-1.90978	0.266133	0.434173	-4.39867	1.08918e-05	9.10523e-05	Cercam	99151
56.2523	-1.9073	0.266591	0.367485	-5.19014	2.10134e-07	2.81249e-06	Nek1	18004
25.4034	-1.90704	0.266639	0.526453	-3.62244	0.000291842	0.00158199	Lrp1	16971
78.3219	-1.90459	0.267093	0.457096	-4.16671	3.09028e-05	0.000224559	Abhd17a	216169
87.3008	-1.90449	0.267111	0.274054	-6.94931	3.67084e-12	1.47549e-10	Pef1	67898
49.786	-1.90197	0.267577	0.419007	-4.53924	5.64582e-06	5.11807e-05	Arid5b	71371
38.8854	-1.89897	0.268135	0.396887	-4.78466	1.71277e-06	1.79595e-05	Sema4a	20351
149.57	-1.89799	0.268317	0.26521	-7.15655	8.2735e-13	3.81776e-11	Slc7a11	26570
29.6195	-1.89241	0.269356	0.407009	-4.64956	3.32647e-06	3.23777e-05	Ptgfrn	19221
24.3427	-1.89188	0.269456	0.576964	-3.27902	0.00104169	0.0047587	Adam15	11490
49.8569	-1.89013	0.269783	0.372026	-5.08063	3.76177e-07	4.73258e-06	Kcnk4	16528
6.86827	-1.88858	0.270072	0.788022	-2.39661	0.0165474	0.0480703	Nek10	674895
57.8174	-1.8871	0.27035	0.430473	-4.38378	1.16637e-05	9.66203e-05	Dhcr24	74754
26.9432	-1.88708	0.270353	0.507235	-3.72033	0.000198962	0.00114247	Eef2k	13631
599.743	-1.88453	0.270833	0.341647	-5.51599	3.46813e-08	5.75107e-07	ND4L	17720
33.123	-1.88387	0.270957	0.511233	-3.68494	0.000228752	0.00128354	Dock6	319899
203.997	-1.87917	0.27184	0.334655	-5.61526	1.96269e-08	3.44603e-07	Mcrip1	192173
85.32	-1.87794	0.272072	0.293491	-6.39862	1.56784e-10	4.53397e-09	Sgms1	208449
98.3007	-1.87648	0.272348	0.297752	-6.30214	2.93554e-10	8.01755e-09	Prpf40b	54614
127.274	-1.87584	0.272468	0.373217	-5.02614	5.00451e-07	6.06904e-06	Rpap1	68925
70.0435	-1.87423	0.272773	0.317713	-5.89912	3.6545e-09	7.77537e-08	Rhoq	104215
11.347	-1.8701	0.273554	0.701729	-2.66499	0.00769907	0.0258022	LOC115486519	115486519
20.7182	-1.86924	0.273718	0.684347	-2.73142	0.00630617	0.0218562	Ccnjl	380694
44.7559	-1.86861	0.273837	0.501684	-3.72467	0.00019557	0.00112552	Sntb2	20650
187.875	-1.86814	0.273927	0.290663	-6.42716	1.30011e-10	3.86464e-09	Mapk3	26417
10.2311	-1.8662	0.274295	0.749375	-2.49034	0.0127621	0.0389599	Tulp2	56734
55.5983	-1.86579	0.274373	0.452655	-4.12188	3.75792e-05	0.000267151	Ech1	51798
134.153	-1.8655	0.274428	0.352867	-5.2867	1.24543e-07	1.75766e-06	Cdkn2a	12578
214.368	-1.86533	0.274461	0.329182	-5.66655	1.45701e-08	2.6379e-07	Hnrnpl	15388
45.5645	-1.86499	0.274525	0.352694	-5.28784	1.23769e-07	1.75158e-06	Pcmtd1	319263
54.6659	-1.86191	0.275112	0.411437	-4.52538	6.02872e-06	5.42288e-05	Slc26a2	13521
187.873	-1.85755	0.275945	0.266417	-6.97232	3.1176e-12	1.28546e-10	Cemip2	83921
115.562	-1.85714	0.276023	0.249834	-7.43349	1.05773e-13	6.00883e-12	Camk1d	227541
155.235	-1.85684	0.27608	0.245234	-7.57172	3.68313e-14	2.27429e-12	Dock4	238130
23.3553	-1.85666	0.276114	0.558293	-3.32561	0.000882257	0.00414596	Cox6a2	12862
163.548	-1.85058	0.277281	0.318513	-5.81006	6.24516e-09	1.24533e-07	Igf1r	16001
553.496	-1.84729	0.277914	0.235216	-7.85358	4.04326e-15	2.97017e-13	Map4k4	26921
45.1223	-1.84607	0.278148	0.343398	-5.37591	7.61981e-08	1.16086e-06	Lrrc28	67867
12.7179	-1.84602	0.278159	0.644854	-2.86269	0.00420058	0.0155809	Gm2a	14667
101.773	-1.84448	0.278456	0.461569	-3.9961	6.43939e-05	0.000430843	Crebbp	12914
342.031	-1.84173	0.278986	0.29669	-6.2076	5.38e-10	1.37534e-08	Ddit3	13198
269.544	-1.83993	0.279335	0.390941	-4.70641	2.52118e-06	2.52949e-05	Gdf15	23886
131.98	-1.83623	0.280052	0.370794	-4.95217	7.33895e-07	8.5668e-06	Matn2	17181
34.6797	-1.83447	0.280395	0.452038	-4.05822	4.94482e-05	0.000340726	Pcx	18563
89.3864	-1.83379	0.280527	0.382622	-4.79269	1.64556e-06	1.73544e-05	Mpnd	68047
72.4943	-1.83369	0.280546	0.32326	-5.67249	1.40733e-08	2.55518e-07	Bnip3l	12177
100.489	-1.83079	0.28111	0.320258	-5.71663	1.08659e-08	2.02474e-07	Napb	17957
127.858	-1.82915	0.28143	0.435078	-4.20419	2.62015e-05	0.000196082	Fryl	72313
30.788	-1.82872	0.281514	0.463971	-3.94146	8.09866e-05	0.000527879	Naip2	17948
90.3103	-1.82629	0.281989	0.396608	-4.60478	4.12907e-06	3.91526e-05	Aldh1l2	216188
101.328	-1.82628	0.281991	0.287421	-6.35402	2.0976e-10	5.86685e-09	Pbx2	18515
62.7761	-1.8262	0.282007	0.317348	-5.75456	8.68672e-09	1.66467e-07	Tmem19	67226
18.6213	-1.82175	0.282877	0.527668	-3.45246	0.000555496	0.00278118	Cmbl	69574
25.5641	-1.82023	0.283177	0.756446	-2.40629	0.0161157	0.0470191	Tcirg1	27060
12.348	-1.82008	0.283206	0.715535	-2.54366	0.0109698	0.0345018	Zfp280d	235469
291.7	-1.819	0.283417	0.298063	-6.10275	1.04262e-09	2.46792e-08	Csnk1e	27373
86.2172	-1.81854	0.283509	0.395328	-4.60007	4.22346e-06	3.98996e-05	Stmn4	56471
128.938	-1.81754	0.283704	0.342782	-5.30232	1.14342e-07	1.63298e-06	Rnf165	225743
22.5166	-1.81687	0.283837	0.500783	-3.62805	0.000285573	0.00155526	Hcn2	15166
358.574	-1.81602	0.284003	0.227526	-7.98161	1.44432e-15	1.13959e-13	Kdelr1	68137
135.306	-1.81564	0.284079	0.274262	-6.62009	3.58986e-11	1.19806e-09	H2ax	15270
96.2033	-1.81462	0.28428	0.460985	-3.93639	8.27156e-05	0.000536958	Klf3	16599
44.2636	-1.81454	0.284294	0.380523	-4.76856	1.85548e-06	1.92506e-05	Wasf3	245880
675.492	-1.81096	0.285001	0.551502	-3.28369	0.00102459	0.00469066	Gnb2	14693
23.9051	-1.81041	0.285109	0.564872	-3.205	0.00135064	0.00593259	Phactr2	215789
1312.56	-1.81011	0.285169	0.499082	-3.62688	0.000286862	0.00156004	Tcf25	66855
115.513	-1.80993	0.285205	0.305897	-5.91679	3.28286e-09	7.06423e-08	Ppp2r2b	72930
219.974	-1.80943	0.285303	0.206261	-8.77253	1.7469e-18	2.30195e-16	Tmx4	52837
105.538	-1.80717	0.285751	0.356444	-5.06999	3.97839e-07	4.95148e-06	Rhbdd3	279766
54.2592	-1.80628	0.285928	0.414873	-4.35381	1.33793e-05	0.000109204	Blvrb	233016
144.817	-1.80574	0.286034	0.457107	-3.95037	7.80292e-05	0.000511209	Psip1	101739
136.071	-1.804	0.286379	0.275006	-6.55986	5.38577e-11	1.73841e-09	Fbxo2	230904
234.835	-1.80388	0.286403	0.259525	-6.9507	3.63485e-12	1.46632e-10	Trappc3	27096
15.9286	-1.80175	0.286827	0.684001	-2.63413	0.00843521	0.027653	Stk32c	57740
10.8718	-1.80069	0.287037	0.732153	-2.45945	0.0139151	0.0417617	Gstk1	76263
37.8528	-1.80015	0.287145	0.534218	-3.36969	0.000752541	0.00361888	Bhlhe40	20893
29.5894	-1.7971	0.287753	0.520907	-3.44994	0.000560719	0.00279965	Slc44a2	68682
15.2399	-1.79656	0.287859	0.661161	-2.71729	0.00658193	0.02264	Zc3h6	78751
346.883	-1.79518	0.288135	0.289657	-6.19761	5.73269e-10	1.44813e-08	Smim14	68552
18.482	-1.79318	0.288536	0.553476	-3.23985	0.00119594	0.00535804	Fut10	171167
34.9126	-1.79221	0.288729	0.472923	-3.78965	0.000150862	0.000901086	Akap7	432442
33.5544	-1.792	0.288771	0.646589	-2.77147	0.00558031	0.0197146	Socs5	56468
3565.69	-1.79162	0.288848	0.196198	-9.13171	6.74228e-20	1.07725e-17	Psap	19156
23.3876	-1.79162	0.288848	0.51764	-3.46113	0.000537923	0.00270485	S100a13	20196
16.6621	-1.79136	0.288899	0.525683	-3.40769	0.000655161	0.00320731	Gm20594	100463512
62.2708	-1.79066	0.289039	0.397589	-4.5038	6.67494e-06	5.94558e-05	Chid1	68038
132.401	-1.79042	0.289087	0.368457	-4.85924	1.17836e-06	1.29732e-05	Dcaf15	212123
86.5236	-1.78898	0.289378	0.415369	-4.30695	1.6552e-05	0.000130985	Cab39	12283
13.6851	-1.78633	0.28991	0.706422	-2.52869	0.0114488	0.0357743	Cnnm2	94219
19.3272	-1.78332	0.290514	0.497469	-3.58479	0.000337349	0.00178879	Map3k13	71751
12.8455	-1.78325	0.290528	0.631093	-2.82565	0.00471845	0.0171631	Rnd3	74194
84.297	-1.78226	0.290729	0.408209	-4.36604	1.26521e-05	0.000104002	4932438A13Rik	229227
117.65	-1.78139	0.290904	0.227592	-7.82709	4.99304e-15	3.62619e-13	Celf4	108013
103.444	-1.78094	0.290994	0.261324	-6.81506	9.42232e-12	3.50105e-10	Mindy2	235461
29.0046	-1.78073	0.291035	0.462096	-3.8536	0.000116394	0.00072256	Arid5a	214855
45.6693	-1.77959	0.291267	0.369587	-4.81507	1.47151e-06	1.58057e-05	Frmd4b	232288
30.8105	-1.77923	0.291338	0.609383	-2.91973	0.00350337	0.0133871	Zbtb7b	22724
37.3436	-1.77916	0.291353	0.484177	-3.6746	0.00023822	0.00133025	Ndst2	17423
28.7491	-1.77549	0.292096	0.455792	-3.89538	9.8043e-05	0.00062503	Hpcal4	170638
87.9332	-1.77483	0.292229	0.323408	-5.4879	4.06731e-08	6.63117e-07	Aph1a	226548
16.7923	-1.77383	0.292432	0.618445	-2.86821	0.00412806	0.0153588	Stard3nl	76205
11.3916	-1.772	0.292802	0.642129	-2.75957	0.00578771	0.0203126	Plekha1	101476
51.1769	-1.76724	0.293769	0.401125	-4.40571	1.05436e-05	8.85465e-05	Pik3ip1	216505
231.841	-1.76562	0.2941	0.339524	-5.20028	1.98992e-07	2.68304e-06	Gabarap	56486
34.5839	-1.76548	0.294129	0.41891	-4.21446	2.50374e-05	0.000189124	Ltbr	17000
38.5912	-1.76449	0.294331	0.421416	-4.18705	2.82601e-05	0.000209282	Gripap1	54645
36.5603	-1.76432	0.294365	0.474058	-3.72175	0.00019785	0.00113762	Kdm1a	99982
14.7928	-1.76413	0.294404	0.730765	-2.41409	0.0157748	0.0461931	Ccdc120	54648
490.034	-1.76292	0.294651	0.266425	-6.61695	3.66698e-11	1.22061e-09	Clcn3	12725
160.786	-1.76174	0.294892	0.255862	-6.88551	5.75819e-12	2.2236e-10	Ilkap	67444
18.4214	-1.7603	0.295187	0.531712	-3.31062	0.000930881	0.00434094	Aldh2	11669
92.3385	-1.75988	0.295273	0.305407	-5.7624	8.29252e-09	1.60355e-07	Dhcr7	13360
269.82	-1.7596	0.295331	0.229393	-7.67067	1.71094e-14	1.11011e-12	Myt1	17932
29.0312	-1.75878	0.295497	0.487256	-3.60957	0.000306708	0.00164928	Gng4	14706
22.7551	-1.75813	0.295632	0.492748	-3.56801	0.000359707	0.00189599	Pkp2	67451
18.3405	-1.75786	0.295687	0.662714	-2.65251	0.0079895	0.0265232	Nbeal1	269198
25.9508	-1.75733	0.295796	0.480741	-3.65546	0.000256724	0.00141625	Ptpre	19267
13.9934	-1.75652	0.295961	0.623676	-2.8164	0.00485657	0.0175904	Cox7a1	12865
275.794	-1.75462	0.296352	0.283995	-6.17832	6.47857e-10	1.61421e-08	Ganab	14376
87.7939	-1.75363	0.296554	0.35862	-4.88996	1.00858e-06	1.13483e-05	Grip1	74053
174.854	-1.75154	0.296984	0.255761	-6.84834	7.47108e-12	2.85914e-10	Sel1l3	231238
36.9183	-1.75074	0.297149	0.473007	-3.7013	0.0002145	0.00121693	Rab1b	76308
95.8039	-1.75021	0.297258	0.331537	-5.27909	1.2983e-07	1.82361e-06	Csrp1	13007
16.9594	-1.75018	0.297266	0.609623	-2.87092	0.00409284	0.0152674	Slc16a12	240638
11.2549	-1.74842	0.297628	0.612263	-2.85567	0.00429463	0.0158883	Enho	69638
46.6639	-1.74827	0.297658	0.404722	-4.31969	1.56246e-05	0.000124588	Ldlrap1	100017
60.1643	-1.748	0.297713	0.603375	-2.89704	0.003767	0.0142455	Tmem161b	72745
17.3338	-1.74769	0.297778	0.561211	-3.11414	0.0018448	0.00777968	Ptpn18	19253
34.5824	-1.74709	0.297903	0.456485	-3.82726	0.000129578	0.000790201	Unc119	22248
104.24	-1.74636	0.298053	0.302132	-5.78012	7.46479e-09	1.46567e-07	Bbx	70508
24.914	-1.74415	0.298509	0.512448	-3.40357	0.000665124	0.00324985	Ttll5	320244
217.273	-1.74285	0.298779	0.315447	-5.52502	3.29453e-08	5.48316e-07	Tmed5	73130
34.8443	-1.74106	0.29915	0.454806	-3.82814	0.000129116	0.000788138	Tspan15	70423
265.64	-1.74063	0.299239	0.264384	-6.58372	4.5881e-11	1.49224e-09	Tmem214	68796
142.631	-1.74043	0.299281	0.35177	-4.94764	7.51199e-07	8.72285e-06	Mtcl1	68617
155.002	-1.73932	0.29951	0.291556	-5.96565	2.43661e-09	5.31481e-08	Neurl1a	18011
159.018	-1.73497	0.300415	0.228311	-7.59914	2.981e-14	1.8678e-12	Usp12	22217
55.2318	-1.7316	0.301118	0.448452	-3.86129	0.000112791	0.000704296	Dpf1	29861
34.5748	-1.73061	0.301324	0.499337	-3.46582	0.000528613	0.00266591	Ppp4r1l-ps	100043911
58.7233	-1.72961	0.301534	0.385491	-4.48676	7.23137e-06	6.37019e-05	Pgpep1	66522
19.6406	-1.72918	0.301622	0.571682	-3.02473	0.00248855	0.0100525	Rbl2	19651
207.912	-1.72785	0.301901	0.228295	-7.56849	3.77578e-14	2.32029e-12	1810030O07Rik	69155
38.3274	-1.72705	0.302069	0.398597	-4.33282	1.4721e-05	0.000118491	Ube2e2	218793
56.5381	-1.72512	0.302473	0.504008	-3.42281	0.00061978	0.00305634	Arap1	69710
18.952	-1.71891	0.303779	0.574788	-2.9905	0.00278518	0.0110354	Mphosph9	269702
1772.76	-1.71866	0.30383	0.519761	-3.30664	0.00094423	0.00438878	ND2	17717
172.038	-1.71588	0.304416	0.287043	-5.97779	2.26187e-09	4.95904e-08	Keap1	50868
48.1641	-1.71468	0.304671	0.378095	-4.53504	5.75913e-06	5.2134e-05	Usb1	101985
19.1896	-1.7137	0.304877	0.4963	-3.45296	0.000554481	0.00277718	Galns	50917
882.431	-1.71293	0.305039	0.29086	-5.88921	3.88056e-09	8.22576e-08	Rcl1	59028
1126.78	-1.71285	0.305056	0.233719	-7.3287	2.32401e-13	1.18822e-11	Zdhhc2	70546
271.283	-1.71024	0.305608	0.212579	-8.04521	8.60995e-16	7.00971e-14	Syn2	20965
518.725	-1.70973	0.305716	0.247723	-6.9018	5.13463e-12	2.00636e-10	Prr13	66151
104.529	-1.70476	0.306773	0.322402	-5.28768	1.2388e-07	1.75158e-06	Sctr	319229
24.2729	-1.7047	0.306785	0.530274	-3.21475	0.00130557	0.00577034	Cops7b	26895
13.663	-1.70408	0.306918	0.572219	-2.97801	0.00290123	0.0114138	Tsen34	66078
140.128	-1.70386	0.306964	0.298604	-5.70608	1.15607e-08	2.13539e-07	Rab5b	19344
124.247	-1.70285	0.307178	0.295492	-5.76278	8.27397e-09	1.60239e-07	Stim1	20866
47.706	-1.70123	0.307524	0.370723	-4.58895	4.45485e-06	4.16426e-05	Zfp952	240067
54.7954	-1.70085	0.307604	0.323947	-5.2504	1.51766e-07	2.10855e-06	Plaa	18786
11.9494	-1.70041	0.307699	0.609183	-2.79129	0.00524977	0.0188015	Dzip1l	72507
1174.25	-1.69988	0.307811	0.307238	-5.53279	3.15184e-08	5.25937e-07	Map1b	17755
675.726	-1.69959	0.307874	0.185637	-9.15546	5.41266e-20	9.22462e-18	Lars	107045
119.077	-1.69948	0.307897	0.257377	-6.60307	4.0273e-11	1.32359e-09	Gab2	14389
13.6439	-1.69934	0.307928	0.702901	-2.4176	0.015623	0.0458223	Klhl28	66689
32.8705	-1.69756	0.308307	0.470141	-3.61075	0.000305316	0.00164249	Tmem185b	226351
54.7368	-1.69747	0.308327	0.398931	-4.25503	2.09018e-05	0.000160847	Pecam1	18613
63.48	-1.6944	0.308983	0.377038	-4.49398	6.99037e-06	6.19631e-05	Cyp2u1	71519
161.706	-1.69319	0.309241	0.319716	-5.29594	1.18406e-07	1.6835e-06	Plxna3	18846
28.8935	-1.69255	0.309379	0.427285	-3.96118	7.45809e-05	0.000490629	Zfyve9	230597
115.076	-1.69247	0.309396	0.312726	-5.41199	6.23274e-08	9.72733e-07	Gprasp2	245607
25.4886	-1.68904	0.310133	0.646307	-2.61337	0.0089654	0.0291444	Amt	434437
78.1454	-1.687	0.310571	0.383592	-4.39791	1.09298e-05	9.13104e-05	Zdhhc21	68268
82.4899	-1.68482	0.311042	0.356222	-4.72969	2.24868e-06	2.28661e-05	Mycn	18109
81.6138	-1.68353	0.31132	0.418168	-4.02596	5.67437e-05	0.000386002	Zcchc7	319885
112.302	-1.67964	0.312161	0.327355	-5.13093	2.88307e-07	3.72989e-06	Cers4	67260
67.2604	-1.67946	0.312199	0.290422	-5.78282	7.34577e-09	1.44624e-07	Flot1	14251
286.394	-1.67872	0.312359	0.36747	-4.56832	4.91641e-06	4.51563e-05	Zmynd8	228880
24.4073	-1.67787	0.312544	0.548969	-3.0564	0.00224012	0.00918613	Zfp335	329559
25.6049	-1.67695	0.312744	0.646151	-2.59529	0.00945124	0.030422	Stk25	59041
98.7283	-1.67568	0.313019	0.321988	-5.20416	1.94872e-07	2.63304e-06	Borcs6	71923
39.119	-1.67489	0.31319	0.442263	-3.78709	0.000152423	0.00090913	Olfr975	258825
126.369	-1.67422	0.313336	0.324526	-5.15895	2.48336e-07	3.2724e-06	Ccdc28a	215814
44.1252	-1.67148	0.313932	0.575549	-2.90415	0.00368255	0.013984	Dtnb	13528
112.886	-1.6686	0.314559	0.310425	-5.3752	7.64957e-08	1.16401e-06	Kdm2a	225876
63.5269	-1.66733	0.314834	0.417632	-3.99236	6.54202e-05	0.000436548	Acbd4	67131
139.024	-1.66323	0.315731	0.260595	-6.38243	1.74296e-10	4.98402e-09	Pja2	224938
213.386	-1.66227	0.315941	0.331057	-5.0211	5.13754e-07	6.20095e-06	Idh1	15926
78.8489	-1.6616	0.316088	0.394532	-4.21157	2.53598e-05	0.000191013	Klhdc8b	78267
48.9895	-1.65971	0.316502	0.442546	-3.75037	0.000176571	0.00102962	Dgat1	13350
28.5009	-1.65776	0.316932	0.441281	-3.75669	0.000172174	0.00100595	Dpf3	70127
2789.04	-1.65478	0.317586	0.266696	-6.20476	5.47802e-10	1.39482e-08	Ptma	19231
61.3536	-1.65468	0.317608	0.316027	-5.23588	1.64198e-07	2.25433e-06	Dclk1	13175
22.1706	-1.65107	0.318404	0.634632	-2.60162	0.00927856	0.0299643	Fgd1	14163
824.327	-1.65021	0.318593	0.239394	-6.89328	5.45208e-12	2.11177e-10	Hmgcs1	208715
52.9488	-1.64766	0.319157	0.405295	-4.06534	4.7962e-05	0.000332097	Fam83a	239463
71.5036	-1.64692	0.31932	0.384494	-4.28335	1.841e-05	0.000143573	Plec	18810
30.1504	-1.64684	0.31934	0.420865	-3.91298	9.11652e-05	0.000585565	Zfp809	235047
153.392	-1.64583	0.319563	0.243968	-6.7461	1.51876e-11	5.46838e-10	Slc1a4	55963
21.4235	-1.64492	0.319764	0.628587	-2.61685	0.00887455	0.0289152	Carf	241066
91.6746	-1.64315	0.320158	0.427485	-3.84375	0.000121168	0.000746035	Kdm5a	214899
17.076	-1.64292	0.320207	0.608282	-2.70093	0.00691465	0.0235877	Atcay	16467
153.691	-1.642	0.320413	0.282366	-5.81512	6.0589e-09	1.21898e-07	Creb1	12912
55.0803	-1.64158	0.320506	0.392676	-4.18049	2.90877e-05	0.000213923	Nfil3	18030
193.83	-1.64132	0.320563	0.246293	-6.66409	2.66303e-11	9.04128e-10	Egfl7	353156
28.9838	-1.64128	0.320571	0.550111	-2.98355	0.00284926	0.011244	Sesn3	75747
126.038	-1.64096	0.320643	0.2884	-5.68987	1.27137e-08	2.32817e-07	Arhgap12	75415
325.685	-1.63956	0.320955	0.289493	-5.66354	1.48278e-08	2.67696e-07	Rcc1	100088
69.5008	-1.63826	0.321244	0.360833	-4.54021	5.61974e-06	5.09805e-05	Eno2	13807
118.236	-1.63738	0.321439	0.323887	-5.05542	4.29454e-07	5.27487e-06	Senp6	215351
40.3298	-1.63518	0.321931	0.483028	-3.38526	0.000711097	0.00344812	4930548H24Rik	67656
156.087	-1.63455	0.322071	0.299286	-5.46149	4.72154e-08	7.60084e-07	Nav1	215690
46.0711	-1.63359	0.322284	0.491117	-3.32628	0.00088012	0.00413908	Dkc1	245474
616.267	-1.63316	0.322382	0.285487	-5.7206	1.0615e-08	1.98364e-07	Itm2c	64294
90.1307	-1.63305	0.322405	0.330924	-4.93482	8.02243e-07	9.23808e-06	Rprd1b	70470
142.425	-1.63293	0.322433	0.264284	-6.17869	6.4634e-10	1.61358e-08	Scpep1	74617
447.598	-1.63251	0.322526	0.297022	-5.49626	3.87933e-08	6.35713e-07	Crmp1	12933
20.7578	-1.63251	0.322527	0.463567	-3.52162	0.000428916	0.00221154	Atm	11920
27.9247	-1.63012	0.323062	0.441172	-3.69497	0.000219914	0.00124218	Tspan14	52588
10.7124	-1.62905	0.323302	0.640805	-2.54219	0.0110162	0.0346086	Arl6ip5	65106
24.5808	-1.62778	0.323585	0.511974	-3.17943	0.00147567	0.00640477	Hyal3	109685
1263.37	-1.62709	0.323741	0.324163	-5.01935	5.18467e-07	6.25193e-06	App	11820
1572.47	-1.62683	0.323799	0.177201	-9.1807	4.28299e-20	7.60351e-18	Slc2a3	20527
853.07	-1.62678	0.323811	0.258703	-6.28819	3.21195e-10	8.67973e-09	Syt1	20979
405.353	-1.62606	0.323971	0.237158	-6.85645	7.05905e-12	2.70957e-10	Jarid2	16468
16.5183	-1.62605	0.323973	0.550875	-2.95177	0.00315959	0.0122716	Lzts1	211134
58.8131	-1.62362	0.324519	0.342275	-4.74362	2.09934e-06	2.14499e-05	Mxra7	67622
236.269	-1.62346	0.324555	0.264485	-6.1382	8.34602e-10	2.02426e-08	Fbln1	14114
92.0258	-1.6233	0.324592	0.342012	-4.74632	2.07151e-06	2.12016e-05	Sptssa	104725
67.1815	-1.61886	0.325593	0.322864	-5.01406	5.32925e-07	6.40814e-06	Insr	16337
122.01	-1.61792	0.325806	0.341531	-4.73725	2.16639e-06	2.21172e-05	Tut4	230594
40.3968	-1.61765	0.325865	0.376617	-4.29521	1.74526e-05	0.000136858	Suz12	52615
24.8247	-1.61758	0.325882	0.619048	-2.61301	0.00897481	0.0291601	Caskin1	268932
25.7289	-1.6169	0.326036	0.420385	-3.84623	0.000119948	0.000739589	Cacng4	54377
12.7152	-1.61641	0.326146	0.624426	-2.58863	0.00963578	0.0309063	Mideas	238317
49.9234	-1.61381	0.326733	0.37843	-4.2645	2.0035e-05	0.000154829	Mex3a	72640
53.3441	-1.61238	0.327059	0.334386	-4.82191	1.4219e-06	1.5321e-05	Glrx	93692
155.416	-1.6119	0.327168	0.327261	-4.92543	8.41766e-07	9.62384e-06	Cdk5r2	12570
73.266	-1.60996	0.327608	0.3686	-4.36776	1.25526e-05	0.000103314	Gpc1	14733
54.0782	-1.60934	0.327747	0.35594	-4.52139	6.1434e-06	5.51052e-05	Mif4gd	69674
140.247	-1.60869	0.327896	0.235574	-6.82883	8.5612e-12	3.228e-10	Hilpda	69573
98.104	-1.60837	0.327969	0.264684	-6.07657	1.22779e-09	2.85339e-08	Midn	59090
697.003	-1.60792	0.328071	0.367399	-4.3765	1.20602e-05	9.96354e-05	Calu	12321
864.588	-1.60687	0.328309	0.196205	-8.18978	2.61709e-16	2.33928e-14	Tcf4	21413
37.8629	-1.60642	0.328412	0.411429	-3.90449	9.44251e-05	0.00060392	Greb1	268527
415.896	-1.60419	0.32892	0.260919	-6.14824	7.83494e-10	1.91851e-08	Slc7a3	11989
71.3463	-1.60232	0.329347	0.315578	-5.0774	3.82626e-07	4.79953e-06	Lyst	17101
113.361	-1.60191	0.329441	0.286313	-5.59495	2.20682e-08	3.84299e-07	Ppip5k2	227399
17.3631	-1.60089	0.329672	0.577011	-2.77446	0.0055293	0.0195615	Tmem121	69195
121.675	-1.60003	0.329869	0.286393	-5.58685	2.31231e-08	3.99945e-07	Cdc25b	12531
47.0685	-1.59901	0.330104	0.474963	-3.36659	0.000761025	0.0036528	Car12	76459
190.063	-1.59877	0.330158	0.231479	-6.90677	4.95821e-12	1.95003e-10	Slc39a7	14977
993.793	-1.59724	0.330509	0.184846	-8.64092	5.57632e-18	6.7242e-16	Ldlr	16835
41.663	-1.59517	0.330984	0.486687	-3.2776	0.00104693	0.00477906	Kif24	109242
100.455	-1.59388	0.331278	0.339382	-4.69643	2.64743e-06	2.64164e-05	Tmem250-ps	109299
172.898	-1.59386	0.331283	0.236673	-6.73446	1.64544e-11	5.89132e-10	Gpt2	108682
93.8094	-1.59244	0.331611	0.38274	-4.16062	3.17385e-05	0.000229458	Pcdh1	75599
20.5345	-1.59197	0.331718	0.525212	-3.0311	0.00243661	0.00988097	Ckb	12709
20.9404	-1.59178	0.331762	0.631173	-2.52194	0.011671	0.0362876	Epor	13857
13.4769	-1.58843	0.332534	0.603111	-2.63372	0.00844546	0.0276724	Tango6	272538
95.714	-1.58817	0.332592	0.312967	-5.07457	3.88373e-07	4.85733e-06	Camk2n1	66259
3130.27	-1.58546	0.333219	0.203238	-7.80098	6.14295e-15	4.31424e-13	Tapbpl	213233
31.7335	-1.58508	0.333307	0.40523	-3.91155	9.1705e-05	0.00058844	Tns1	21961
252.161	-1.58416	0.333519	0.308392	-5.13684	2.79396e-07	3.62562e-06	Akt2	11652
43.2413	-1.58292	0.333806	0.382342	-4.14006	3.47216e-05	0.000248495	Zfp462	242466
489.375	-1.58102	0.334246	0.206376	-7.66086	1.8469e-14	1.18628e-12	E2f1	13555
18.0967	-1.57918	0.334672	0.535164	-2.95084	0.00316916	0.012305	Pigv	230801
114.067	-1.57802	0.334942	0.369461	-4.27113	1.94486e-05	0.000150936	Mier3	218613
832.779	-1.5769	0.335201	0.24271	-6.49707	8.18994e-11	2.56578e-09	Cdca8	52276
135.472	-1.57515	0.335608	0.282819	-5.56947	2.55513e-08	4.35463e-07	Tspan31	67125
171.231	-1.57408	0.335858	0.269685	-5.83674	5.32333e-09	1.09394e-07	Slc12a9	83704
29.3174	-1.57075	0.336633	0.491867	-3.19345	0.00140586	0.00613928	Nsmf	56876
39.4926	-1.57029	0.336741	0.395411	-3.97128	7.14871e-05	0.000472955	Lmbr1l	74775
108.091	-1.56834	0.337196	0.356938	-4.39387	1.11349e-05	9.28418e-05	Alox8	11688
49.9844	-1.56786	0.337309	0.418395	-3.74731	0.000178742	0.00104133	Fxr2	23879
311.722	-1.56604	0.337734	0.23728	-6.59997	4.11245e-11	1.34783e-09	Olfm1	56177
35.4021	-1.56525	0.337919	0.478497	-3.27118	0.00107099	0.0048668	St6galnac6	50935
54.4628	-1.56475	0.338036	0.359813	-4.34879	1.3689e-05	0.000111519	Mtr	238505
146.993	-1.5636	0.338307	0.324178	-4.82327	1.41222e-06	1.52586e-05	Ebpl	68177
125.174	-1.56133	0.338839	0.318254	-4.90592	9.29927e-07	1.05375e-05	Abcb4	18670
142.213	-1.55991	0.339171	0.304819	-5.11752	3.0958e-07	3.97294e-06	Marcksl1	17357
380.128	-1.55896	0.339396	0.256437	-6.0793	1.20705e-09	2.8103e-08	Pcbp3	59093
25.6848	-1.55892	0.339405	0.606935	-2.56851	0.0102137	0.0324189	Rhox4b	57737
46.001	-1.55848	0.339509	0.35339	-4.41008	1.03333e-05	8.70667e-05	Ano10	102566
39.877	-1.55549	0.340214	0.366351	-4.24589	2.17729e-05	0.000167148	Mpst	246221
92.9161	-1.55547	0.340217	0.403015	-3.8596	0.000113575	0.000707809	P4ha1	18451
87.5455	-1.55516	0.34029	0.408189	-3.80991	0.000139016	0.000839351	Lpcat3	14792
67.5904	-1.55404	0.340554	0.277796	-5.5942	2.21643e-08	3.85448e-07	Leprot	230514
33.9757	-1.55358	0.340665	0.419064	-3.70725	0.00020952	0.00119344	Efcab14	230648
27.3049	-1.5514	0.341178	0.454878	-3.4106	0.000648208	0.00317935	Mxra8	74761
26.7938	-1.55074	0.341336	0.429434	-3.61111	0.000304884	0.00164085	Sh3bp5	24056
9858.52	-1.54924	0.341689	0.269322	-5.75238	8.7996e-09	1.68378e-07	Wdcp	238037
18.2726	-1.54884	0.341784	0.517771	-2.99137	0.00277732	0.0110077	Zfp772	232855
33.1804	-1.54878	0.341798	0.5165	-2.99861	0.00271211	0.010786	Mpdz	17475
50.6552	-1.54655	0.342329	0.413664	-3.73866	0.000185006	0.00107342	Asah1	11886
45.9475	-1.5464	0.342363	0.418334	-3.69656	0.000218536	0.00123553	Klf9	16601
17.6409	-1.54528	0.34263	0.538161	-2.8714	0.00408652	0.0152521	Aldh5a1	214579
102.187	-1.54431	0.342859	0.314038	-4.91761	8.76086e-07	9.98941e-06	Dapk1	69635
35.1369	-1.54172	0.343476	0.40441	-3.81227	0.000137695	0.000832555	Nova2	384569
201.695	-1.54108	0.343628	0.310164	-4.96859	6.74398e-07	7.94484e-06	Prune1	229589
165.958	-1.54081	0.343692	0.291231	-5.29069	1.21857e-07	1.72681e-06	Myo5a	17918
109.59	-1.53943	0.344021	0.278523	-5.52714	3.25498e-08	5.4244e-07	Mmd	67468
18.3516	-1.5388	0.344172	0.569866	-2.70028	0.00692804	0.0236222	Ksr1	16706
34.8464	-1.53867	0.344202	0.552901	-2.78291	0.00538739	0.0191861	Pnkp	59047
43.4893	-1.53867	0.344203	0.542007	-2.83883	0.00452786	0.0166069	Ssbp4	76900
37.088	-1.53798	0.344368	0.522938	-2.94103	0.00327128	0.0126287	Sgip1	73094
173.553	-1.53747	0.34449	0.263582	-5.83297	5.44482e-09	1.11532e-07	Tmtc2	278279
169.39	-1.5374	0.344505	0.263351	-5.83784	5.28806e-09	1.08844e-07	Sel1l	20338
181.523	-1.5363	0.344769	0.247299	-6.2123	5.2213e-10	1.34283e-08	Itga1	109700
101.121	-1.53558	0.344941	0.357778	-4.29198	1.77083e-05	0.000138694	Slc38a10	72055
702.903	-1.53534	0.344999	0.239053	-6.42256	1.33998e-10	3.93737e-09	Itgb1	16412
220.039	-1.53508	0.345059	0.307531	-4.99165	5.98662e-07	7.14482e-06	Tmcc3	319880
235.385	-1.5334	0.345463	0.231855	-6.61359	3.75099e-11	1.24533e-09	Zfand6	65098
31.9	-1.53315	0.345523	0.483131	-3.17335	0.00150689	0.00652695	Colec12	140792
422.45	-1.53301	0.345556	0.247961	-6.18246	6.31113e-10	1.57865e-08	Kif5c	16574
654.375	-1.53135	0.345953	0.230632	-6.6398	3.14113e-11	1.0538e-09	Lypla2	26394
35.906	-1.53062	0.346128	0.451683	-3.38871	0.00070222	0.00340766	Mme	17380
1079.48	-1.53021	0.346227	0.272873	-5.60777	2.04951e-08	3.5837e-07	ND5	17721
220.877	-1.53011	0.346252	0.291906	-5.24178	1.59033e-07	2.19996e-06	Aldh1b1	72535
140.437	-1.5294	0.346422	0.287743	-5.31516	1.06561e-07	1.53474e-06	Srpk2	20817
249.993	-1.52886	0.34655	0.245313	-6.2323	4.59646e-10	1.19414e-08	Gmcl1	23885
2271.65	-1.52831	0.346683	0.215807	-7.08184	1.42255e-12	6.29173e-11	Pabpc1	18458
41.6238	-1.52616	0.3472	0.422982	-3.60809	0.000308457	0.0016566	Ift122	81896
71.8855	-1.52434	0.347639	0.41318	-3.68928	0.000224886	0.00126462	Zfp467	68910
89.2796	-1.5238	0.34777	0.28373	-5.37058	7.84855e-08	1.19089e-06	Igsf9b	235086
93.2422	-1.52068	0.348521	0.335552	-4.53188	5.84601e-06	5.28083e-05	Micu3	78506
93.9924	-1.51655	0.349521	0.441947	-3.43152	0.000600203	0.00297703	Ube2m	22192
94.5605	-1.51624	0.349596	0.31845	-4.76131	1.92339e-06	1.98745e-05	Pdcd7	50996
21.723	-1.51589	0.34968	0.474984	-3.19146	0.00141555	0.00617739	Srrm3	58212
383.547	-1.51487	0.349928	0.214638	-7.05781	1.6915e-12	7.32905e-11	Mtss1	211401
381.657	-1.51405	0.350126	0.221918	-6.82256	8.94302e-12	3.34981e-10	Prdx5	54683
88.4083	-1.51399	0.350142	0.33634	-4.50137	6.75166e-06	6.00554e-05	Zmym4	67785
17.5745	-1.51253	0.350496	0.63578	-2.37902	0.0173589	0.0499959	Tgfbi	21810
424.165	-1.51236	0.350538	0.249265	-6.06726	1.30114e-09	3.00202e-08	Gm13889	620695
19.3254	-1.51198	0.35063	0.631539	-2.39412	0.0166604	0.0483546	P2rx7	18439
30.814	-1.51168	0.350702	0.415865	-3.63503	0.000277944	0.00151759	Tmem138	72982
63.3502	-1.51126	0.350805	0.350693	-4.30935	1.63735e-05	0.000129669	Dennd5a	19347
27.4896	-1.51111	0.350842	0.501257	-3.01464	0.00257286	0.0103209	Efna2	13637
106.37	-1.51108	0.350848	0.292971	-5.1578	2.49868e-07	3.28581e-06	Ppp1r16b	228852
22.4519	-1.5109	0.350891	0.572679	-2.63831	0.00833207	0.0274062	Dhh	13363
26.0164	-1.51027	0.351046	0.534361	-2.82631	0.00470884	0.017133	Slc22a17	59049
36.0948	-1.51	0.351111	0.597155	-2.52866	0.0114499	0.0357743	Ssh1	231637
58.7291	-1.50888	0.351383	0.527411	-2.86092	0.00422409	0.01565	Josd2	66124
43.0253	-1.50672	0.351909	0.387922	-3.88409	0.000102713	0.000649936	Ppard	19015
3083.91	-1.50638	0.351993	0.175256	-8.59531	8.30401e-18	9.47695e-16	COX1	17708
26.9423	-1.5055	0.352209	0.460451	-3.26962	0.00107694	0.00488482	Pex5	19305
268.116	-1.50467	0.352412	0.417623	-3.60293	0.000314652	0.00168491	Ncor1	20185
22.2961	-1.50404	0.352564	0.449984	-3.34244	0.000830452	0.00393969	Gtdc1	227835
39.8728	-1.50368	0.352652	0.387542	-3.88006	0.000104432	0.000658796	Spidr	224008
179.303	-1.50111	0.353283	0.272104	-5.51666	3.45507e-08	5.74287e-07	Snx18	170625
70.5677	-1.50076	0.353367	0.444091	-3.37939	0.000726458	0.00351062	Zfp266	77519
53.8941	-1.50008	0.353533	0.341257	-4.39575	1.1039e-05	9.21624e-05	Rras	20130
29.3099	-1.50004	0.353543	0.434288	-3.45403	0.000552286	0.00276871	Zfp287	170740
90.2305	-1.49831	0.353968	0.274249	-5.46333	4.6729e-08	7.54155e-07	Dmxl1	240283
409.451	-1.49827	0.353978	0.214747	-6.9769	3.01759e-12	1.24825e-10	Tnks2	74493
15.2586	-1.49695	0.354301	0.525604	-2.84806	0.00439872	0.016203	Nim1k	245269
67.5607	-1.49519	0.354735	0.329873	-4.53261	5.82584e-06	5.27006e-05	Sema4b	20352
33.4691	-1.49354	0.35514	0.489367	-3.05198	0.00227338	0.00930761	Sting1	72512
85.8249	-1.49234	0.355436	0.288993	-5.16392	2.41829e-07	3.19985e-06	Pygo2	68911
679.485	-1.4911	0.355742	0.32248	-4.62384	3.76701e-06	3.60674e-05	Llgl1	16897
33.5077	-1.49094	0.355781	0.435305	-3.42504	0.000614698	0.00303949	Serinc5	218442
22.9821	-1.49075	0.355828	0.538839	-2.76659	0.00566458	0.0199627	Nr4a2	18227
636.667	-1.49049	0.355891	0.268552	-5.55013	2.85465e-08	4.8074e-07	Hook3	320191
221.899	-1.49036	0.355924	0.313551	-4.75316	2.00261e-06	2.06264e-05	Ltbp4	108075
52.1976	-1.49027	0.355947	0.343089	-4.34367	1.40124e-05	0.000113574	Map3k5	26408
494.696	-1.48875	0.356321	0.203078	-7.33094	2.28544e-13	1.18549e-11	Igfbp4	16010
45.7406	-1.48872	0.356328	0.556866	-2.67339	0.0075088	0.0252506	Epb41l5	226352
741.255	-1.48847	0.356391	0.209775	-7.09554	1.28846e-12	5.73835e-11	Rbms1	56878
77.5683	-1.48448	0.357378	0.351483	-4.22346	2.40575e-05	0.000182874	Chga	12652
155.002	-1.48366	0.35758	0.237757	-6.24025	4.36873e-10	1.14225e-08	Xpr1	19775
146.248	-1.48284	0.357783	0.254974	-5.81567	6.03901e-09	1.21898e-07	Adam17	11491
60.2961	-1.48283	0.357786	0.38237	-3.87801	0.000105316	0.000663126	Pld3	18807
18.119	-1.48139	0.358144	0.568212	-2.60711	0.00913108	0.0295455	Slc35b3	108652
17.9226	-1.48112	0.358209	0.534201	-2.7726	0.00556111	0.0196576	Cc2d2a	231214
76.7964	-1.48075	0.358303	0.315689	-4.69053	2.72497e-06	2.70424e-05	Tmem164	209497
94.1126	-1.48015	0.358452	0.384251	-3.85204	0.00011714	0.000725779	Mxd4	17122
229.947	-1.47931	0.358661	0.29909	-4.94604	7.57403e-07	8.77708e-06	Prnp	19122
86.5854	-1.47881	0.358784	0.276195	-5.35424	8.59177e-08	1.28294e-06	Syt17	110058
63.1136	-1.47752	0.359106	0.332416	-4.44478	8.79815e-06	7.52731e-05	Smim1	68859
55.4544	-1.47742	0.35913	0.382768	-3.85984	0.000113461	0.000707785	Msn	17698
322.462	-1.47734	0.35915	0.206992	-7.13718	9.52681e-13	4.33351e-11	Pxdn	69675
301.817	-1.47717	0.359193	0.321894	-4.58899	4.45397e-06	4.16426e-05	Ppp2r2c	269643
109.191	-1.47673	0.359303	0.392054	-3.76664	0.00016546	0.000973713	Mmp14	17387
80.4627	-1.47464	0.359823	0.320848	-4.59608	4.30516e-06	4.05815e-05	Psmb2	26445
314.244	-1.47135	0.360645	0.188279	-7.81471	5.50915e-15	3.8905e-13	Elavl2	15569
85.7892	-1.47128	0.360663	0.329191	-4.46938	7.8447e-06	6.83045e-05	Plcg1	18803
18.5892	-1.47033	0.360899	0.604419	-2.43264	0.0149894	0.0443198	Ggct	110175
33.1777	-1.47026	0.360917	0.493575	-2.9788	0.0028938	0.0113916	Marf1	223989
61.6706	-1.46909	0.36121	0.381248	-3.85338	0.0001165	0.000722868	Tmem167b	67495
113.619	-1.46904	0.361223	0.278119	-5.28205	1.27747e-07	1.79831e-06	Arrb1	109689
70.8333	-1.46697	0.361742	0.269993	-5.43335	5.53072e-08	8.77092e-07	Stom	13830
25.6218	-1.46648	0.361864	0.509854	-2.87628	0.00402393	0.0150568	Zfp414	328801
96.6642	-1.46647	0.361868	0.28962	-5.06342	4.11812e-07	5.09562e-06	Slc30a4	22785
368.787	-1.46581	0.362032	0.24586	-5.96198	2.49205e-09	5.41725e-08	Snrpb2	20639
98.3577	-1.46499	0.362237	0.339591	-4.314	1.60327e-05	0.000127207	Phf21a	192285
646.688	-1.4641	0.362461	0.249704	-5.86335	4.53623e-09	9.4742e-08	Rhoa	11848
50.7224	-1.46386	0.362521	0.357553	-4.09411	4.23789e-05	0.000297467	Gng3	14704
43.1145	-1.46256	0.362849	0.408821	-3.5775	0.000346891	0.00183173	Nit2	52633
24.9344	-1.46144	0.363131	0.497582	-2.93708	0.00331321	0.0127445	Ociad2	433904
22.1141	-1.45991	0.363516	0.551691	-2.64624	0.00813918	0.0268963	Snx15	69024
23.6016	-1.45876	0.363806	0.454746	-3.20785	0.00133731	0.0058882	Ecsit	26940
2663.39	-1.45843	0.36389	0.305467	-4.77441	1.80237e-06	1.87758e-05	Ubc	22190
122.724	-1.45627	0.364433	0.460667	-3.16123	0.00157105	0.00677502	Gm15501	100040298
139.084	-1.45551	0.364626	0.29854	-4.87543	1.08571e-06	1.21072e-05	Plk3	12795
205.29	-1.45393	0.365026	0.386238	-3.76433	0.000166993	0.000981833	Luc7l3	67684
73.4067	-1.45371	0.365081	0.31856	-4.56339	5.03351e-06	4.60546e-05	Rbm22	66810
827.637	-1.45351	0.365133	0.249709	-5.82081	5.85617e-09	1.19004e-07	U2af1	108121
1635.74	-1.45285	0.365299	0.236507	-6.14295	8.10022e-10	1.9759e-08	Fus	233908
305.021	-1.45157	0.365623	0.249336	-5.82175	5.8235e-09	1.18529e-07	Spag7	216873
571.739	-1.45127	0.365698	0.225365	-6.43967	1.19733e-10	3.60101e-09	Cbx6	494448
161.271	-1.45096	0.365778	0.26767	-5.4207	5.93653e-08	9.32195e-07	Chtf8	214987
282.22	-1.45069	0.365845	0.413078	-3.51191	0.000444891	0.00228469	Tmsb4x	19241
274.956	-1.45012	0.365991	0.178831	-8.10889	5.10827e-16	4.26758e-14	Elavl3	15571
186.769	-1.44948	0.366153	0.230246	-6.29537	3.06662e-10	8.3399e-09	Akap11	219181
34.6302	-1.44875	0.366338	0.399443	-3.62693	0.000286809	0.00156004	Cacnb1	12295
207.303	-1.44842	0.366422	0.26431	-5.48002	4.25287e-08	6.89984e-07	Lsm7	66094
22.7402	-1.44629	0.366965	0.524406	-2.75795	0.00581647	0.0203856	Pou6f1	19009
119.094	-1.44612	0.367007	0.328719	-4.39926	1.08621e-05	9.09227e-05	Ulk1	22241
125.374	-1.44599	0.367041	0.22967	-6.29594	3.05534e-10	8.32694e-09	Dag1	13138
17.2397	-1.44552	0.367161	0.588664	-2.45559	0.0140655	0.042134	Adck2	57869
244.542	-1.44543	0.367182	0.227757	-6.34637	2.20449e-10	6.12562e-09	Ddah2	51793
387.345	-1.444	0.367548	0.266896	-5.41033	6.29089e-08	9.78587e-07	Foxd1	15229
150.306	-1.44289	0.367829	0.219455	-6.57489	4.86898e-11	1.57958e-09	Mtus1	102103
141.787	-1.44289	0.36783	0.345433	-4.17704	2.95327e-05	0.000216803	Pcgf2	22658
2353.54	-1.44202	0.368051	0.230638	-6.25233	4.0437e-10	1.07012e-08	Atf4	11911
20.4478	-1.44183	0.368101	0.576893	-2.4993	0.012444	0.0381895	Fam210b	67017
118.437	-1.4416	0.368158	0.321901	-4.4784	7.52037e-06	6.59749e-05	Pam	18484
35.2186	-1.44159	0.368162	0.436079	-3.3058	0.000947073	0.0043988	Gmip	78816
49.6609	-1.4406	0.368413	0.519494	-2.77309	0.00555266	0.0196357	Fam217b	71532
90.2105	-1.43978	0.368624	0.322899	-4.45892	8.23744e-06	7.12077e-05	Gm35339	102638882
88.6579	-1.4369	0.369361	0.298911	-4.80711	1.53132e-06	1.64001e-05	Cpe	12876
32.0759	-1.43683	0.369378	0.480043	-2.99313	0.00276131	0.010951	Reep2	225362
755.959	-1.43668	0.369416	0.233125	-6.16271	7.15116e-10	1.76801e-08	Sae1	56459
156.615	-1.43576	0.369652	0.276387	-5.19474	2.05005e-07	2.75829e-06	Srgap3	259302
221.239	-1.43527	0.369778	0.236511	-6.06851	1.29102e-09	2.98405e-08	Prkar2b	19088
263.012	-1.43519	0.369798	0.221905	-6.46758	9.95846e-11	3.05983e-09	Syt4	20983
24.3203	-1.43451	0.369973	0.545261	-2.63086	0.00851687	0.0278706	2900026A02Rik	243219
15.5923	-1.43429	0.370028	0.549109	-2.61204	0.00900046	0.0292212	Dyrk4	101320
26.3971	-1.43378	0.370159	0.444425	-3.22615	0.00125467	0.00557041	Pyroxd2	74580
56.8179	-1.4332	0.370308	0.302877	-4.73196	2.22359e-06	2.2647e-05	Dip2a	64451
128.337	-1.42994	0.371147	0.267764	-5.3403	9.27945e-08	1.3649e-06	Tyro3	22174
59.8193	-1.42919	0.371339	0.332716	-4.29553	1.74279e-05	0.000136748	Pik3c2a	18704
38.9529	-1.42919	0.37134	0.412391	-3.46561	0.00052903	0.00266643	Spata31d1a	72219
61.4985	-1.42891	0.371411	0.387016	-3.69212	0.000222392	0.00125226	Tmcc1	330401
26.574	-1.42891	0.371412	0.436833	-3.27106	0.00107144	0.0048668	Miip	28010
18.579	-1.42845	0.37153	0.593808	-2.40557	0.0161472	0.0470895	Reep6	70335
13.5297	-1.42813	0.371613	0.587623	-2.43035	0.0150844	0.0445493	Spef1	70997
184.187	-1.4279	0.371671	0.268168	-5.32466	1.01144e-07	1.47247e-06	Papss1	23971
152.45	-1.4241	0.372652	0.298672	-4.7681	1.85972e-06	1.92789e-05	Cyld	74256
78.8973	-1.42398	0.372684	0.369282	-3.85606	0.000115227	0.000717057	Enpp3	209558
1518.34	-1.42378	0.372736	0.34007	-4.18672	2.83019e-05	0.000209349	Capzb	12345
293.901	-1.4206	0.373558	0.232087	-6.12097	9.30089e-10	2.22629e-08	Slc29a1	63959
45.9643	-1.4203	0.373634	0.403595	-3.51913	0.000432967	0.00223063	Htr3a	15561
13.8336	-1.41923	0.373913	0.592489	-2.39536	0.0166038	0.0482122	Plxnd1	67784
30.3024	-1.41889	0.374	0.489289	-2.8999	0.00373284	0.014133	Sspn	16651
64.4955	-1.41862	0.374069	0.410947	-3.45208	0.000556284	0.00278294	Smarcd1	83797
102.485	-1.41749	0.374364	0.520485	-2.7234	0.00646146	0.0223217	Thap4	67026
1064.75	-1.41748	0.374367	0.220069	-6.44106	1.1864e-10	3.57656e-09	Hsp90b1	22027
82.2361	-1.41674	0.374557	0.30712	-4.61299	3.96921e-06	3.7777e-05	Arfip1	99889
523.876	-1.41531	0.37493	0.254085	-5.57021	2.5443e-08	4.34776e-07	Fdps	110196
499.336	-1.41471	0.375086	0.245141	-5.771	7.88015e-09	1.53309e-07	Sox4	20677
151.573	-1.41357	0.375382	0.360434	-3.92186	8.78692e-05	0.000566958	Wipi2	74781
347.373	-1.41298	0.375536	0.20658	-6.83986	7.92713e-12	3.01561e-10	Nras	18176
46.3631	-1.41262	0.375628	0.439882	-3.21137	0.00132105	0.00582265	Fam131a	78408
59.7808	-1.41191	0.375814	0.409654	-3.44659	0.000567709	0.00283234	Deptor	97998
68.0647	-1.41142	0.37594	0.372787	-3.78615	0.000153001	0.000911575	Gpr12	14738
106.638	-1.41137	0.375953	0.336222	-4.19775	2.69581e-05	0.000200804	Vrk3	101568
413.508	-1.41102	0.376045	0.224458	-6.28636	3.2499e-10	8.7453e-09	Arl6ip1	54208
151.92	-1.40982	0.376358	0.279778	-5.03908	4.67784e-07	5.70536e-06	Nlrp4c	83564
19.2485	-1.40799	0.376838	0.542845	-2.59372	0.00949449	0.0305458	Alk	11682
134.42	-1.40682	0.377141	0.26863	-5.23703	1.63181e-07	2.24277e-06	Zfp9	22750
118.037	-1.40682	0.377142	0.30283	-4.64558	3.39119e-06	3.28165e-05	Rundc3b	242819
461.564	-1.40589	0.377385	0.276316	-5.08798	3.61901e-07	4.58002e-06	Golm2	319996
45.3342	-1.40556	0.377471	0.430264	-3.26674	0.00108792	0.00492803	Arhgef3	71704
140.235	-1.40484	0.377659	0.27499	-5.10872	3.24348e-07	4.14168e-06	Smim11	68936
30.5054	-1.40426	0.377813	0.464682	-3.02197	0.00251136	0.0101167	Usp29	57775
131.141	-1.40422	0.377823	0.264962	-5.2997	1.15992e-07	1.65285e-06	Oaz2	18247
71.6515	-1.40399	0.377883	0.333188	-4.21379	2.51116e-05	0.000189478	Taf15	70439
21.0913	-1.40394	0.377896	0.57373	-2.44704	0.0144036	0.04295	Gnpda2	67980
69.9658	-1.40333	0.378055	0.316055	-4.44015	8.98966e-06	7.66674e-05	Efr3b	668212
17.9533	-1.40195	0.378418	0.558147	-2.51179	0.012012	0.0371222	Tctn1	654470
74.1007	-1.40189	0.378433	0.363221	-3.8596	0.000113571	0.000707809	Ndst1	15531
144.927	-1.39957	0.379041	0.241478	-5.79585	6.7974e-09	1.34496e-07	Rhoc	11853
891.845	-1.3983	0.379375	0.255661	-5.46937	4.51633e-08	7.30731e-07	Lig1	16881
447.461	-1.39748	0.379591	0.209686	-6.66466	2.65274e-11	9.04128e-10	Klf7	93691
67.8017	-1.39722	0.379661	0.420996	-3.31884	0.000903916	0.00423218	Cog5	238123
1183.35	-1.39647	0.379857	0.228401	-6.11412	9.70891e-10	2.31528e-08	Psma7	26444
80.2475	-1.39611	0.379951	0.364781	-3.82726	0.000129576	0.000790201	Fam117b	72750
60.214	-1.39376	0.380571	0.34094	-4.08801	4.35094e-05	0.000304232	Aplp1	11803
52.1446	-1.39328	0.380698	0.515368	-2.70346	0.00686209	0.0234334	Slit3	20564
25.0223	-1.39297	0.38078	0.516002	-2.69955	0.0069434	0.0236605	Map3k3	26406
145.748	-1.39283	0.380817	0.208406	-6.68325	2.33703e-11	8.05875e-10	Rtf1	76246
58.766	-1.39193	0.381054	0.37461	-3.71569	0.000202653	0.00116053	Smpd1	20597
73.2324	-1.39141	0.381192	0.435089	-3.19799	0.0013839	0.00605789	Lrp10	65107
278.289	-1.3905	0.381434	0.190298	-7.30692	2.73335e-13	1.3701e-11	Cd47	16423
104.076	-1.38986	0.381603	0.367306	-3.78392	0.000154378	0.00091865	Nagk	56174
21.7351	-1.38846	0.381973	0.566264	-2.45196	0.0142079	0.0425006	Ammecr1l	225339
28.543	-1.38768	0.382179	0.44007	-3.15331	0.00161429	0.00694042	Micall1	27008
636.564	-1.38578	0.382683	0.257306	-5.38572	7.21555e-08	1.10264e-06	Psmd3	22123
89.597	-1.38542	0.382777	0.499023	-2.77627	0.00549862	0.0194907	Fam160a2	74349
90.7123	-1.38536	0.382794	0.306708	-4.51687	6.2761e-06	5.62166e-05	Ctsz	64138
96.4223	-1.38495	0.382904	0.286983	-4.82587	1.39391e-06	1.51248e-05	Mfn1	67414
245.393	-1.38458	0.383001	0.259309	-5.33949	9.32081e-08	1.36941e-06	Nudt16l1	66911
1044.59	-1.38413	0.383119	0.321405	-4.30651	1.65851e-05	0.000131101	Usf2	22282
98.9088	-1.38402	0.383151	0.389667	-3.55179	0.000382621	0.00200191	Lsm5	66373
74.361	-1.38356	0.383271	0.384461	-3.59871	0.000319797	0.00170745	Eif2s3x	26905
23.8824	-1.38339	0.383318	0.445588	-3.10463	0.00190517	0.00799998	Slc17a5	235504
59.6615	-1.38207	0.383668	0.31319	-4.41289	1.02002e-05	8.62534e-05	Foxred2	239554
392.978	-1.3814	0.383845	0.230392	-5.99588	2.02388e-09	4.46793e-08	Nrxn2	18190
79.8743	-1.37956	0.384337	0.328003	-4.20593	2.60016e-05	0.000194814	Katnb1	74187
292.137	-1.37931	0.384401	0.185572	-7.43277	1.06346e-13	6.01468e-12	S100pbp	74648
120.845	-1.37859	0.384595	0.259152	-5.31961	1.03989e-07	1.5036e-06	Tmem161a	234371
49.9128	-1.37814	0.384714	0.555036	-2.48298	0.0130289	0.0396231	Ankrd37	654824
52.7496	-1.37662	0.38512	0.31203	-4.41182	1.02506e-05	8.64836e-05	Elapor2	231014
26.0768	-1.3762	0.385232	0.563748	-2.44116	0.01464	0.043488	Exo5	73172
53.7465	-1.37603	0.385276	0.505299	-2.72321	0.00646515	0.0223224	Spred2	114716
61.8161	-1.37589	0.385316	0.326745	-4.21088	2.54379e-05	0.000191376	Fam219a	71901
53.3094	-1.37458	0.385664	0.492475	-2.79117	0.00525171	0.0188032	Tshz2	228911
87.2283	-1.37439	0.385716	0.27011	-5.08826	3.61359e-07	4.58002e-06	Slc4a7	218756
94.4195	-1.37304	0.386077	0.257959	-5.32271	1.02234e-07	1.48326e-06	Slc6a9	14664
293.727	-1.37143	0.386509	0.307651	-4.45774	8.28296e-06	7.1391e-05	Galk1	14635
38.8195	-1.37136	0.386528	0.448772	-3.0558	0.00224461	0.0092016	Dmac2	66349
255.186	-1.37021	0.386834	0.245029	-5.59204	2.24414e-08	3.89737e-07	Thra	21833
739.75	-1.37013	0.386857	0.177506	-7.71877	1.17454e-14	7.90154e-13	Atp1a1	11928
33.3676	-1.36707	0.387678	0.40418	-3.38233	0.000718742	0.00347991	Diras2	68203
132.87	-1.36692	0.387719	0.280207	-4.87824	1.07039e-06	1.197e-05	Agpat4	68262
21.9207	-1.36659	0.387808	0.466812	-2.92749	0.00341712	0.0130889	Synj2	20975
930.894	-1.36654	0.38782	0.252086	-5.42093	5.92902e-08	9.32162e-07	Hook2	170833
22.4353	-1.36644	0.387847	0.511375	-2.67209	0.00753807	0.0253357	Bin3	57784
1788.2	-1.36609	0.387942	0.251184	-5.43859	5.37029e-08	8.53769e-07	H2ac23	665433
209.182	-1.36513	0.388199	0.268796	-5.07869	3.80042e-07	4.77181e-06	Lamtor1	66508
52.7304	-1.36297	0.388781	0.351055	-3.8825	0.000103389	0.000653569	Tbc1d24	224617
220.604	-1.36284	0.388817	0.224831	-6.0616	1.34774e-09	3.09278e-08	Pard6a	56513
55.2056	-1.36139	0.389206	0.343535	-3.9629	7.40457e-05	0.000488114	Pdcd4	18569
51.8707	-1.36065	0.389408	0.409681	-3.32123	0.000896204	0.00420223	Orai1	109305
31.9667	-1.35916	0.389808	0.488048	-2.7849	0.00535441	0.0191013	Tecpr1	70381
296.954	-1.35881	0.389903	0.32758	-4.14803	3.35345e-05	0.000241215	Tango2	27883
1727.54	-1.35863	0.389954	0.259343	-5.23872	1.61696e-07	2.22716e-06	Xaf1	327959
334.823	-1.35861	0.389959	0.31752	-4.2788	1.87902e-05	0.000146449	Trpc6	22068
46.1129	-1.35807	0.390103	0.383377	-3.5424	0.000396509	0.00206696	Mafb	16658
35.9789	-1.35757	0.39024	0.397448	-3.41571	0.000636166	0.00312869	Slc25a24	229731
853.668	-1.35423	0.391142	0.28311	-4.78342	1.72339e-06	1.80561e-05	Dcaf17	75763
569.863	-1.35148	0.39189	0.343942	-3.92938	8.51655e-05	0.000551182	Eif4g1	208643
350.049	-1.35048	0.392162	0.257733	-5.23984	1.60713e-07	2.216e-06	Brd2	14312
9523.51	-1.34854	0.392691	0.239939	-5.62034	1.90587e-08	3.36475e-07	Tuba1a	22142
487.707	-1.34845	0.392714	0.184996	-7.28907	3.12093e-13	1.54619e-11	Trib2	217410
590.912	-1.34819	0.392785	0.283115	-4.76198	1.91704e-06	1.98249e-05	Sdcbp	53378
171.735	-1.34727	0.393034	0.242957	-5.54532	2.93425e-08	4.93495e-07	Tef	21685
497.857	-1.34556	0.393502	0.27402	-4.91043	9.08779e-07	1.03162e-05	Neo1	18007
57.7749	-1.34555	0.393504	0.386207	-3.48402	0.000493951	0.00251241	Nt5c	50773
122.021	-1.34546	0.393529	0.294522	-4.56827	4.91766e-06	4.51563e-05	Traf4	22032
35.2317	-1.34297	0.394207	0.500526	-2.68312	0.0072938	0.0246313	Tet2	214133
35.7061	-1.3428	0.394256	0.393967	-3.40839	0.000653464	0.00320022	Ccr5	12774
128.679	-1.34195	0.394488	0.292798	-4.58317	4.57973e-06	4.24497e-05	Lmbrd2	320506
45.6142	-1.34131	0.394662	0.362855	-3.69655	0.000218552	0.00123553	Hcfc1r1	353502
86.499	-1.34111	0.394718	0.37047	-3.62001	0.000294587	0.00159484	Dnajc14	74330
229.488	-1.33789	0.395598	0.228661	-5.85099	4.88658e-09	1.01561e-07	Prune2	353211
30.8441	-1.33752	0.395701	0.493734	-2.70898	0.006749	0.0231213	Trrap	100683
64.8113	-1.33694	0.39586	0.532375	-2.51127	0.0120297	0.0371606	Phf20	228829
268.513	-1.33545	0.396268	0.232619	-5.74094	9.41524e-09	1.7882e-07	Socs7	192157
118.91	-1.3341	0.39664	0.240076	-5.55697	2.74496e-08	4.63489e-07	Mfsd6	98682
180.265	-1.33356	0.396788	0.25925	-5.14391	2.69074e-07	3.5095e-06	Mrto4	69902
39.0923	-1.33335	0.396845	0.377882	-3.52848	0.000417948	0.00216196	Cdk10	234854
82.061	-1.33331	0.396855	0.280758	-4.74898	2.04446e-06	2.10066e-05	Slc8a1	20541
452.813	-1.33289	0.396973	0.30664	-4.34674	1.38173e-05	0.000112349	Rraga	68441
32.4907	-1.3315	0.397355	0.44684	-2.97981	0.00288424	0.0113575	Frs2	327826
2801.33	-1.33084	0.397536	0.223003	-5.96781	2.40453e-09	5.25381e-08	Wdr12	57750
60.9603	-1.33079	0.39755	0.352186	-3.77866	0.000157674	0.000935649	Ubac2	68889
80.7039	-1.33035	0.397673	0.360053	-3.69486	0.000220007	0.00124218	Slc16a1	20501
45.415	-1.33013	0.397733	0.352524	-3.77316	0.000161195	0.000953886	Ltbp3	16998
59.7394	-1.32833	0.398229	0.412715	-3.21852	0.00128855	0.00570893	Slc38a6	625098
2054.95	-1.3281	0.398294	0.167745	-7.91733	2.42665e-15	1.84911e-13	Cct8	12469
80.115	-1.3256	0.398984	0.454691	-2.91538	0.00355259	0.0135523	Pwwp3a	68114
552.765	-1.32267	0.399796	0.223858	-5.9085	3.45245e-09	7.36714e-08	Npc2	67963
3245.12	-1.32213	0.399945	0.231278	-5.71662	1.08666e-08	2.02474e-07	Eef2	13629
58.077	-1.32198	0.399987	0.348294	-3.79558	0.000147301	0.0008827	Dnaaf5	433956
3224.94	-1.3205	0.400397	0.220755	-5.98174	2.20771e-09	4.85697e-08	Ppip5k1	327655
37.5459	-1.32023	0.400471	0.384224	-3.43609	0.00059017	0.00293409	Prkce	18754
25.4254	-1.31996	0.400545	0.517629	-2.55002	0.0107718	0.0339544	Zfp775	243372
99.992	-1.3158	0.401702	0.271945	-4.8385	1.30825e-06	1.42436e-05	Dyrk2	69181
101.623	-1.31517	0.401879	0.301654	-4.35986	1.30147e-05	0.000106501	Ybey	216119
25.3029	-1.3147	0.402009	0.448953	-2.92837	0.00340745	0.0130557	Sacs	50720
262.962	-1.31354	0.402331	0.247895	-5.29879	1.16572e-07	1.65926e-06	Taf1	270627
190.907	-1.31293	0.402502	0.275489	-4.76582	1.88085e-06	1.94664e-05	Dcaf8	98193
20.1921	-1.31241	0.402648	0.476369	-2.75502	0.0058688	0.0205098	1600014C10Rik	72244
30.0283	-1.31224	0.402695	0.406196	-3.23056	0.00123546	0.00549882	Mef2b	17259
76.1873	-1.31075	0.403111	0.445382	-2.94298	0.00325071	0.0125644	Cnot3	232791
1246.78	-1.31041	0.403207	0.236519	-5.5404	3.01788e-08	5.05564e-07	Prdx1	18477
90.4714	-1.31003	0.403314	0.376326	-3.48109	0.000499377	0.00253597	Stk11	20869
108.448	-1.30958	0.40344	0.317401	-4.12594	3.69223e-05	0.00026292	Actr5	109275
54.7026	-1.30793	0.403901	0.312829	-4.18097	2.90273e-05	0.000213848	Npc1	18145
79.3213	-1.30748	0.404025	0.395963	-3.30203	0.000959874	0.00445017	Nkiras2	71966
125.483	-1.30714	0.404121	0.292405	-4.47031	7.81076e-06	6.80553e-05	Plod1	18822
108.695	-1.30659	0.404275	0.229854	-5.68445	1.31236e-08	2.39922e-07	Carhsp1	52502
53.2116	-1.30497	0.404731	0.399258	-3.26847	0.00108129	0.00490109	Fads3	60527
319.552	-1.30487	0.404757	0.229696	-5.68086	1.34022e-08	2.44375e-07	Ndufb7	66916
2345.89	-1.30456	0.404845	0.262597	-4.96792	6.76742e-07	7.96512e-06	Chgb	12653
113.392	-1.30236	0.405461	0.269382	-4.83464	1.33384e-06	1.44976e-05	Senp7	66315
48.7857	-1.30232	0.405474	0.40903	-3.18392	0.00145294	0.00631682	Kif20a	19348
339.094	-1.30181	0.405617	0.213406	-6.10014	1.05975e-09	2.50384e-08	5031439G07Rik	223739
31.2464	-1.30151	0.405702	0.386023	-3.37158	0.000747381	0.00359813	Cby1	73739
40.1591	-1.30135	0.405746	0.490813	-2.65142	0.00801545	0.0265734	Txndc16	70561
318.49	-1.30112	0.405811	0.246277	-5.28316	1.26974e-07	1.7894e-06	Cdc37	12539
162.281	-1.30105	0.40583	0.364133	-3.57302	0.000352892	0.0018616	Golgb1	224139
52.5778	-1.30049	0.405989	0.3613	-3.59947	0.000318862	0.00170317	Zdhhc9	208884
17.7866	-1.30039	0.406016	0.484838	-2.68211	0.00731586	0.0246862	Vars2	68915
243.905	-1.29956	0.406251	0.240547	-5.40251	6.57146e-08	1.01445e-06	Hypk	67693
18.3201	-1.29786	0.406729	0.53862	-2.4096	0.0159698	0.0466817	Zfp322a	218100
50.0355	-1.29664	0.407074	0.385522	-3.36333	0.000770088	0.00369076	Ppp2r3d	19054
290.822	-1.29662	0.40708	0.170835	-7.58987	3.20223e-14	1.98694e-12	Bri3bp	76809
77.2958	-1.29615	0.40721	0.365564	-3.54562	0.000391686	0.00204431	Hyi	68180
49.3869	-1.2934	0.407988	0.360488	-3.58792	0.000333331	0.00177091	Tiparp	99929
304.737	-1.29261	0.408211	0.425643	-3.03685	0.00239066	0.00971926	H1f10	243529
94.0518	-1.29176	0.408452	0.315154	-4.09883	4.15244e-05	0.000292594	Klf5	12224
146.514	-1.29176	0.408453	0.268943	-4.80309	1.56237e-06	1.66557e-05	Gpd2	14571
950.972	-1.29106	0.40865	0.200543	-6.43786	1.21173e-10	3.63577e-09	Klhl24	75785
18.5774	-1.29012	0.408918	0.51755	-2.49274	0.0126763	0.0387721	Sumf2	67902
25.7438	-1.28998	0.408958	0.485278	-2.65822	0.00785547	0.026189	Prex2	109294
110.076	-1.28882	0.409286	0.267929	-4.81031	1.50698e-06	1.61595e-05	Slc38a9	268706
137.534	-1.28876	0.409303	0.301633	-4.27261	1.932e-05	0.000150129	Dhrs7	66375
20.8454	-1.28868	0.409325	0.520531	-2.47571	0.0132972	0.0403048	Gk5	235533
296.48	-1.28685	0.409846	0.220742	-5.82965	5.55426e-09	1.13591e-07	Ctnnbip1	67087
328.678	-1.28392	0.410679	0.33208	-3.86629	0.000110505	0.000691713	Maged1	94275
58.7196	-1.28376	0.410725	0.388284	-3.30623	0.000945615	0.00439362	Taok2	381921
68.4236	-1.28348	0.410805	0.333034	-3.85389	0.000116256	0.000722204	Ripply3	170765
23.3858	-1.28343	0.410818	0.533989	-2.40348	0.0162401	0.047328	Cd276	102657
494.382	-1.28296	0.410952	0.381481	-3.3631	0.000770718	0.00369118	Gpn1	74254
99.5341	-1.28088	0.411544	0.311595	-4.11072	3.94432e-05	0.000279469	Marveld1	277010
75.0741	-1.27984	0.411842	0.312933	-4.0898	4.31742e-05	0.000302054	Aup1	11993
59.3444	-1.27981	0.41185	0.368482	-3.4732	0.000514293	0.00260241	E130309D02Rik	231868
2083.2	-1.27901	0.412079	0.277622	-4.60701	4.08501e-06	3.87636e-05	Scd2	20250
377.502	-1.27887	0.412117	0.33434	-3.82507	0.000130734	0.000795736	Hk2	15277
31.3733	-1.27872	0.41216	0.468411	-2.72992	0.00633497	0.0219381	Khnyn	219094
78.8643	-1.27731	0.412563	0.282958	-4.51415	6.35718e-06	5.6903e-05	Nab1	17936
112.464	-1.27725	0.41258	0.286453	-4.45886	8.2398e-06	7.12077e-05	Rnf145	74315
86.6833	-1.27707	0.412633	0.308108	-4.14487	3.40001e-05	0.000244015	Tagln3	56370
253.97	-1.27637	0.412832	0.296625	-4.303	1.68504e-05	0.000132788	Slc25a20	57279
146.375	-1.27612	0.412905	0.206875	-6.16854	6.89228e-10	1.70731e-08	Trps1	83925
785.826	-1.27531	0.413137	0.265608	-4.80147	1.57504e-06	1.67584e-05	Atp6v1a	11964
151.409	-1.27502	0.413219	0.241806	-5.27292	1.34268e-07	1.87975e-06	Tbl1xr1	81004
150.379	-1.27435	0.413412	0.252534	-5.04625	4.50555e-07	5.50583e-06	Tacc1	320165
152.259	-1.27434	0.413415	0.340964	-3.73745	0.000185897	0.00107761	Iqcb1	320299
188.462	-1.27424	0.413443	0.244625	-5.20895	1.89914e-07	2.57149e-06	Tssc4	56844
178.951	-1.27196	0.414097	0.320854	-3.96429	7.36134e-05	0.000485765	Maf1	68877
1380.71	-1.27168	0.414178	0.261076	-4.87091	1.11086e-06	1.23148e-05	Sqstm1	18412
90.5449	-1.2708	0.414431	0.3995	-3.18097	0.00146782	0.00637287	Zfp617	170938
159.778	-1.27073	0.414449	0.290431	-4.37534	1.21244e-05	0.000100048	Rita1	100764
82.9237	-1.27021	0.4146	0.317867	-3.99603	6.44141e-05	0.000430843	Hmgxb4	70823
51.4416	-1.27006	0.414643	0.427169	-2.97319	0.0029472	0.0115698	Bud13	215051
51.615	-1.26985	0.414702	0.330151	-3.84628	0.000119927	0.000739589	Cdk2ap2	52004
38.7177	-1.26941	0.414831	0.480173	-2.64364	0.00820192	0.0270547	Sult5a1	57429
413.432	-1.26686	0.415563	0.167848	-7.54769	4.43042e-14	2.65867e-12	Nfib	18028
53.2682	-1.26622	0.415747	0.395052	-3.2052	0.00134967	0.00593036	Zhx3	320799
128.01	-1.2654	0.415984	0.324884	-3.89492	9.82292e-05	0.000625905	Tmem160	69094
58.3314	-1.26217	0.416915	0.397723	-3.1735	0.00150611	0.0065258	Hmbox1	219150
458.395	-1.26166	0.417065	0.262771	-4.80136	1.57593e-06	1.67584e-05	Spc24	67629
172.631	-1.26103	0.417246	0.23981	-5.25846	1.45266e-07	2.02265e-06	Lrp6	16974
121.963	-1.26047	0.417407	0.362552	-3.47667	0.000507675	0.00257198	Zfhx3	11906
140.457	-1.25978	0.417607	0.262766	-4.79432	1.63227e-06	1.72414e-05	Abcc1	17250
212.539	-1.25869	0.417924	0.239831	-5.24821	1.53582e-07	2.13147e-06	Elavl4	15572
21.095	-1.25828	0.418043	0.472473	-2.66317	0.00774078	0.0259148	Gm15128	434863
49.0545	-1.25772	0.418205	0.423765	-2.96796	0.00299783	0.0117397	Klhl5	71778
1267.35	-1.25768	0.418215	0.215821	-5.82744	5.62847e-09	1.14925e-07	Sub1	20024
371.281	-1.25721	0.418351	0.19925	-6.30972	2.79541e-10	7.66759e-09	Brox	71678
128.784	-1.25701	0.418411	0.327679	-3.8361	0.000125004	0.00076586	Mbnl2	105559
392.92	-1.25672	0.418495	0.271552	-4.6279	3.69385e-06	3.53934e-05	Ggnbp2	217039
295.165	-1.25643	0.418579	0.419529	-2.99485	0.0027458	0.0109064	Anapc4	52206
90.2986	-1.25539	0.41888	0.423062	-2.96739	0.00300338	0.0117578	Nrbp1	192292
26.25	-1.25449	0.419141	0.52132	-2.40637	0.0161118	0.0470185	Prkag2	108099
389.057	-1.25393	0.419304	0.224708	-5.58027	2.40146e-08	4.13685e-07	Ryk	20187
132.464	-1.25379	0.419346	0.235374	-5.32677	9.99739e-08	1.4604e-06	Acsl3	74205
27.4553	-1.25291	0.4196	0.526084	-2.38158	0.0172384	0.0497049	Nceh1	320024
39.9987	-1.2513	0.420069	0.414285	-3.02039	0.00252449	0.0101606	Ppil1	68816
172.88	-1.25072	0.420239	0.281894	-4.43684	9.12885e-06	7.77381e-05	Sppl3	74585
49.7677	-1.25029	0.420363	0.349015	-3.58234	0.000340533	0.00180236	Caprin2	232560
61.0415	-1.24886	0.420779	0.280319	-4.45515	8.38352e-06	7.21118e-05	Asphd1	233879
160.975	-1.24771	0.421116	0.233474	-5.34411	9.08611e-08	1.34264e-06	Arpc1b	11867
348.157	-1.24748	0.421184	0.275495	-4.52813	5.95073e-06	5.36405e-05	Ddx6	13209
86.0438	-1.24617	0.421567	0.328986	-3.7879	0.000151927	0.000906595	Pnpla8	67452
76.8199	-1.24509	0.421882	0.36049	-3.45388	0.000552592	0.00276881	Sbno1	243272
194.713	-1.24391	0.422227	0.291466	-4.26776	1.97442e-05	0.000152823	Irf2bp1	272359
65.7896	-1.24347	0.422356	0.383488	-3.24252	0.00118478	0.00531759	Edem2	108687
72.8708	-1.24233	0.422689	0.383626	-3.23839	0.00120207	0.00537832	Zbtb17	22642
196.309	-1.24173	0.422865	0.298095	-4.16555	3.10605e-05	0.000225193	Ncor2	20602
48.0753	-1.24161	0.422899	0.335142	-3.70474	0.000211611	0.00120321	9930021J03Rik	240613
24.5853	-1.24102	0.423072	0.517779	-2.39682	0.016538	0.0480646	Apcdd1	494504
4739.3	-1.23948	0.423525	0.498396	-2.48694	0.0128845	0.0392587	ND4	17719
756.669	-1.2392	0.423606	0.206082	-6.01315	1.8195e-09	4.07301e-08	Bcas2	68183
3300.72	-1.23727	0.424174	0.2566	-4.82179	1.42278e-06	1.5321e-05	Pbld1	68371
53.0122	-1.23686	0.424295	0.351546	-3.51835	0.000434246	0.00223542	Msl2	77853
52.349	-1.23653	0.424392	0.437107	-2.8289	0.00467084	0.0170144	Zfp740	68744
145.732	-1.23645	0.424417	0.286564	-4.31473	1.59799e-05	0.000126867	Gid8	76425
109.364	-1.23599	0.424552	0.292342	-4.22787	2.3591e-05	0.000179917	Fance	72775
75.341	-1.23493	0.424862	0.353051	-3.49789	0.000468956	0.00239576	Rlf	109263
36.1056	-1.23467	0.424939	0.452181	-2.73048	0.0063242	0.0219081	Mst1	15235
149.539	-1.23307	0.425412	0.360331	-3.42204	0.000621531	0.00306379	Flvcr1	226844
106.471	-1.23268	0.425527	0.452531	-2.72396	0.00645046	0.0222958	Arpc3	56378
89.5612	-1.23254	0.425567	0.359467	-3.42881	0.000606229	0.00300342	Chst11	58250
60.6916	-1.23124	0.425951	0.397604	-3.09665	0.00195722	0.00817822	Lepr	16847
669.04	-1.23078	0.426088	0.227203	-5.41708	6.05804e-08	9.48945e-07	Syt11	229521
20.501	-1.23072	0.426106	0.47513	-2.59027	0.00959001	0.0307757	Klhl8	246293
43.621	-1.22988	0.426352	0.425159	-2.89276	0.00381869	0.0144196	Hivep1	110521
76.2352	-1.22936	0.426507	0.30875	-3.98173	6.84162e-05	0.000454756	Zbtb38	245007
106.656	-1.22927	0.426533	0.32337	-3.80144	0.000143855	0.000864078	Ino80e	233875
171.79	-1.22746	0.427068	0.318598	-3.85271	0.000116819	0.000724496	Gsk3b	56637
36.8623	-1.22688	0.427241	0.336103	-3.65031	0.000261928	0.0014406	Cwf19l2	244672
76.5171	-1.22654	0.42734	0.305329	-4.01712	5.89136e-05	0.000399064	Gnb4	14696
232.158	-1.22322	0.428324	0.225876	-5.41547	6.11272e-08	9.55169e-07	Rcor2	104383
29.673	-1.2222	0.428629	0.486468	-2.51239	0.0119918	0.0370775	Sncb	104069
251.128	-1.22204	0.428675	0.294906	-4.14383	3.41551e-05	0.000244989	Glo1	109801
118.313	-1.22123	0.428917	0.298236	-4.09484	4.22469e-05	0.000296903	Slc25a36	192287
45.0345	-1.21743	0.430047	0.358583	-3.39512	0.000685982	0.00334028	Cers6	241447
81.4594	-1.21711	0.430143	0.339429	-3.58576	0.000336097	0.00178331	Prkab2	108097
24.9378	-1.21626	0.430396	0.492924	-2.46745	0.0136081	0.0409845	Nprl2	56032
760.136	-1.21596	0.430485	0.274113	-4.43599	9.16504e-06	7.79943e-05	Zfp60	22718
111.247	-1.21579	0.430537	0.313932	-3.87278	0.000107602	0.000675193	Lrp12	239393
118.413	-1.21511	0.430741	0.22895	-5.30731	1.11255e-07	1.59245e-06	Eml4	78798
3683.79	-1.21428	0.430989	0.24015	-5.05634	4.27379e-07	5.25771e-06	Cpox	12892
214.471	-1.21349	0.431225	0.33064	-3.67011	0.000242448	0.0013509	Ldah	68832
164.439	-1.21151	0.431818	0.32037	-3.78158	0.000155833	0.000926015	Usp37	319651
211.887	-1.20937	0.432457	0.244317	-4.95	7.42122e-07	8.63917e-06	Stk38	106504
4885.02	-1.20844	0.432737	0.244278	-4.94699	7.53686e-07	8.74193e-06	Tagln2	21346
41.1658	-1.20836	0.432759	0.449509	-2.68819	0.00718414	0.0243317	Ammecr1	56068
55.0102	-1.20673	0.433249	0.444753	-2.71326	0.00666248	0.0228555	Pet100	100503890
265.727	-1.20613	0.433431	0.230307	-5.23705	1.63168e-07	2.24277e-06	2610507B11Rik	72503
245.751	-1.20532	0.433673	0.302816	-3.98038	6.88065e-05	0.000457113	Cnppd1	69171
26.3454	-1.20206	0.434655	0.4628	-2.59736	0.00939441	0.0302619	Akr1b8	14187
158.17	-1.20166	0.434776	0.308907	-3.89003	0.000100231	0.000636756	Fnbp1	14269
128.203	-1.20146	0.434836	0.241098	-4.98327	6.25179e-07	7.44737e-06	Trappc10	216131
98.9479	-1.20124	0.4349	0.371643	-3.23225	0.0012282	0.00546997	Kif3c	16570
28.547	-1.20111	0.43494	0.468598	-2.5632	0.0103711	0.0328531	Nos1	18125
1122.47	-1.20089	0.435007	0.229947	-5.22245	1.76569e-07	2.40608e-06	Leprotl1	68192
387.945	-1.19975	0.43535	0.224385	-5.34685	8.95004e-08	1.3256e-06	Chic2	74277
25.4453	-1.19912	0.43554	0.473395	-2.53302	0.0113083	0.0353924	Minpp1	17330
180.11	-1.19884	0.435626	0.247578	-4.84226	1.28371e-06	1.40315e-05	Abi2	329165
45.0715	-1.19874	0.435657	0.340986	-3.5155	0.000438928	0.00225588	Gpd1l	333433
665.9	-1.19731	0.436089	0.272012	-4.40167	1.07419e-05	8.99757e-05	Psmd8	57296
67.5518	-1.1948	0.436848	0.332743	-3.59075	0.000329729	0.00175389	Tspan17	74257
288.811	-1.19451	0.436933	0.258877	-4.61422	3.94577e-06	3.75818e-05	Tm2d3	68634
285.42	-1.19432	0.436993	0.242264	-4.92982	8.23037e-07	9.42658e-06	Ptcra	19208
33.7267	-1.19317	0.437341	0.43899	-2.71798	0.00656813	0.0226047	Nsd1	18193
125.087	-1.19255	0.43753	0.337379	-3.53474	0.000408176	0.00212086	R3hdm4	109284
29.4606	-1.19215	0.43765	0.497285	-2.39732	0.0165156	0.0480106	Polm	54125
51.2536	-1.19192	0.43772	0.433866	-2.74721	0.00601052	0.0209508	Ccdc71	72454
5752.53	-1.19071	0.438088	0.226714	-5.25203	1.50432e-07	2.0923e-06	Patj	12695
85.9573	-1.1895	0.438456	0.309482	-3.8435	0.00012129	0.000746426	Serhl	68607
18.2007	-1.18927	0.438523	0.494638	-2.40433	0.016202	0.0472278	Lamtor2	83409
98.6238	-1.18795	0.438926	0.227971	-5.21098	1.87845e-07	2.54617e-06	Tmem150c	231503
27.5883	-1.18794	0.438928	0.498768	-2.38175	0.0172304	0.0496929	Usp53	99526
433.956	-1.18629	0.439432	0.190572	-6.22488	4.81926e-10	1.24193e-08	Ywhah	22629
45.6707	-1.18456	0.439957	0.347665	-3.4072	0.000656336	0.00321183	Esyt2	52635
183.554	-1.18447	0.439986	0.265637	-4.45899	8.2345e-06	7.12077e-05	Naxe	246703
80.1054	-1.18377	0.4402	0.314146	-3.76821	0.000164421	0.000968495	Rnf10	50849
58.3768	-1.18339	0.440316	0.42747	-2.76836	0.00563397	0.0198767	Kdm5b	75605
164.087	-1.18127	0.440964	0.298492	-3.95745	7.57531e-05	0.000498085	Mapk8ip1	19099
365.765	-1.17915	0.441613	0.380395	-3.09979	0.00193657	0.00810782	Nudt21	68219
614.189	-1.17809	0.441935	0.176837	-6.66201	2.70105e-11	9.13354e-10	H2az2	77605
1020.74	-1.17723	0.442199	0.206002	-5.71465	1.09929e-08	2.04231e-07	Ifrd1	15982
23.1444	-1.17602	0.442571	0.480487	-2.44755	0.014383	0.042904	Pgap6	60455
123.342	-1.17541	0.442758	0.388622	-3.02456	0.00248993	0.0100525	Pik3r2	18709
171.541	-1.17535	0.442778	0.268193	-4.38246	1.17348e-05	9.70838e-05	Wasf1	83767
6562.58	-1.17386	0.443234	0.273177	-4.29707	1.73074e-05	0.000135887	Rab33b	19338
48.6387	-1.17371	0.443279	0.41039	-2.86	0.00423644	0.0156912	Atg2a	329015
45.615	-1.17269	0.443595	0.348649	-3.36351	0.000769583	0.00368973	Soat2	223920
155.319	-1.17242	0.443676	0.265209	-4.42074	9.83618e-06	8.33175e-05	Hspa13	110920
77.1456	-1.17223	0.443736	0.397766	-2.94703	0.00320842	0.0124348	Prtg	235472
80.1348	-1.17212	0.443769	0.263058	-4.45574	8.36049e-06	7.19621e-05	Dvl3	13544
48.3929	-1.16981	0.444481	0.338682	-3.45399	0.000552355	0.00276871	Fam110a	73847
60.7613	-1.16918	0.444674	0.423884	-2.75826	0.00581102	0.020372	Kalrn	545156
80.9322	-1.16717	0.445293	0.293349	-3.97879	6.92667e-05	0.000459692	Dbn1	56320
47.0191	-1.16704	0.445335	0.324324	-3.59837	0.00032022	0.001709	Sin3a	20466
227.018	-1.16681	0.445405	0.282022	-4.1373	3.51411e-05	0.000251075	Rep15	66532
144.094	-1.16607	0.445632	0.254557	-4.58079	4.63223e-06	4.28741e-05	Phip	83946
39.1106	-1.16493	0.445985	0.41512	-2.80625	0.00501214	0.0180516	Relb	19698
384.42	-1.1647	0.446057	0.179153	-6.50116	7.97052e-11	2.51554e-09	Stx16	228960
24.4902	-1.16468	0.446063	0.445224	-2.61594	0.00889814	0.0289847	Tmub1	64295
40075.2	-1.16438	0.446155	0.234084	-4.97422	6.55114e-07	7.75679e-06	COX2	17709
176.267	-1.16353	0.446418	0.201683	-5.76911	7.96903e-09	1.54803e-07	Samd5	320825
5762.35	-1.16216	0.446842	0.235731	-4.93004	8.22111e-07	9.42442e-06	Zfp706	68036
32.6216	-1.16152	0.447043	0.43192	-2.68919	0.00716255	0.024265	Nrde2	217827
50.9489	-1.16146	0.44706	0.352392	-3.29592	0.000980982	0.00452668	Abr	109934
102.977	-1.16004	0.4475	0.285799	-4.05893	4.92971e-05	0.000340098	Ldlrad3	241576
111.295	-1.16003	0.447502	0.300815	-3.85631	0.000115113	0.000716697	Ralgds	19730
298.799	-1.15918	0.447768	0.233887	-4.95614	7.19078e-07	8.43234e-06	Foxn3	71375
185.559	-1.15905	0.447808	0.337017	-3.43914	0.000583563	0.00290351	Kctd13	233877
113.575	-1.15883	0.447874	0.301353	-3.84544	0.000120336	0.000741624	Camsap2	67886
627.085	-1.15827	0.448049	0.238535	-4.85578	1.19916e-06	1.31654e-05	Pank3	211347
126.455	-1.15783	0.448186	0.362906	-3.19044	0.00142056	0.00619714	G6pc3	68401
100.377	-1.15779	0.448198	0.277212	-4.17657	2.95943e-05	0.000217025	Lpin1	14245
424.758	-1.15776	0.448207	0.263586	-4.39235	1.1213e-05	9.34318e-05	Stxbp2	20911
105.494	-1.15721	0.448378	0.38022	-3.04353	0.00233817	0.00953013	Pih1d1	68845
136.797	-1.15695	0.448459	0.340149	-3.40131	0.00067064	0.00327305	Fkbp5	14229
42.1911	-1.1548	0.449127	0.378774	-3.0488	0.00229759	0.00938568	Wdr59	319481
386.132	-1.15468	0.449165	0.249317	-4.63138	3.63242e-06	3.4857e-05	Cbx5	12419
33.6246	-1.15273	0.449773	0.414603	-2.78032	0.00543046	0.0192919	Dgat2	67800
41.5961	-1.15273	0.449773	0.467567	-2.46538	0.0136868	0.0412021	Ube2s	77891
98.8034	-1.15264	0.449801	0.25444	-4.5301	5.89558e-06	5.31809e-05	Mef2a	17258
526.229	-1.15212	0.449962	0.19541	-5.89592	3.72593e-09	7.9111e-08	Galnt1	14423
62.9094	-1.14935	0.450828	0.310818	-3.69783	0.000217447	0.00123037	Nacad	192950
552.684	-1.14892	0.450962	0.229457	-5.00714	5.52458e-07	6.63054e-06	Mtdh	67154
162.958	-1.14771	0.45134	0.390622	-2.93818	0.0033015	0.0127161	Tapbp	21356
43.7174	-1.14705	0.451547	0.403506	-2.84272	0.00447305	0.0164295	Kiss1r	114229
1534.97	-1.14588	0.451913	0.258257	-4.43699	9.12256e-06	7.77364e-05	Bri3	55950
45.2896	-1.14566	0.451982	0.378196	-3.02929	0.00245132	0.00993117	Ttbk2	140810
51.0039	-1.14544	0.452052	0.342693	-3.34247	0.000830359	0.00393969	Plekho1	67220
57.5844	-1.14492	0.452215	0.342944	-3.33849	0.000842336	0.00398621	Ern1	78943
84.6838	-1.14431	0.452406	0.279023	-4.10113	4.11131e-05	0.000290175	Kctd3	226823
176.097	-1.14425	0.452425	0.269902	-4.2395	2.24022e-05	0.000171156	Bmpr2	12168
268.259	-1.14286	0.45286	0.225708	-5.06346	4.11715e-07	5.09562e-06	Sec24a	77371
210.297	-1.14231	0.453033	0.26419	-4.32382	1.53353e-05	0.000122817	Ube3c	100763
452.519	-1.14189	0.453165	0.253267	-4.50865	6.52428e-06	5.82356e-05	Gar1	68147
965.908	-1.14079	0.453511	0.164883	-6.9188	4.55487e-12	1.81372e-10	Csde1	229663
124.555	-1.13838	0.454269	0.285007	-3.99423	6.4905e-05	0.000433673	Mettl8	228019
43.1699	-1.13837	0.454272	0.315179	-3.61182	0.000304053	0.00163707	Ralgps1	241308
81.6013	-1.13827	0.454305	0.31047	-3.66627	0.000246113	0.00136804	Ext2	14043
49.8263	-1.1374	0.454578	0.349542	-3.25397	0.00113803	0.00512914	Dusp8	18218
112.111	-1.13626	0.454937	0.297864	-3.81469	0.000136353	0.000826004	Insig1	231070
130.147	-1.13537	0.455219	0.321954	-3.52649	0.00042111	0.0021748	Piezo1	234839
98.7268	-1.13534	0.455228	0.261697	-4.33838	1.43538e-05	0.0001159	Uxs1	67883
188.056	-1.13502	0.455328	0.232522	-4.88135	1.0536e-06	1.17926e-05	Mrpl24	67707
43.5385	-1.13502	0.455329	0.39279	-2.88963	0.00385696	0.0145556	Ids	15931
79.1345	-1.1347	0.455431	0.278924	-4.06813	4.73926e-05	0.00032851	Ramac	67148
465.743	-1.1346	0.45546	0.223606	-5.07412	3.89298e-07	4.86413e-06	Slc39a11	69806
6326.54	-1.13323	0.455893	0.26919	-4.2098	2.55601e-05	0.000192182	Actb	11461
2607.69	-1.13218	0.456226	0.209786	-5.39683	6.78303e-08	1.04585e-06	Cd63	12512
119.067	-1.13155	0.456424	0.323382	-3.49912	0.000466798	0.00238664	Dcbld2	73379
12823.7	-1.13039	0.456792	0.218086	-5.18324	2.1806e-07	2.91248e-06	Loxl2	94352
63.7124	-1.12993	0.456937	0.320042	-3.53058	0.000414653	0.00215014	Chmp1a	234852
336.693	-1.12972	0.457005	0.285093	-3.96262	7.41305e-05	0.00048842	Tollip	54473
65.1284	-1.12859	0.457363	0.295731	-3.81626	0.000135488	0.000821542	Lrrc8c	100604
91.4525	-1.12681	0.457927	0.280674	-4.01465	5.95328e-05	0.000402618	Mfap1b	100034361
197.953	-1.1256	0.458311	0.318536	-3.53367	0.000409828	0.00212857	Snrk	20623
93.0961	-1.12459	0.458633	0.312346	-3.60046	0.000317655	0.00169814	Cyb561	13056
358.49	-1.12425	0.458739	0.296637	-3.79	0.000150648	0.000900224	Ubald2	319370
268.85	-1.12392	0.458845	0.280952	-4.00039	6.32369e-05	0.00042497	Ndufa4	17992
400.557	-1.12391	0.458849	0.234246	-4.79798	1.60272e-06	1.70149e-05	Phf13	230936
35.875	-1.12376	0.458895	0.375828	-2.9901	0.00278885	0.0110396	Emp1	13730
62.7481	-1.1237	0.458916	0.311802	-3.60388	0.000313504	0.00167962	Borcs5	67774
452.738	-1.12333	0.459033	0.222972	-5.03799	4.70442e-07	5.72684e-06	Ptprf	19268
449.839	-1.12294	0.459159	0.242087	-4.63856	3.50837e-06	3.37935e-05	Csnk2a1	12995
586.232	-1.12263	0.459257	0.237254	-4.73175	2.22594e-06	2.26529e-05	Ppp2r1a	51792
71.4753	-1.12249	0.459301	0.297159	-3.7774	0.000158475	0.000939528	Lrrc3	237387
61.8809	-1.1202	0.46003	0.38339	-2.92183	0.00347977	0.0133089	Sct	20287
128.426	-1.1199	0.460127	0.302262	-3.70506	0.00021134	0.0012022	Tmem134	66990
40.5603	-1.11966	0.460201	0.354513	-3.15831	0.00158684	0.0068339	Taz	66826
378.701	-1.11944	0.460272	0.204841	-5.46494	4.63064e-08	7.48278e-07	Cox14	66379
95.0563	-1.11899	0.460417	0.346096	-3.23317	0.00122424	0.00545804	Gdap1l1	228858
104.181	-1.11874	0.460494	0.298787	-3.74429	0.000180901	0.00105343	Zc3h10	103284
715.635	-1.11678	0.461122	0.209095	-5.34101	9.24279e-08	1.36108e-06	Rtcb	28088
84.1089	-1.11654	0.461199	0.316349	-3.52945	0.000416419	0.00215612	Spag5	54141
224.142	-1.11602	0.461364	0.29174	-3.82539	0.000130563	0.000795073	Dync2i2	71820
73.586	-1.11598	0.461378	0.378501	-2.94841	0.00319413	0.0123945	Abca7	27403
62.1744	-1.11546	0.461544	0.33589	-3.3209	0.000897262	0.00420565	Pcyox1	66881
28.1533	-1.11517	0.461636	0.451418	-2.47037	0.0134972	0.0407371	Mbd5	109241
610.802	-1.11474	0.461774	0.230337	-4.8396	1.30101e-06	1.41769e-05	Vegfa	22339
90.6437	-1.11397	0.462022	0.310478	-3.58791	0.000333344	0.00177091	Pnpla2	66853
265.846	-1.11321	0.462265	0.235065	-4.73575	2.18242e-06	2.22631e-05	Card19	68480
1198.74	-1.11319	0.462271	0.188343	-5.91042	3.41246e-09	7.29398e-08	Ostc	66357
86.0956	-1.11234	0.462545	0.279145	-3.98479	6.75401e-05	0.000449166	Sema4c	20353
48.5812	-1.11183	0.462708	0.366923	-3.03014	0.00244442	0.00990948	Mpdu1	24070
117.878	-1.11179	0.462718	0.324501	-3.42616	0.000612183	0.00302939	Mettl1	17299
127.103	-1.11137	0.462855	0.389621	-2.85243	0.00433862	0.0160278	Abcd4	19300
389.697	-1.1112	0.462908	0.223149	-4.97964	6.37025e-07	7.5603e-06	Flna	192176
266.828	-1.11023	0.46322	0.207763	-5.34374	9.10469e-08	1.34384e-06	Arl3	56350
68.8606	-1.11009	0.463265	0.337115	-3.29291	0.000991548	0.00455985	Gramd1a	52857
66.5604	-1.10911	0.46358	0.320059	-3.46533	0.000529574	0.00266812	Plscr3	70310
36.7363	-1.1091	0.463584	0.421695	-2.63009	0.0085362	0.0279267	Cela1	109901
111.232	-1.10895	0.463632	0.35307	-3.14088	0.00168441	0.00720314	Kcnq2	16536
90.3214	-1.10889	0.463651	0.289073	-3.83601	0.000125047	0.00076586	Cldn12	64945
36.0364	-1.10879	0.463682	0.381482	-2.90654	0.00365454	0.0138983	Snupn	66069
39.9214	-1.10829	0.463844	0.45575	-2.43179	0.0150245	0.0444133	Mettl26	68347
20685	-1.10747	0.464106	0.196281	-5.64228	1.67817e-08	2.98573e-07	Noct	12457
78.3639	-1.10716	0.464206	0.301032	-3.67789	0.000235168	0.00131492	Man2a2	140481
214.302	-1.10711	0.464222	0.256212	-4.32108	1.55267e-05	0.000123962	Supt16	114741
709.863	-1.10708	0.464233	0.189258	-5.84958	4.92823e-09	1.02261e-07	Bzw2	66912
58.1967	-1.10682	0.464317	0.33428	-3.31106	0.000929449	0.00433584	Gria2	14800
1981.5	-1.10561	0.464706	0.264269	-4.18365	2.86863e-05	0.000211702	Ppp1r14b	18938
265.35	-1.10461	0.465029	0.286739	-3.85232	0.000117006	0.000725299	Rnpep	215615
68.0348	-1.10447	0.465072	0.301422	-3.66421	0.000248106	0.00137643	Cnot9	58184
54.4698	-1.10444	0.465084	0.32442	-3.40435	0.000663218	0.00324178	Bloc1s2	73689
1659.91	-1.10412	0.465187	0.208307	-5.30043	1.15528e-07	1.64807e-06	Laptm4a	17775
219.915	-1.10388	0.465265	0.223782	-4.93282	8.10512e-07	9.31033e-06	Emc3	66087
50.2411	-1.10314	0.465503	0.448584	-2.45915	0.0139265	0.0417762	Rnf182	328234
272.231	-1.10291	0.465576	0.275811	-3.9988	6.36655e-05	0.000426953	Tmem80	71448
290.515	-1.10287	0.46559	0.228711	-4.8221	1.42054e-06	1.5321e-05	Tm9sf2	68059
1326.09	-1.10059	0.466324	0.223112	-4.93293	8.10053e-07	9.31033e-06	Mdh2	17448
74.3503	-1.09975	0.466598	0.386901	-2.84245	0.00447677	0.0164384	Slc2a1	20525
1259.4	-1.09939	0.466712	0.234861	-4.68104	2.85423e-06	2.81285e-05	Romo1	67067
213.311	-1.09921	0.466773	0.265555	-4.13927	3.48409e-05	0.000249069	Zfp292	30046
94.7141	-1.0987	0.466936	0.300036	-3.6619	0.000250349	0.00138647	Nom1	433864
354.808	-1.09834	0.467055	0.170948	-6.42498	1.31883e-10	3.90835e-09	Arih1	23806
323.457	-1.09815	0.467115	0.228147	-4.81334	1.48432e-06	1.593e-05	Arfrp1	76688
46.4505	-1.09805	0.467147	0.316904	-3.46494	0.000530352	0.00267098	Camk1	52163
70.0278	-1.09796	0.467178	0.394596	-2.78248	0.00539444	0.0191887	Ndrg4	234593
55.6846	-1.09742	0.46735	0.305362	-3.59385	0.000325833	0.00173533	Mospd3	68929
110.06	-1.09742	0.467353	0.283068	-3.87686	0.000105814	0.000665279	Kif26a	668303
49.9653	-1.09642	0.467676	0.375933	-2.91653	0.00353948	0.0135171	Nfya	18044
122.604	-1.09626	0.467728	0.318416	-3.44284	0.000575632	0.00286851	Zbtb18	30928
177.406	-1.09554	0.46796	0.321641	-3.4061	0.000658972	0.00322226	Zfp12	231866
66.337	-1.09525	0.468056	0.320989	-3.4121	0.000644648	0.00316432	Ifnar2	15976
126.917	-1.09461	0.468264	0.33719	-3.24626	0.00116934	0.00525914	Arhgef2	16800
76.0067	-1.09222	0.469038	0.386204	-2.8281	0.00468257	0.017052	Fbxo46	243867
842.246	-1.091	0.469434	0.164664	-6.62563	3.45782e-11	1.15701e-09	Ywhag	22628
121.881	-1.09084	0.469489	0.239831	-4.54835	5.40679e-06	4.92584e-05	Tmx3	67988
33.0369	-1.08968	0.469865	0.371279	-2.93495	0.00333606	0.012813	Afap1l1	106877
164.473	-1.08912	0.470048	0.259239	-4.20123	2.6547e-05	0.000198088	Dbf4	27214
55.1639	-1.08897	0.470096	0.339518	-3.20741	0.00133936	0.00589523	Tet3	194388
40.2492	-1.08841	0.470278	0.360728	-3.01728	0.00255057	0.0102487	Usp40	227334
33.2164	-1.08825	0.47033	0.458783	-2.37204	0.01769	0.0506981	Flot2	14252
353.107	-1.08825	0.470333	0.170757	-6.37307	1.85282e-10	5.24315e-09	Ptp4a2	19244
80.5991	-1.08773	0.470502	0.25473	-4.27011	1.95373e-05	0.000151533	Uba6	231380
215.546	-1.08772	0.470503	0.248012	-4.38577	1.15575e-05	9.59896e-05	Pmvk	68603
200.693	-1.08741	0.470607	0.293076	-3.71032	0.000206999	0.00118163	Ubtf	21429
39.8439	-1.0873	0.470642	0.349859	-3.10782	0.00188473	0.00792453	Slc35e3	215436
99.8476	-1.08701	0.470736	0.264663	-4.10715	4.00571e-05	0.000283348	Zfp955b	100043468
79.9717	-1.08695	0.470754	0.244164	-4.45175	8.51736e-06	7.31154e-05	Rgs7	24012
128.757	-1.08689	0.470776	0.295573	-3.67722	0.000235787	0.00131745	Uri1	19777
141.574	-1.08668	0.470845	0.306782	-3.54218	0.000396841	0.00206785	Ugp2	216558
75.1826	-1.08489	0.47143	0.330294	-3.28461	0.00102124	0.00467699	Zfp532	328977
50.9449	-1.08446	0.471569	0.393549	-2.75559	0.00585864	0.0204984	Ube3b	117146
49.8621	-1.08431	0.471617	0.383453	-2.82776	0.00468754	0.0170653	Trappc6a	67091
56.6854	-1.08417	0.471662	0.302858	-3.57981	0.00034384	0.00181744	Ss18l1	269397
84.9534	-1.082	0.472375	0.323804	-3.34152	0.000833216	0.0039468	Tmtc1	387314
118.986	-1.0819	0.472406	0.309139	-3.49972	0.000465749	0.00238224	Zswim8	268721
877.053	-1.0815	0.472537	0.186184	-5.80878	6.29283e-09	1.25288e-07	Eif3a	13669
51.9098	-1.08067	0.47281	0.326081	-3.31411	0.000919363	0.0042935	Msrb1	27361
446.957	-1.07987	0.473073	0.277272	-3.89461	9.83553e-05	0.000626396	Lrrc42	77809
52.9492	-1.079	0.473357	0.333058	-3.23968	0.00119666	0.00535937	Rnf111	93836
98.5369	-1.078	0.473684	0.314497	-3.4277	0.000608713	0.00301413	Ift46	76568
47.4713	-1.07763	0.473806	0.405985	-2.65437	0.00794572	0.0264072	Gata3	14462
58.3518	-1.07704	0.474001	0.336754	-3.1983	0.0013824	0.00605546	Rhbdd1	76867
165.098	-1.07639	0.474214	0.304768	-3.53184	0.000412684	0.0021408	Uhrf1	18140
175.041	-1.07607	0.474321	0.279219	-3.85384	0.00011628	0.000722204	Suclg2	20917
433.637	-1.07564	0.474459	0.263708	-4.07891	4.52467e-05	0.000315174	Pcbp4	59092
242.075	-1.07561	0.474471	0.227643	-4.72497	2.30151e-06	2.32921e-05	Syf2	68592
109.656	-1.07475	0.474754	0.356717	-3.01288	0.0025878	0.0103593	Lamc1	226519
63.0092	-1.07395	0.475018	0.326144	-3.29286	0.000991738	0.00455985	Diaph1	13367
45.6288	-1.07387	0.475043	0.336978	-3.18677	0.00143873	0.00626145	Dscaml1	114873
190.879	-1.07383	0.475056	0.293962	-3.65296	0.000259232	0.00142762	Tmem9b	56786
39.9796	-1.07366	0.475111	0.409487	-2.62198	0.00874214	0.028542	Endog	13804
35.0027	-1.07199	0.475661	0.40786	-2.62834	0.00858032	0.0280567	Pced1a	319513
152.12	-1.0715	0.475824	0.290998	-3.68216	0.000231268	0.00129652	Rnf20	109331
339.732	-1.07083	0.476046	0.222799	-4.80624	1.53796e-06	1.64504e-05	Shmt2	108037
206.876	-1.07049	0.476158	0.271504	-3.9428	8.0535e-05	0.00052574	2610001J05Rik	66520
1096.94	-1.07045	0.476172	0.233538	-4.58361	4.57015e-06	4.24225e-05	Srp14	20813
567.214	-1.0704	0.476186	0.175093	-6.11334	9.757e-10	2.3181e-08	Tdg	21665
104.359	-1.0702	0.476251	0.251707	-4.25179	2.12071e-05	0.000163	Phldb1	102693
59.2862	-1.06825	0.476897	0.319092	-3.34778	0.000814612	0.00387798	Fbxl7	448987
284.222	-1.06814	0.476934	0.272595	-3.91841	8.91342e-05	0.000573961	Rps6ka2	20112
586.019	-1.06738	0.477185	0.345866	-3.08611	0.00202796	0.00843908	Arpc4	68089
48.8475	-1.06696	0.477322	0.358917	-2.97273	0.0029516	0.0115834	Pld1	18805
1189.48	-1.06659	0.477447	0.216015	-4.93756	7.91051e-07	9.13389e-06	Uggt1	320011
53.4341	-1.06563	0.477765	0.349457	-3.04938	0.00229312	0.00937041	Usp21	30941
56.6344	-1.06555	0.47779	0.292211	-3.64651	0.000265827	0.00145828	Mapk7	23939
114.492	-1.06539	0.477845	0.335889	-3.17184	0.00151478	0.00655448	Prkci	18759
103.414	-1.06296	0.478648	0.354883	-2.99525	0.00274222	0.0108956	R3hdm2	71750
415.68	-1.06282	0.478697	0.21341	-4.98016	6.35312e-07	7.54699e-06	Ccni	12453
60.9059	-1.06233	0.478858	0.366038	-2.90224	0.00370505	0.0140528	Usp11	236733
110.223	-1.06131	0.479197	0.278254	-3.81417	0.000136639	0.000826951	Spop	20747
58.479	-1.06123	0.479223	0.322622	-3.28939	0.00100403	0.00460811	P3h4	66180
50.4451	-1.06105	0.479284	0.322139	-3.29376	0.000988584	0.00455026	Olfml2a	241327
751.266	-1.06043	0.479489	0.166837	-6.3561	2.06939e-10	5.80064e-09	Ghitm	66092
86.138	-1.06026	0.479546	0.359686	-2.94773	0.00320113	0.0124141	4930402H24Rik	228602
138.401	-1.06016	0.479578	0.369535	-2.86891	0.00411887	0.0153402	Lims1	110829
241.536	-1.05965	0.479748	0.235992	-4.4902	7.11577e-06	6.29002e-05	Ubr2	224826
233.105	-1.05946	0.479811	0.231163	-4.58318	4.5796e-06	4.24497e-05	Ccdc50	67501
10306.7	-1.0584	0.480164	0.19715	-5.36849	7.93967e-08	1.20243e-06	Tubb5	22154
85.3242	-1.05802	0.480291	0.397888	-2.65909	0.00783525	0.026142	Aacs	78894
120.756	-1.05763	0.48042	0.373611	-2.83083	0.0046427	0.0169261	Utp23	78581
59.3252	-1.05758	0.480436	0.403395	-2.62171	0.00874899	0.02855	Asrgl1	66514
444.569	-1.05755	0.480446	0.182355	-5.79943	6.65399e-09	1.32067e-07	Arpc5	67771
68.5263	-1.05713	0.480588	0.3972	-2.66145	0.00778054	0.0259866	Kat2a	14534
32.1859	-1.05648	0.480805	0.401275	-2.6328	0.00846843	0.0277263	Ccdc112	240261
210.243	-1.05554	0.481116	0.22605	-4.66952	3.01911e-06	2.95938e-05	Znrf1	170737
168.593	-1.05498	0.481303	0.227022	-4.64705	3.36716e-06	3.26796e-05	Map7d2	78283
8202.74	-1.05463	0.48142	0.247453	-4.26195	2.02653e-05	0.000156325	Rps14	20044
59.2136	-1.05147	0.482476	0.311747	-3.37283	0.000743994	0.00358587	Wrnip1	78903
404.763	-1.0495	0.483135	0.206454	-5.08348	3.70579e-07	4.67134e-06	Aplp2	11804
145.518	-1.04749	0.483809	0.283701	-3.69223	0.000222296	0.00125226	Sbf2	319934
24.8828	-1.04543	0.484502	0.427496	-2.44546	0.0144667	0.0430744	Sdc3	20970
44.2034	-1.04492	0.484671	0.428116	-2.44074	0.014657	0.0435283	Safb	224903
129.232	-1.04288	0.485358	0.229393	-4.54625	5.46091e-06	4.97161e-05	Nipbl	71175
1069.43	-1.04269	0.48542	0.149442	-6.97722	3.01069e-12	1.24825e-10	Hp1bp3	15441
286.782	-1.04216	0.485598	0.293334	-3.55282	0.000381122	0.00199488	Hexa	15211
37.1739	-1.04208	0.485625	0.429609	-2.42565	0.0152808	0.0449734	Slc9a3r1	26941
167.961	-1.04172	0.485747	0.336034	-3.10005	0.00193488	0.00810343	Yrdc	230734
44.7703	-1.04101	0.485987	0.370192	-2.81208	0.00492222	0.0177929	Tfe3	209446
62.3856	-1.0407	0.486093	0.410923	-2.53258	0.0113226	0.0354198	Pus1	56361
26.4258	-1.04063	0.486116	0.435471	-2.38966	0.0168641	0.0488681	Herc3	73998
389.215	-1.04062	0.486117	0.326879	-3.18351	0.00145499	0.00632358	Srebf1	20787
96.9504	-1.04033	0.486216	0.328052	-3.17123	0.00151794	0.00656368	Ptprs	19280
151.931	-1.03963	0.486451	0.246373	-4.21975	2.44576e-05	0.000185558	Meis2	17536
376.531	-1.03822	0.486927	0.27165	-3.82191	0.00013242	0.000804083	Grn	14824
143.118	-1.03787	0.487047	0.343101	-3.02496	0.00248664	0.0100519	Rnf126	70294
522.328	-1.03531	0.48791	0.213644	-4.84597	1.25993e-06	1.37998e-05	Rab10	19325
38.6281	-1.03502	0.48801	0.411439	-2.5156	0.011883	0.0368215	Emilin1	100952
182.226	-1.03445	0.488201	0.296962	-3.48345	0.000494994	0.00251671	Taf6	21343
31.2066	-1.0332	0.488625	0.407232	-2.53713	0.0111766	0.0350145	Rab4a	19341
124.214	-1.03222	0.488957	0.311149	-3.31745	0.000908444	0.00425027	Cbx8	30951
53.6822	-1.03119	0.489308	0.313477	-3.28951	0.0010036	0.00460811	Heca	380629
66.197	-1.03101	0.489367	0.397702	-2.59242	0.00953032	0.0306457	Mroh1	223658
134.782	-1.03037	0.489583	0.264487	-3.89574	9.78978e-05	0.000624416	Atp6ap1	54411
675.989	-1.02959	0.489851	0.221405	-4.65024	3.31554e-06	3.23295e-05	Atp6v0e	11974
94.7685	-1.02958	0.489854	0.3085	-3.33737	0.000845765	0.00399947	9430038I01Rik	77252
116.742	-1.02928	0.489954	0.327641	-3.14149	0.00168089	0.0071929	Mlst8	56716
152.45	-1.02912	0.490011	0.276988	-3.71538	0.000202896	0.00116141	Cryzl1	66609
463.172	-1.02882	0.49011	0.260283	-3.9527	7.72732e-05	0.000506776	Iqgap1	29875
71.0439	-1.02817	0.490332	0.314811	-3.26598	0.00109085	0.00493918	Fam98c	73833
719.213	-1.02708	0.490702	0.316138	-3.24883	0.00115881	0.00521731	Psmd11	69077
83.3554	-1.02697	0.49074	0.309712	-3.31588	0.000913555	0.00426949	Rtn2	20167
229.824	-1.02678	0.490803	0.267484	-3.83867	0.0001237	0.000759795	Mrpl2	27398
89.7895	-1.02611	0.491031	0.281767	-3.64171	0.000270835	0.00148321	Fam8a1	97863
148.481	-1.02343	0.491946	0.262554	-3.89798	9.70003e-05	0.00061931	Olfr655	258817
775.312	-1.02307	0.492069	0.188323	-5.43252	5.5565e-08	8.79574e-07	Mapt	17762
153.98	-1.02254	0.492248	0.213708	-4.78477	1.71181e-06	1.79595e-05	Mvd	192156
248.924	-1.0223	0.49233	0.201841	-5.06489	4.08635e-07	5.06612e-06	Nxn	18230
58.3915	-1.02185	0.492485	0.338984	-3.01444	0.00257451	0.0103209	Nav3	260315
3630.38	-1.02178	0.49251	0.221329	-4.61656	3.90153e-06	3.72438e-05	Hdac1	433759
145.269	-1.02171	0.492532	0.412396	-2.4775	0.0132307	0.0401412	Etv4	18612
256.992	-1.02137	0.492649	0.275968	-3.70103	0.000214724	0.00121712	Dynlt3	67117
225.012	-1.02135	0.492654	0.282171	-3.61962	0.000295038	0.00159525	Blmh	104184
253.653	-1.02134	0.49266	0.259188	-3.94052	8.13039e-05	0.000528868	Ranbp1	19385
588.733	-1.02112	0.492735	0.214639	-4.75737	1.96135e-06	2.02504e-05	Ptges3	56351
389.333	-1.02039	0.492983	0.244361	-4.17575	2.97003e-05	0.000217428	Gaa	14387
96.3371	-1.01874	0.493546	0.287935	-3.5381	0.00040302	0.00209787	Gabarapl1	57436
76.547	-1.01658	0.494287	0.295272	-3.44286	0.000575606	0.00286851	Atg4a	666468
110.975	-1.01544	0.494677	0.326897	-3.1063	0.00189445	0.00796016	Dqx1	93838
68.708	-1.01542	0.494686	0.320053	-3.17265	0.00151056	0.00654065	Wdr13	73447
35.9326	-1.01493	0.494852	0.402766	-2.51991	0.0117386	0.03648	Mllt1	64144
362.751	-1.01469	0.494936	0.1792	-5.66232	1.49339e-08	2.68852e-07	Mapre1	13589
46.1234	-1.01358	0.495315	0.425268	-2.3834	0.0171537	0.0495053	Elp6	72341
53.4234	-1.01247	0.495698	0.420797	-2.40607	0.0161252	0.047036	Tomm40l	641376
88.3666	-1.01123	0.496124	0.313054	-3.2302	0.00123704	0.00550362	Ankrd27	245886
145.434	-1.0099	0.496579	0.27615	-3.65709	0.00025509	0.00140845	Rbpj	19664
40.8257	-1.0075	0.497407	0.422412	-2.38512	0.0170736	0.0493744	Fibp	58249
67.199	-1.00746	0.497422	0.339003	-2.97183	0.00296035	0.0116107	Lrwd1	71735
589.822	-1.00699	0.497584	0.248086	-4.05903	4.9277e-05	0.000340098	Rere	68703
404.074	-1.00477	0.498351	0.217892	-4.6113	4.00163e-06	3.80358e-05	Tbpl1	237336
107.482	-1.00426	0.498526	0.27746	-3.61947	0.000295205	0.00159548	Fam135a	68187
76.9458	-1.00139	0.499519	0.270437	-3.70285	0.000213188	0.00121056	4931406C07Rik	70984
194.693	-1.00132	0.499544	0.240108	-4.17027	3.04233e-05	0.000221453	Ctdsp2	52468
89.0569	-1.00125	0.499566	0.32509	-3.07992	0.00207054	0.00856769	Fbxl12	30843
82.7324	-1.00119	0.499587	0.313353	-3.19509	0.00139787	0.00611065	Dck	13178
435.7	-1.00071	0.499752	0.330787	-3.02525	0.00248427	0.0100456	Arpp19	59046
178.194	-1.00065	0.499775	0.297013	-3.36905	0.000754289	0.00362592	Rad54l2	81000
970.804	-1.00063	0.499783	0.221711	-4.51319	6.38602e-06	5.71211e-05	Eif3f	66085
564.274	-1.00038	0.499869	0.244888	-4.08505	4.4068e-05	0.000307634	Tm9sf3	107358
70.3243	-1.00034	0.499882	0.29901	-3.34551	0.000821308	0.00390259	Mfsd14b	66631
