# Supplementary material for: West Nile Virus Subgenomic RNAs Modulate Gene Expression in a Neuronal Cell Line
Source: Viruses. 2024 May 20;16(5):812. doi: 10.3390/v16050812 (PMC11125720; doi:10.3390/v16050812)
Supplement: Supplementary file 1 [file viruses-16-00812-s001.zip › Table S18. âsfRNA2 vs control upregulated genes.xlsx]

## Sheet: up padj
baseMean	log2FoldChange	FOLD CHANGE	lfcSE	stat	pvalue	padj	symbol	ENTREZID
152.212	20.032	1.07211e+06	2.40153	8.34136	7.34439e-17	5.18652e-15	Rtp4	67775
43.9374	8.5962	387.003	1.22229	7.03285	2.02352e-12	6.615e-11	Gm15127	434866
4.69963	7.0903	136.267	1.58236	4.48084	7.4349e-06	6.01094e-05	Abca8a	217258
4.96156	7.08638	135.898	1.51019	4.69237	2.70062e-06	2.46372e-05	Gab1	14388
7.33245	6.93624	122.466	1.40942	4.92133	8.59566e-07	8.84619e-06	Rhox4d	664610
8.23116	6.86698	116.726	1.41805	4.84255	1.28183e-06	1.27604e-05	Poteg	70952
3.87481	6.82889	113.684	1.6841	4.05492	5.01519e-05	0.000327062	Fthl17f	434729
4.97966	6.71538	105.083	1.48739	4.51487	6.33568e-06	5.22468e-05	Acrv1	11451
10.5241	6.67557	102.222	2.67999	2.49089	0.0127424	0.0377941	Gm10177	108167643
5.33986	6.4584	87.9372	1.50341	4.29582	1.74048e-05	0.000127929	Pdf	68023
32.4508	6.04932	66.2256	0.682247	8.86675	7.53114e-19	6.68493e-17	Ctag2l2	628518
2.23292	6.03347	65.502	2.01854	2.98902	0.00279873	0.0106468	4930595M18Rik	245492
80.6339	5.98057	63.1438	0.481159	12.4295	1.80755e-35	1.54027e-32	Slc40a1	53945
36.7787	5.92966	60.9545	1.52755	3.88181	0.000103681	0.000618989	Dync2i1	217935
9.42641	5.90032	59.7275	1.35468	4.35553	1.32748e-05	0.000101422	Rpl31-ps14	100043192
2.44062	5.83241	56.981	1.96189	2.97286	0.0029504	0.0111442	Gm14434	668039
27.9766	5.49679	45.1544	0.864959	6.35498	2.08454e-10	4.67449e-09	Rps26-ps1	100042812
26.1146	5.46312	44.1127	0.694887	7.86188	3.78413e-15	2.09388e-13	Dcaf8l	18630
1.47192	5.31879	39.9131	2.24659	2.3675	0.0179089	0.0499697	Igbp1b	50540
1.97873	5.10604	34.4406	1.81224	2.81752	0.00483957	0.0169524	Samd15	238333
2.28102	5.09072	34.0767	1.74758	2.91301	0.00357962	0.013099	Lct	226413
2.52667	5.08466	33.934	1.85507	2.74095	0.00612616	0.0206706	Cttnbp2	30785
2.62816	5.01157	32.2576	1.63883	3.05801	0.0022281	0.00877647	AI987944	233168
2.0118	4.97072	31.3571	1.87964	2.64451	0.00818087	0.0262866	Crtac1	72832
2.11661	4.93774	30.6485	1.94776	2.53508	0.011242	0.0340996	Wdr95	381693
2.16391	4.93547	30.6003	1.84776	2.67105	0.00756134	0.0246068	Olfr1259	258338
79.7515	4.79703	27.8003	1.1341	4.22982	2.33881e-05	0.000167103	Gemin4	276919
3.26556	4.79364	27.7351	1.56106	3.07076	0.00213516	0.00847831	Nlrp4e	446099
2.095	4.79324	27.7273	1.79947	2.66369	0.00772879	0.0250544	Cd46	17221
1.50003	4.78983	27.662	2.01455	2.37761	0.017425	0.0489402	Lrriq3	74435
27.4276	4.77386	27.3574	1.50159	3.17921	0.00147676	0.00620116	Catsperg1	320225
3.14064	4.76911	27.2675	1.6461	2.89722	0.00376489	0.0136596	Notum	77583
2.88667	4.75776	27.0539	1.72462	2.75873	0.00580272	0.0197262	Sp140	434484
8.33236	4.72014	26.3574	1.05488	4.47456	7.65702e-06	6.17099e-05	Wfdc12	192200
2.81969	4.64138	24.9571	1.68187	2.75965	0.0057863	0.0196965	Adam1a	280668
107.231	4.54919	23.4123	0.460792	9.87254	5.47578e-23	8.97326e-21	Wfdc15a	68221
5.97723	4.5147	22.8591	1.14206	3.95312	7.71376e-05	0.000477596	Nmrk2	69564
6.32471	4.50703	22.7379	1.51825	2.96856	0.00299196	0.0112613	Zfp975	434179
3.57906	4.47215	22.1948	1.43294	3.12097	0.00180258	0.00735886	Ifi211	381308
10.6929	4.46476	22.0814	1.19134	3.74769	0.000178467	0.00100271	Pcyt1b	236899
83.9225	4.44936	21.847	0.558257	7.97009	1.58558e-15	9.20206e-14	Gm6278	622000
2.31949	4.44355	21.7592	1.85036	2.40145	0.0163301	0.0463538	Hcrtr1	230777
3.06145	4.38687	20.9209	1.73635	2.52649	0.0115209	0.0347923	Pusl1	433813
3.01987	4.3725	20.7135	1.81466	2.40954	0.0159727	0.0455213	Rhox3g	546294
64.7288	4.20911	18.4956	1.21921	3.45233	0.000555759	0.00265466	Oas1a	246730
51.7724	4.20084	18.3899	0.397109	10.5786	3.74645e-26	1.14017e-23	Lix1	66643
4.29144	4.15774	17.8486	1.64924	2.52101	0.0117019	0.0352269	Gm14444	105244402
571.412	4.144	17.6794	0.560254	7.39664	1.39676e-13	5.81542e-12	Tmem69	230657
8.3825	4.09526	17.0921	1.12816	3.63002	0.000283396	0.00149747	Zfp936	668620
68.7061	4.04782	16.5392	1.51152	2.67798	0.00740682	0.0241762	Dysf	26903
89.2849	4.00797	16.0887	0.739767	5.41788	6.03093e-08	8.0467e-07	Spata5	57815
13.8371	4.00705	16.0784	1.47015	2.72561	0.00641823	0.0214815	Phf11d	219132
7.58418	3.98951	15.8841	1.01615	3.92612	8.63281e-05	0.000527208	Fthl17e	83457
3.29127	3.96998	15.6706	1.56873	2.5307	0.0113837	0.0345046	Lifr	16880
4.03725	3.88801	14.805	1.33465	2.91313	0.00357831	0.0130979	Adamts16	271127
98.9784	3.8095	14.0208	0.315603	12.0705	1.51138e-33	1.07325e-30	Dffb	13368
3.94575	3.80903	14.0162	1.41106	2.69941	0.00694621	0.0229245	Ly6g5b	266614
36.7693	3.80023	13.931	0.548895	6.92342	4.4087e-12	1.33535e-10	Olfr847	258518
89.0816	3.64506	12.5104	0.410958	8.86965	7.33739e-19	6.60468e-17	Tmem30c	71027
28.0563	3.63768	12.4466	1.34166	2.71134	0.00670125	0.0222713	Rab43	69834
32.4933	3.57361	11.9059	1.19325	2.99485	0.00274584	0.0104706	Ctnna2	12386
13.4443	3.5554	11.7566	0.908207	3.91474	9.05001e-05	0.000549014	Gm14308	100043381
125.866	3.52311	11.4964	0.82892	4.25025	2.13536e-05	0.000154207	Tspyl4	72480
18.4056	3.50859	11.3813	0.814049	4.31005	1.63216e-05	0.000121152	Ttll3	101100
6.98983	3.47757	11.1392	1.10712	3.14111	0.00168309	0.00694647	G6pd2	14380
91.1093	3.39122	10.492	0.312112	10.8654	1.6847e-27	6.15251e-25	Peg10	170676
31.539	3.36139	10.2773	0.485201	6.92783	4.27333e-12	1.30052e-10	Gm14410	100043403
3.78466	3.3575	10.2496	1.37972	2.43347	0.014955	0.0430627	Zfp988	115489950
49.0795	3.34757	10.1793	0.535189	6.25492	3.9771e-10	8.55814e-09	Tfr2	50765
11.5188	3.3376	10.1092	0.84913	3.93061	8.47312e-05	0.000519441	Phf11c	628705
7.99443	3.33602	10.0982	0.866918	3.84814	0.000119018	0.000702751	Hspa12b	72630
99.3269	3.30339	9.87231	1.16855	2.82691	0.0046999	0.0165175	Pank4	269614
33.1262	3.26988	9.64563	0.61919	5.28089	1.28557e-07	1.58919e-06	Kdm8	77035
6.44382	3.23527	9.41704	1.03259	3.13316	0.00172935	0.00711024	Guca1b	107477
61.4423	3.23352	9.4056	0.391719	8.25468	1.52305e-16	1.02461e-14	Tfpi	21788
35.6999	3.22642	9.35942	1.11466	2.89453	0.0037973	0.0137616	Rpgrip1l	244585
12.129	3.19048	9.12914	0.913908	3.49103	0.000481166	0.00234653	Ctnnal1	54366
12.9087	3.18202	9.07577	0.718602	4.42807	9.50798e-06	7.48805e-05	Nckap1l	105855
41.7979	3.17485	9.03077	0.407353	7.79385	6.49971e-15	3.46164e-13	Medag	70717
49.5155	3.16334	8.95903	0.426517	7.41669	1.20087e-13	5.08262e-12	Trim43b	666747
6.31121	3.16199	8.95066	1.04938	3.01319	0.00258514	0.00996782	Jmjd4	194952
656.018	3.16172	8.94894	0.279423	11.3152	1.10406e-29	5.42773e-27	Arfgef1	211673
220.18	3.16039	8.94069	0.352755	8.95915	3.272e-19	3.14457e-17	Ccdc137	67291
37.4101	3.1461	8.85262	0.43751	7.19093	6.43528e-13	2.31706e-11	Faap24	101831
133.637	3.10062	8.57787	0.677928	4.57367	4.79249e-06	4.0568e-05	Fbxo32	67731
68.938	3.09923	8.56964	0.442204	7.0086	2.40709e-12	7.76954e-11	Rcbtb2	105670
122.096	3.09246	8.52952	0.380323	8.13115	4.25223e-16	2.62616e-14	Rxylt1	216395
6.95645	3.08969	8.51315	0.931417	3.31719	0.000909264	0.0040794	Vwce	71768
312.371	3.08593	8.49099	0.84144	3.66744	0.000244988	0.00132463	Sdhd	66925
8.4702	3.07923	8.45164	0.868451	3.54566	0.000391631	0.00197391	Pot1b	72836
59.7739	3.06781	8.38497	0.395328	7.76016	8.48194e-15	4.40716e-13	Rfc4	106344
23.4029	3.02808	8.15722	0.616553	4.9113	9.0473e-07	9.27366e-06	Gm6330	105245899
166.649	3.02706	8.15145	0.306982	9.8607	6.16205e-23	9.97005e-21	P2rx4	18438
2352.37	2.9848	7.91615	0.303559	9.83268	8.14262e-23	1.26926e-20	Golga3	269682
5.26916	2.98109	7.89583	1.10217	2.70476	0.0068354	0.0226523	Strc	140476
319.113	2.96399	7.80278	0.228501	12.9715	1.77589e-38	2.52216e-35	Pramel4	347710
8.12925	2.96317	7.79837	0.810144	3.65759	0.000254597	0.00136693	Ceacam20	71601
8.03333	2.9075	7.50317	1.06699	2.72496	0.00643098	0.0215185	Wnt2	22413
5.47163	2.87893	7.35605	1.1422	2.52051	0.0117186	0.035269	Myo1a	432516
188.387	2.86786	7.29983	1.1507	2.49227	0.012693	0.0376869	Usp18	24110
6.30445	2.86076	7.26399	1.03007	2.77725	0.00548209	0.0187962	Xkr7	228787
54.5019	2.85561	7.23809	0.401028	7.12073	1.07358e-12	3.63991e-11	Pop1	67724
8.79373	2.81857	7.05462	0.932764	3.02174	0.00251328	0.00973964	Dact1	59036
241.833	2.80209	6.97452	0.320486	8.74326	2.26487e-18	1.94293e-16	Pdss1	56075
6.29049	2.80207	6.97442	1.05238	2.6626	0.00775401	0.0251086	Arhgap4	171207
2764.51	2.79273	6.92939	0.28207	9.90085	4.12754e-23	6.94187e-21	Sec23b	27054
6.69305	2.79043	6.91834	1.00473	2.77728	0.00548159	0.0187962	Col9a3	12841
47.7507	2.78361	6.88574	0.678132	4.10482	4.04623e-05	0.00026965	Irgm1	15944
14.3481	2.76259	6.78615	0.662047	4.17281	3.00871e-05	0.000207429	Agbl3	76223
11.0954	2.75802	6.76467	0.804339	3.42893	0.000605972	0.00286341	Vmn1r139	667444
3968.79	2.75587	6.75459	0.202329	13.6207	3.01574e-42	5.50674e-39	Mrps26	99045
6.36978	2.73823	6.67253	1.07683	2.54287	0.0109947	0.0334925	Amigo3	320844
363.933	2.72597	6.61605	0.276878	9.84539	7.17612e-23	1.13612e-20	Id2	15902
855.671	2.7102	6.54413	0.216846	12.4983	7.62954e-36	7.5016e-33	Srm	20810
51.5725	2.69521	6.47649	0.359877	7.48926	6.92633e-14	3.02158e-12	Mavs	228607
20218.4	2.69324	6.46766	0.249338	10.8016	3.38315e-27	1.2012e-24	Ttf1	22130
1316	2.6924	6.46389	0.317219	8.48751	2.11105e-17	1.59665e-15	Cox7b	66142
226.111	2.63771	6.22344	0.262407	10.052	9.00414e-24	1.75429e-21	Ints2	70422
5.85846	2.63247	6.20087	0.999173	2.63465	0.00842239	0.0269003	Gm20517	112694759
7.62007	2.63011	6.19075	0.867927	3.03034	0.00244279	0.00949891	Angpt4	11602
17.3013	2.62666	6.17594	0.668311	3.9303	8.48415e-05	0.000519619	Pitpnm2	19679
9.03497	2.62202	6.15611	0.876938	2.98997	0.00279004	0.0106233	H2-M10.1	14985
95.4382	2.61532	6.12759	0.380966	6.86498	6.65017e-12	1.9631e-10	Ankrd16	320816
11.7601	2.61325	6.11882	0.924468	2.82677	0.00470207	0.0165206	Olfr328	258495
35.6692	2.60791	6.09619	0.61555	4.23671	2.26818e-05	0.000162601	Smyd4	319822
45.1647	2.60647	6.09014	0.92624	2.81404	0.00489236	0.0171092	Tyw3	209584
10.6714	2.60085	6.06644	0.889375	2.92436	0.00345169	0.0127036	Grtp1	66790
1391.93	2.60068	6.06572	0.229455	11.3342	8.88739e-30	4.73328e-27	Rmi2	223970
21.3254	2.59588	6.04556	0.645228	4.02319	5.7415e-05	0.000367123	Rexo5	434234
63.8696	2.59302	6.03361	0.994088	2.60844	0.00909551	0.0286705	Hspbp1	66245
48.8601	2.59218	6.03008	0.394336	6.57352	4.91382e-11	1.26375e-09	Lime1	72699
297.378	2.58653	6.00654	0.29106	8.88659	6.30142e-19	5.79458e-17	Adsl	11564
8.144	2.5825	5.98976	0.911344	2.83373	0.00460089	0.016241	Vmn1r15	113863
1501.15	2.58191	5.98733	0.227198	11.3642	6.30565e-30	3.66359e-27	AU022252	230696
10.6699	2.58045	5.98125	0.716514	3.60139	0.00031652	0.00164904	Spx	319552
279.556	2.57979	5.97853	0.272352	9.47227	2.73829e-21	3.57152e-19	Wdr4	57773
13.6546	2.56882	5.93324	0.6493	3.95629	7.61234e-05	0.000472334	Hpgds	54486
1431.27	2.54212	5.82443	0.284934	8.92178	4.58871e-19	4.28123e-17	H2-T23	15040
96.2263	2.53094	5.77947	0.338641	7.47381	7.79056e-14	3.38704e-12	Plp2	18824
121.489	2.52624	5.76066	0.262983	9.60607	7.53738e-22	1.07048e-19	Uchl4	93841
350.241	2.51945	5.73364	0.258318	9.75329	1.78588e-22	2.71751e-20	Lss	16987
7.9064	2.51441	5.71363	0.912614	2.75517	0.00586613	0.0199052	Gm5575	434047
60.1601	2.50558	5.67879	0.577356	4.33976	1.42639e-05	0.000107755	Itgb3bp	67733
2478.69	2.50334	5.66995	0.22066	11.3448	7.87452e-30	4.37618e-27	Comt	12846
168.53	2.49923	5.65382	0.241609	10.3441	4.45196e-25	1.07368e-22	Nif3l1	65102
21.3576	2.49511	5.6377	0.747991	3.33575	0.00085071	0.0038464	Acyp2	75572
67.2513	2.49141	5.62326	0.389735	6.39257	1.63116e-10	3.72978e-09	Rpp38	227522
179.91	2.4906	5.62014	0.244266	10.1963	2.06e-24	4.57667e-22	Rtel1	269400
5.64789	2.4888	5.61311	0.930983	2.6733	0.00751083	0.0244657	Cpne9	211232
14.3229	2.4788	5.57433	1.01849	2.4338	0.0149414	0.0430524	Nexn	68810
1465.27	2.47627	5.56457	0.241242	10.2647	1.01645e-24	2.40599e-22	Mdh1	17449
67.1798	2.47294	5.55173	0.402627	6.14201	8.14846e-10	1.63764e-08	Zbtb11	271377
9.18456	2.46672	5.52785	0.913475	2.70037	0.00692624	0.0228763	Gm14139	100271882
796.642	2.46364	5.51605	0.192913	12.7707	2.38936e-37	3.05408e-34	Rpa2	19891
57.1783	2.46131	5.50717	0.539974	4.5582	5.15928e-06	4.3357e-05	Hacd2	70757
18.1835	2.4601	5.50256	0.533215	4.61372	3.95531e-06	3.43456e-05	Pdzd2	68070
5.51645	2.44759	5.45504	0.957863	2.55526	0.0106108	0.0325169	Ptgis	19223
148.966	2.43231	5.39759	0.243284	9.99784	1.55751e-23	2.88524e-21	Cyp4x1	81906
9.11946	2.43212	5.39685	1.02718	2.36777	0.0178958	0.049944	Hmcn2	665700
53.3139	2.42188	5.3587	0.41965	5.7712	7.87089e-09	1.27672e-07	Arhgap10	78514
95.4993	2.41784	5.34372	0.541403	4.46589	7.9738e-06	6.40611e-05	Parp9	80285
27.9225	2.41209	5.32243	0.523521	4.60743	4.07672e-06	3.52324e-05	Lpar6	67168
100.943	2.41151	5.32032	0.469852	5.1325	2.85922e-07	3.24858e-06	Ncapd3	78658
51.7635	2.40786	5.30687	0.439521	5.47837	4.29259e-08	5.89977e-07	Herc6	67138
194.746	2.40258	5.28749	0.289992	8.28501	1.18103e-16	8.0727e-15	Pitrm1	69617
75.792	2.40232	5.28653	0.388061	6.19058	5.99445e-10	1.23982e-08	Tmem184c	234463
351.133	2.39524	5.26066	0.265167	9.03298	1.67062e-19	1.72209e-17	Aarsd1	69684
13.6016	2.39455	5.25813	0.74401	3.21844	0.00128891	0.00553033	Hdac10	170787
7.30221	2.39056	5.2436	0.769769	3.10555	0.00189924	0.00769206	Tspan33	232670
1484.74	2.38462	5.22208	0.313499	7.60648	2.81653e-14	1.30438e-12	Ncbp3	66874
10.883	2.38203	5.21268	0.650336	3.66276	0.000249514	0.00134672	Atp1b2	11932
142.206	2.38116	5.20956	0.258166	9.22338	2.87888e-20	3.37595e-18	Mettl2	52686
29.1446	2.3804	5.20681	0.525759	4.52754	5.9673e-06	4.95286e-05	Lrrc4b	272381
160.474	2.36888	5.1654	0.312507	7.58024	3.4492e-14	1.58589e-12	Tinf2	28113
135.18	2.3668	5.15797	0.309884	7.63772	2.211e-14	1.05451e-12	Coa8	68020
122.176	2.36503	5.15165	0.263359	8.98027	2.70097e-19	2.65633e-17	Cep152	99100
2648.02	2.36236	5.14212	0.321007	7.35923	1.8498e-13	7.45872e-12	Ccdc62	208908
42.5726	2.36209	5.14114	0.386616	6.10966	9.98442e-10	1.96946e-08	Bdh2	69772
2035.29	2.36166	5.13961	0.185859	12.7067	5.42425e-37	6.30298e-34	Uqcr10	66152
398.227	2.36114	5.13776	0.323884	7.29007	3.09787e-13	1.20355e-11	Gcn1	231659
217.867	2.35879	5.1294	0.295971	7.96967	1.59103e-15	9.20206e-14	Mrps31	57312
39.3484	2.35719	5.12371	0.410763	5.73856	9.54837e-09	1.52369e-07	Cln5	211286
90.3292	2.35182	5.10468	0.324385	7.25009	4.16482e-13	1.57967e-11	Lrrc2	74249
11.8411	2.35079	5.10105	0.790689	2.9731	0.00294811	0.0111389	Zfp968-ps	100302432
12.1854	2.34981	5.09757	0.807467	2.9101	0.00361315	0.013199	Gm14267	383773
292.305	2.34425	5.07795	0.202849	11.5566	6.83723e-31	4.16159e-28	Ranbp3	71810
119.153	2.34011	5.06343	0.326734	7.16214	7.94293e-13	2.79687e-11	Gm4540	100043594
33.5028	2.33264	5.03726	0.457828	5.09501	3.48726e-07	3.88955e-06	Olfr354	258941
621.715	2.32904	5.02471	0.31603	7.36969	1.71024e-13	6.96186e-12	Gatad2b	229542
54.5188	2.32636	5.01537	0.482983	4.81664	1.45997e-06	1.43219e-05	Cabp1	29867
19.3984	2.32601	5.01418	0.648839	3.58489	0.000337223	0.00174087	Gpr135	238252
57.688	2.3176	4.98502	0.43787	5.2929	1.20392e-07	1.49258e-06	Scand1	19018
1487.01	2.30538	4.94298	0.175567	13.1311	2.18543e-39	3.49177e-36	Ppa1	67895
14.381	2.30009	4.92488	0.762865	3.01507	0.00256923	0.00992743	Wars2	70560
45.3637	2.29978	4.92382	0.465933	4.93586	7.98001e-07	8.25247e-06	Wdr62	233064
23.0777	2.29931	4.92224	0.706672	3.25372	0.00113903	0.00497162	Uros	22276
578.115	2.29719	4.91499	0.253626	9.05737	1.33638e-19	1.38875e-17	Gnl3	30877
166.434	2.28649	4.87868	0.286864	7.97066	1.57835e-15	9.20206e-14	Cenpm	66570
26.5626	2.26881	4.81927	0.675534	3.35855	0.000783522	0.00357544	Zfp967	100303732
52.2823	2.26444	4.80466	0.351885	6.43516	1.23344e-10	2.89282e-09	Dynlt2a1	21647
446.674	2.25809	4.78356	0.543881	4.1518	3.29866e-05	0.000225352	Srp54c	100101806
113.37	2.25499	4.77331	0.421306	5.35238	8.68034e-08	1.1062e-06	Olfr1419	257938
94.4968	2.24503	4.74047	0.472284	4.75356	1.9987e-06	1.87849e-05	Mterf3	66410
22.2438	2.23593	4.71066	0.66958	3.3393	0.00083989	0.00380286	Zfp944	319615
21.3938	2.2358	4.71023	0.525387	4.25553	2.08559e-05	0.000151122	Tmem230	70612
13.3836	2.23515	4.7081	0.69765	3.20382	0.00135617	0.00578628	Gm8520	667216
53.1276	2.23066	4.69349	0.536553	4.15739	3.21901e-05	0.000220264	Lig3	16882
663.827	2.2272	4.68223	0.220282	10.1106	4.95604e-24	1.02174e-21	Emc7	73024
155.963	2.21749	4.65084	0.310718	7.13667	9.562e-13	3.29438e-11	Rai1	19377
85.8334	2.21733	4.65031	0.423781	5.23224	1.67466e-07	2.00991e-06	Med25	75613
5.82279	2.211	4.62997	0.922501	2.39675	0.0165414	0.0468287	Krt8	16691
58.9249	2.20986	4.62631	0.436572	5.06186	4.15195e-07	4.55539e-06	Ubxn8	108159
36.2384	2.2067	4.61619	0.645686	3.41761	0.000631727	0.00296876	Bend3	331623
540.019	2.20417	4.60809	0.244934	8.99904	2.27692e-19	2.29162e-17	Ap3d1	11776
87.4645	2.20359	4.60625	0.411009	5.36143	8.25654e-08	1.06065e-06	Coa6	67892
519.982	2.19963	4.59362	0.206571	10.6483	1.776e-26	5.82074e-24	Nhp2	52530
57.1427	2.19947	4.5931	0.452188	4.86406	1.15e-06	1.1538e-05	Usp45	77593
171.528	2.19721	4.58591	0.286348	7.67319	1.67766e-14	8.15353e-13	Nop2	110109
10.2412	2.18644	4.5518	0.778831	2.80733	0.00499536	0.0173885	Ndor1	78797
58.5102	2.18537	4.54843	0.396817	5.50724	3.64494e-08	5.11974e-07	Slx4	52864
105.745	2.17943	4.52973	0.35356	6.16422	7.08303e-10	1.44625e-08	Mthfsd	234814
40.9687	2.17723	4.52285	0.402351	5.41128	6.25763e-08	8.33177e-07	Zfp647	239546
102.668	2.17542	4.51718	0.306129	7.10623	1.19257e-12	4.01144e-11	2700097O09Rik	72658
73.1865	2.17148	4.50486	0.839483	2.58669	0.00969027	0.0301806	4933427D14Rik	74477
392.86	2.17024	4.50098	0.224313	9.67504	3.8494e-22	5.59125e-20	Vps28	66914
191.944	2.16406	4.48176	0.259433	8.3415	7.3351e-17	5.18652e-15	Pdcd2	18567
10.874	2.15711	4.46019	0.88152	2.44703	0.0144039	0.0418221	Ssxb3	278174
1130.5	2.15386	4.45015	0.17243	12.4912	8.3366e-36	7.61131e-33	Tomm6	66119
31.0442	2.1528	4.4469	0.696501	3.09088	0.00199565	0.00801041	Nphp1	53885
91.4121	2.14441	4.42112	0.383595	5.5903	2.26673e-08	3.34179e-07	Grik5	14809
17.9553	2.14334	4.41785	0.686478	3.12223	0.00179485	0.007332	Tmc8	217356
847.378	2.14321	4.41743	0.152804	14.0259	1.08252e-44	2.76735e-41	Mrps36	66128
148.623	2.13868	4.40359	0.335112	6.38198	1.7481e-10	3.96879e-09	Fbxo33	70611
49.8199	2.13689	4.39814	0.351342	6.08209	1.18623e-09	2.30605e-08	Gins1	69270
42.1744	2.13294	4.3861	0.427875	4.98496	6.19736e-07	6.60122e-06	Zfp472	224691
1732.51	2.13084	4.37972	0.256805	8.29748	1.06345e-16	7.34759e-15	Slc25a5	11740
2692.09	2.12859	4.37291	0.202705	10.5009	8.55162e-26	2.34084e-23	Dennd5b	320560
96.6921	2.12854	4.37274	0.436355	4.87799	1.07173e-06	1.08205e-05	Fam149a	212326
96.5997	2.12815	4.37157	0.344888	6.17055	6.80528e-10	1.39623e-08	Tanc2	77097
102.494	2.12644	4.36639	0.749725	2.83629	0.00456407	0.0161199	Rnf5	54197
38.1465	2.125	4.36204	0.703007	3.02273	0.00250506	0.0097147	Setdb2	239122
9.89474	2.12457	4.36072	0.7823	2.71579	0.00661172	0.022031	Gm3383	100041515
33.7	2.12365	4.35796	0.396141	5.36085	8.28301e-08	1.06299e-06	Toe1	68276
24.9741	2.11786	4.34049	0.48978	4.3241	1.53154e-05	0.00011448	Opn3	13603
198.255	2.11593	4.3347	0.248093	8.5288	1.4788e-17	1.15256e-15	Ubash3a	328795
8.08701	2.11348	4.32735	0.836247	2.52734	0.0114929	0.0347463	Zic4	22774
109.858	2.11086	4.31948	0.484848	4.35365	1.33891e-05	0.00010199	Rnaseh1	19819
222.366	2.11049	4.31839	0.241118	8.75294	2.07871e-18	1.80749e-16	Yae1d1	67008
42.8841	2.11005	4.31706	0.391429	5.39064	7.02087e-08	9.15722e-07	Tonsl	72749
203.106	2.11002	4.31696	0.247637	8.52059	1.58737e-17	1.22968e-15	Nup43	69912
342.556	2.10717	4.30845	0.37718	5.58664	2.31506e-08	3.40912e-07	Naa20	67877
43.1477	2.09409	4.26956	0.564836	3.70742	0.000209379	0.00115208	2610042L04Rik	554327
55.4361	2.09285	4.2659	0.421277	4.96787	6.76915e-07	7.13299e-06	Mink1	50932
121.123	2.08739	4.24979	0.267012	7.81758	5.38493e-15	2.89202e-13	Kti12	100087
207.919	2.08612	4.24605	0.218219	9.55975	1.18046e-21	1.64007e-19	Ube2a	22209
105.845	2.08592	4.24547	0.322336	6.47127	9.71839e-11	2.32188e-09	Mcts2	66405
74.9627	2.08371	4.23895	0.35454	5.8772	4.17255e-09	7.15618e-08	Spryd4	66701
9.3722	2.07822	4.22286	0.780329	2.66326	0.00773878	0.0250741	Clec2h	94071
66.2115	2.07787	4.22184	0.329092	6.31396	2.71987e-10	5.99403e-09	Polq	77782
157.331	2.07714	4.21969	0.347887	5.97072	2.36209e-09	4.28258e-08	Fastkd2	75619
2689.28	2.07563	4.21528	0.238764	8.69323	3.52266e-18	2.98189e-16	Olfr1423	258675
422.183	2.07318	4.20813	0.26116	7.93836	2.04876e-15	1.15873e-13	Srpr	67398
2180.39	2.06912	4.1963	0.195395	10.5894	3.33676e-26	1.04026e-23	Samhd1	56045
1916.55	2.06888	4.19562	0.197626	10.4687	1.203e-25	3.1381e-23	Slc25a3	18674
32.1301	2.06551	4.18582	0.573926	3.59891	0.000319549	0.00166238	Vps45	22365
14.8556	2.06258	4.17731	0.663106	3.11047	0.00186787	0.00758744	Plekhh1	211945
283.447	2.0622	4.17624	0.266453	7.73948	9.98243e-15	5.06331e-13	Poc5	67463
64.6407	2.06138	4.17386	0.357932	5.75915	8.45381e-09	1.35579e-07	Gm3411	100861615
162.805	2.05691	4.16093	0.354693	5.79912	6.66623e-09	1.09662e-07	Lrr1	69706
289.009	2.05673	4.16043	0.593408	3.46597	0.000528329	0.00254738	Exosc8	69639
177.617	2.05562	4.15723	0.284995	7.21284	5.47977e-13	2.01271e-11	Cad	69719
1098.14	2.04997	4.14099	0.224465	9.13271	6.68026e-20	7.36096e-18	Pola1	18968
16.321	2.03851	4.10821	0.5825	3.49959	0.000465975	0.00227942	Rftn2	74013
132.83	2.03764	4.10573	0.38032	5.3577	8.42902e-08	1.07848e-06	Usp16	74112
4893.19	2.03683	4.10343	0.194525	10.4708	1.17669e-25	3.13344e-23	Cd9	12527
129.336	2.02985	4.08362	0.255634	7.94044	2.01462e-15	1.14448e-13	Foxred1	235169
56.6741	2.02872	4.08042	0.421675	4.81109	1.50106e-06	1.46715e-05	Greb1l	381157
567.853	2.0259	4.07245	0.309833	6.53867	6.20686e-11	1.55606e-09	Chchd3	66075
79.2228	2.02121	4.05925	0.323034	6.25696	3.9255e-10	8.46135e-09	Vps9d1	72325
395.897	2.01988	4.0555	0.276811	7.29697	2.94323e-13	1.14696e-11	Tfrc	22042
32.375	2.01899	4.053	0.417617	4.83454	1.33453e-06	1.3254e-05	Dmac2l	68055
311.54	2.01678	4.04681	0.310315	6.49916	8.07695e-11	1.98538e-09	Igfbp7	29817
44.1027	2.01551	4.04324	0.426376	4.72708	2.27772e-06	2.11123e-05	Pex10	668173
337.985	2.01433	4.03994	0.2365	8.51729	1.63333e-17	1.25766e-15	Exo1	26909
91.0263	2.01383	4.03852	0.390656	5.15499	2.5365e-07	2.92613e-06	Cryzl2	226527
11.7455	2.01181	4.03287	0.648036	3.10447	0.0019062	0.00771216	Wdpcp	216560
127.625	2.01037	4.02886	0.34539	5.82058	5.86428e-09	9.79832e-08	3110082I17Rik	73212
41.3752	2.00934	4.02598	0.434252	4.62713	3.70775e-06	3.25945e-05	Bex4	406217
42.7132	2.00212	4.00588	0.71851	2.78649	0.00532825	0.0183524	Ppp1r12b	329251
86.5084	2.00086	4.00239	0.32266	6.20115	5.6053e-10	1.1707e-08	Irak1bp1	65099
548.887	1.99887	3.99687	0.249209	8.02087	1.04997e-15	6.23326e-14	Pgp	67078
75.6198	1.9956	3.98781	0.392659	5.08227	3.72945e-07	4.12368e-06	Btaf1	107182
51.7663	1.99397	3.98332	0.438699	4.54519	5.4886e-06	4.57933e-05	Mtrf1l	108853
15.1787	1.9932	3.98119	0.614419	3.24404	0.00117847	0.00511656	Gm17994	100416239
7.8842	1.98832	3.96775	0.763666	2.60365	0.00922358	0.0290169	Snx24	69226
45.6361	1.98632	3.96224	0.439636	4.51809	6.24004e-06	5.1558e-05	Pidd1	57913
421.464	1.98579	3.96078	0.24759	8.02046	1.0535e-15	6.23326e-14	Ticrr	77011
126.178	1.98553	3.96007	0.370767	5.35519	8.54654e-08	1.09024e-06	Mrpl41	107733
50.8984	1.98454	3.95738	0.415518	4.77607	1.78753e-06	1.69876e-05	Zscan26	432731
29.7148	1.98278	3.95253	0.580892	3.41333	0.000641744	0.00300799	Map3k10	269881
449.342	1.98137	3.94868	0.255401	7.75788	8.63613e-15	4.46911e-13	Plpp1	19012
242.109	1.98082	3.94718	0.262097	7.5576	4.1059e-14	1.86105e-12	Tln2	70549
105.626	1.97992	3.94472	0.737469	2.68476	0.00725825	0.0237946	Slc35g2	245020
304.274	1.97717	3.93719	0.270072	7.32088	2.46353e-13	9.74888e-12	Shcbp1	20419
10.4648	1.97685	3.93631	0.731358	2.70298	0.0068721	0.0227327	Shld3	113002583
73.6232	1.9768	3.9362	0.335568	5.89093	3.84028e-09	6.65127e-08	Rsph3a	66832
16.5891	1.97652	3.93544	0.650773	3.0372	0.00238789	0.00932716	Zfp82	330502
21377.6	1.9758	3.93347	0.222726	8.87101	7.24833e-19	6.5708e-17	Dnajb14	70604
31.3876	1.97394	3.9284	0.471714	4.18462	2.85643e-05	0.000198752	Trim39	79263
36.027	1.97321	3.92642	0.402636	4.90074	9.54762e-07	9.76301e-06	Smcr8	237782
20.8602	1.96995	3.91756	0.467954	4.20972	2.55685e-05	0.000180761	Adgrf4	78249
427.454	1.96959	3.91658	0.196759	10.0102	1.37464e-23	2.62248e-21	Prpf8	192159
2368.65	1.96887	3.91462	0.199986	9.84506	7.19962e-23	1.13612e-20	Nudt5	53893
11.3475	1.96404	3.90154	0.772894	2.54115	0.0110487	0.0336408	Zfp119b	240120
134.386	1.95913	3.88826	0.289862	6.75882	1.39118e-11	3.92539e-10	Rpp30	54364
70.8667	1.95409	3.87473	0.432302	4.52021	6.17785e-06	5.11103e-05	Rgs19	56470
41.2537	1.95391	3.87423	0.596437	3.27597	0.00105299	0.00462681	H4f16	320332
152.945	1.95174	3.8684	0.335636	5.81503	6.06222e-09	1.00764e-07	Nxf3	245610
102.275	1.95091	3.86617	0.555649	3.51104	0.000446357	0.00220283	Bst2	69550
431.534	1.94944	3.86226	0.222902	8.74573	2.21576e-18	1.91364e-16	Rpa1	68275
153.773	1.94813	3.85875	0.265244	7.34469	2.06235e-13	8.21215e-12	Surf2	20931
154.598	1.94579	3.85249	0.270626	7.18998	6.48006e-13	2.32663e-11	Ide	15925
35.2279	1.94574	3.85235	0.472061	4.1218	3.75931e-05	0.00025277	Tedc1	104732
62.6366	1.94388	3.8474	0.598688	3.24691	0.00116667	0.00507397	Hdhd2	76987
26.5446	1.94386	3.84734	0.543367	3.57744	0.000346977	0.00178186	Gm7324	652988
15.7852	1.94284	3.84461	0.591681	3.28359	0.00102494	0.00451593	Tesk1	21754
11.5888	1.94043	3.83819	0.698003	2.77997	0.00543637	0.0186694	Zscan29	99334
751.804	1.94018	3.83754	0.217254	8.93045	4.24279e-19	4.01714e-17	Fgd4	224014
19.7155	1.93958	3.83595	0.544961	3.55912	0.000372093	0.00188959	Pcsk4	18551
27.7692	1.93539	3.82483	0.5233	3.69844	0.000216929	0.00118647	Gyg	27357
91.8005	1.9304	3.8116	0.30718	6.28425	3.29449e-10	7.21064e-09	Smpd4	77626
12.4767	1.92923	3.80853	0.768715	2.50969	0.0120838	0.0361443	Apol7c	108956
69.4891	1.92919	3.80842	0.338339	5.70194	1.18451e-08	1.86e-07	Ifrd2	15983
309.218	1.92913	3.80825	0.265724	7.25991	3.87354e-13	1.47356e-11	Gm9774	100043022
136.268	1.92851	3.80663	0.419479	4.59741	4.27783e-06	3.67715e-05	Pnpt1	71701
281.936	1.92371	3.79396	0.338695	5.67976	1.34884e-08	2.08981e-07	Mpc2	70456
192.209	1.9234	3.79315	0.264689	7.26662	3.68584e-13	1.41905e-11	Vegfb	22340
24.8957	1.92317	3.79256	0.446572	4.30652	1.6584e-05	0.000122672	Epg5	100502841
1164.75	1.91991	3.78399	0.155816	12.3216	6.93087e-35	5.2112e-32	Uck2	80914
93.2281	1.91925	3.78227	0.261491	7.33966	2.14131e-13	8.50007e-12	Fanca	14087
19.1896	1.91445	3.76969	0.58656	3.26385	0.00109908	0.0048144	Tspyl2	52808
78.4427	1.91356	3.76737	0.354636	5.39584	6.82027e-08	8.92289e-07	Sugp2	234373
28.903	1.9074	3.75133	0.745857	2.55733	0.0105479	0.0324017	Sars2	71984
112.082	1.90414	3.74287	0.310292	6.13663	8.42929e-10	1.68349e-08	Ddx31	227674
78.7765	1.90375	3.74185	0.364338	5.22523	1.73935e-07	2.07974e-06	Tbx2	21385
23.3602	1.90216	3.73772	0.58486	3.25233	0.00114462	0.00498994	Klhl15	236904
43.8456	1.90045	3.73329	0.419228	4.5332	5.80969e-06	4.82831e-05	Zfp948	381066
63.3996	1.89974	3.73147	0.359518	5.28414	1.26296e-07	1.56426e-06	Xkr5	319581
45.8854	1.89908	3.72976	0.634487	2.9931	0.00276163	0.0105245	Atn1	13498
534.78	1.89792	3.72675	0.262267	7.2366	4.60075e-13	1.72961e-11	Tspan3	56434
266.338	1.89723	3.72496	0.285635	6.64214	3.0916e-11	8.21907e-10	Mpc1	55951
27.2377	1.89213	3.71183	0.582823	3.2465	0.00116835	0.00507952	Ift22	67286
14.5009	1.8911	3.70918	0.611768	3.0912	0.00199348	0.00800524	Ttc39a	230603
72.0062	1.88957	3.70526	0.303159	6.23294	4.57756e-10	9.68715e-09	Vmn2r3	637004
99.1505	1.88912	3.70409	0.30952	6.10338	1.0385e-09	2.03691e-08	Vac14	234729
29.8895	1.88682	3.69819	0.507772	3.71588	0.0002025	0.00111904	Tex9	21778
33.6513	1.88558	3.69502	0.5653	3.33555	0.000851324	0.00384781	Myo19	66196
304.713	1.88086	3.68295	0.251976	7.46446	8.36443e-14	3.5998e-12	Rtca	66368
170.197	1.87885	3.67782	0.227853	8.24589	1.63939e-16	1.09139e-14	Dmrtc1c2	668357
65.325	1.87645	3.67169	0.349084	5.37533	7.64412e-08	9.86941e-07	Mcm8	66634
406.988	1.87603	3.67063	0.243691	7.6984	1.37783e-14	6.82613e-13	Nup35	69482
33.7957	1.87582	3.6701	0.46091	4.06982	4.70493e-05	0.000308402	Spire2	234857
164.046	1.87551	3.6693	0.268415	6.98733	2.8017e-12	8.93049e-11	Cables1	63955
117.663	1.8745	3.66674	0.309465	6.05723	1.38484e-09	2.63408e-08	Parp2	11546
11327.7	1.87376	3.66486	0.247326	7.57606	3.56196e-14	1.63186e-12	ND3	17718
3245.2	1.87222	3.66097	0.211124	8.86789	7.45463e-19	6.66329e-17	Sdhb	67680
47.2424	1.86915	3.65317	0.366794	5.09591	3.47066e-07	3.8744e-06	Rbm43	71684
13.6977	1.86647	3.6464	0.56712	3.29115	0.000997802	0.00441617	Spata6	67946
87.4036	1.86608	3.6454	0.345196	5.40585	6.45023e-08	8.54372e-07	Adarb1	110532
376.616	1.86426	3.64081	0.222371	8.38355	5.1354e-17	3.72958e-15	Tmem199	195040
79.3737	1.86228	3.63581	0.381699	4.87891	1.06675e-06	1.07874e-05	Nmi	64685
187.887	1.86184	3.63471	0.223979	8.31258	9.36464e-17	6.54092e-15	Gon4l	76022
13.7535	1.86054	3.63142	0.655415	2.83871	0.00452956	0.0160379	Aldh4a1	212647
181.541	1.85985	3.62969	0.373525	4.97917	6.38575e-07	6.77367e-06	Vps16	80743
9.22062	1.85905	3.62769	0.680536	2.73175	0.0062999	0.0211686	Mzf1	109889
195.726	1.85853	3.62638	0.327287	5.6786	1.35803e-08	2.10149e-07	Smarcad1	13990
45.8069	1.85733	3.62335	0.354221	5.24342	1.5763e-07	1.89898e-06	Arhgap17	70497
24.8414	1.85522	3.61807	0.551426	3.3644	0.000767102	0.00350683	Zfp788	67607
39.4512	1.85282	3.61205	0.419847	4.41308	1.0191e-05	8.00173e-05	Alg12	223774
285.42	1.85224	3.6106	0.22746	8.14314	3.85157e-16	2.4015e-14	Ptcra	19208
18.2624	1.84951	3.60377	0.616579	2.99963	0.00270308	0.0103414	Zfp433	73610
1494.74	1.84907	3.60267	0.220057	8.40269	4.36358e-17	3.20548e-15	Lhfpl4	269788
30.1706	1.84897	3.60242	0.570194	3.2427	0.00118404	0.00513729	Zbtb48	100090
12.082	1.84889	3.60224	0.777798	2.37709	0.0174499	0.0489849	Ccdc9b	214239
65.403	1.84437	3.59097	0.315029	5.85462	4.78094e-09	8.09404e-08	Gzf1	74533
135.11	1.84429	3.59076	0.285284	6.46473	1.01478e-10	2.41994e-09	Preb	50907
63.8689	1.84333	3.58839	0.323357	5.70062	1.19371e-08	1.87215e-07	Taf1c	21341
255.058	1.84225	3.58568	0.235614	7.8189	5.32852e-15	2.89202e-13	Nup133	234865
35.9596	1.83873	3.57695	0.427537	4.30075	1.70225e-05	0.000125479	Pkd1	18763
180.689	1.83728	3.57335	0.42113	4.36273	1.2845e-05	9.83735e-05	Dimt1	66254
17.217	1.83531	3.56848	0.589132	3.11528	0.00183772	0.00748081	Ppp1r16a	73062
121.459	1.8344	3.56623	0.25904	7.08154	1.42566e-12	4.72093e-11	Lck	16818
984.589	1.83288	3.56247	0.295845	6.19541	5.81345e-10	1.20433e-08	Id3	15903
1092.94	1.83158	3.55926	0.201981	9.06806	1.21152e-19	1.2798e-17	Uqcrc2	67003
40.3807	1.83102	3.55789	0.424384	4.31455	1.59931e-05	0.000119114	Ndufaf1	69702
367.12	1.82604	3.54563	0.244367	7.47254	7.86588e-14	3.40819e-12	Txndc17	52700
9.93522	1.8245	3.54185	0.771489	2.36491	0.0180343	0.0502211	Dclre1c	227525
104.715	1.82433	3.54142	0.280821	6.4964	8.22622e-11	2.01047e-09	Mtss2	244654
25.1826	1.82271	3.53746	0.534644	3.40921	0.000651515	0.0030478	Nbeal2	235627
37.2703	1.82248	3.53689	0.404666	4.50367	6.6789e-06	5.45842e-05	Otud3	73162
69.0475	1.82163	3.53479	0.301929	6.03328	1.6066e-09	3.01994e-08	Uhrf1bp1	224648
60.13	1.82162	3.53479	0.515739	3.53206	0.000412333	0.00205716	Parp12	243771
281.74	1.82077	3.53269	0.280271	6.49645	8.22372e-11	2.01047e-09	Ipo11	76582
14.2819	1.81982	3.53036	0.638733	2.8491	0.00438427	0.0156056	Ero1b	67475
246.786	1.81895	3.52825	0.211439	8.60273	7.78435e-18	6.37818e-16	Brms1l	52592
25.9907	1.81878	3.52782	0.605446	3.00403	0.00266429	0.0102145	Nbn	27354
18007.5	1.81871	3.52766	0.165498	10.9893	4.30245e-28	1.774e-25	Rpl41	67945
761.353	1.81756	3.52484	0.181698	10.0032	1.47536e-23	2.77325e-21	Olfr889	258475
1759.28	1.81657	3.52242	0.225728	8.04759	8.44369e-16	5.067e-14	Nup98	269966
97.1594	1.80906	3.50415	0.354757	5.09944	3.40655e-07	3.8095e-06	Bub1	12235
134.031	1.80446	3.49298	0.342246	5.2724	1.34649e-07	1.65012e-06	Atr	245000
44.1529	1.80106	3.48476	0.435526	4.13537	3.54388e-05	0.000239925	Fndc10	230991
231.583	1.80053	3.48347	0.210396	8.55781	1.15033e-17	9.18966e-16	Alkbh3	69113
13.3617	1.79953	3.48107	0.690661	2.60552	0.00917359	0.0288668	Mpp1	17524
90.5956	1.79936	3.48066	0.2986	6.02599	1.68073e-09	3.1454e-08	Nol6	230082
12304.4	1.79903	3.47986	0.150982	11.9156	9.82058e-33	6.60667e-30	Gm8624	667423
140.925	1.79829	3.47809	0.280487	6.41133	1.44254e-10	3.34031e-09	Yars2	70120
65.036	1.79674	3.47435	0.358515	5.01163	5.39711e-07	5.802e-06	Tepsin	78777
10.6042	1.79372	3.46709	0.685069	2.61831	0.0088366	0.0280272	Adora3	11542
142.834	1.79311	3.46561	0.256499	6.99071	2.73495e-12	8.73954e-11	Cic	71722
103.299	1.79203	3.46302	0.282898	6.33455	2.38043e-10	5.3008e-09	Cenpu	71876
212.576	1.79171	3.46225	0.339719	5.2741	1.33411e-07	1.6381e-06	Mrpl27	94064
66.403	1.79096	3.46046	0.341195	5.24908	1.52859e-07	1.85374e-06	Ccdc134	76457
12.6878	1.79088	3.46025	0.68682	2.60749	0.00912093	0.0287294	Zhx2	387609
159.077	1.79079	3.46005	0.297108	6.0274	1.66614e-09	3.12268e-08	Pimreg	109212
1641.52	1.78978	3.45762	0.339792	5.26728	1.38461e-07	1.69057e-06	Gnas	14683
45.2172	1.789	3.45576	0.399092	4.48268	7.37103e-06	5.96684e-05	Olfr1388	258459
126.314	1.78717	3.45137	0.277478	6.44076	1.18877e-10	2.79832e-09	Kctd15	233107
146.035	1.78697	3.45089	0.316444	5.64703	1.63245e-08	2.487e-07	Rbis	69126
99.6545	1.78658	3.44997	0.35678	5.00751	5.51381e-07	5.91254e-06	Wdr55	67936
15.6084	1.78441	3.44477	0.614943	2.90175	0.0037109	0.0134829	9930104L06Rik	194268
45.2291	1.78424	3.44438	0.500024	3.56832	0.000359279	0.00183619	Txnrd3	232223
61.2485	1.78405	3.44391	0.336991	5.29404	1.19644e-07	1.48475e-06	Foxr1	382074
703.117	1.77814	3.42984	0.218778	8.12758	4.37945e-16	2.69125e-14	Mcm5	17218
251.699	1.77622	3.42527	0.652755	2.72111	0.00650632	0.0217138	Mrps28	66230
293.18	1.77533	3.42317	0.235648	7.53385	4.92672e-14	2.19419e-12	Tm2d2	69742
518.57	1.77288	3.41736	0.282392	6.27809	3.42758e-10	7.4509e-09	Psmd12	66997
7908.58	1.77119	3.41335	0.153231	11.5589	6.65271e-31	4.16159e-28	Rps13	68052
32.6387	1.7685	3.407	0.463849	3.81267	0.000137474	0.000795828	Haus5	71909
159.295	1.76667	3.40267	0.291701	6.05644	1.39164e-09	2.64308e-08	Nfkbib	18036
70.6212	1.76581	3.40065	0.350423	5.03908	4.67771e-07	5.09723e-06	Tsen2	381802
1088.02	1.76457	3.39772	0.293669	6.00868	1.87037e-09	3.46478e-08	Gm12691	100039459
61.8755	1.7636	3.39543	0.379798	4.64351	3.4254e-06	3.04475e-05	Gm609	208166
36.3483	1.76185	3.39134	0.445272	3.9568	7.59594e-05	0.000471546	H2-Q6	110557
43.8164	1.76103	3.3894	0.428102	4.11357	3.89581e-05	0.000260441	Gm14296	102639598
619.58	1.75796	3.38219	0.277948	6.32477	2.53616e-10	5.62799e-09	Psmc2	19181
69.3506	1.7552	3.37572	0.333228	5.26726	1.38478e-07	1.69057e-06	Jtb	23922
701.787	1.7548	3.37479	0.169524	10.3513	4.12807e-25	1.01471e-22	Srp68	217337
200.453	1.75404	3.37301	0.246168	7.12537	1.03805e-12	3.53823e-11	Prpf4b	19134
24.79	1.75222	3.36876	0.520748	3.36481	0.000765969	0.00350416	Zfp946	74149
44.4816	1.75208	3.36843	0.523436	3.34727	0.00081613	0.00370315	Gpr180	58245
70.618	1.75049	3.36472	0.361704	4.83956	1.3013e-06	1.29441e-05	Ap4s1	11782
204.659	1.7495	3.36243	0.26293	6.65386	2.85497e-11	7.65035e-10	Rad50	19360
88.3009	1.74682	3.35618	0.493461	3.53994	0.000400221	0.00200534	Timm21	67105
27.1926	1.74594	3.35414	0.543946	3.20977	0.00132842	0.00568077	Echdc2	52430
32.1761	1.74499	3.35192	0.477181	3.65687	0.000255317	0.00136948	Gpatch3	242691
52.1161	1.74294	3.34717	0.408499	4.2667	1.98383e-05	0.000144376	Hps5	246694
104.089	1.74241	3.34594	0.38155	4.56668	4.95517e-06	4.18342e-05	Cenpq	83815
251.971	1.7423	3.34567	0.2912	5.98317	2.18842e-09	3.98468e-08	Cwc15	66070
389.895	1.74091	3.34247	0.195085	8.92389	4.50204e-19	4.23126e-17	Nxf1	53319
69.2372	1.73561	3.33021	0.344785	5.0339	4.80605e-07	5.22018e-06	Cenpp	66336
75.2648	1.73435	3.32729	0.312821	5.54421	2.95288e-08	4.24564e-07	E2f5	13559
9.99856	1.73308	3.32436	0.720217	2.40633	0.0161138	0.0458723	Smad6	17130
80.5203	1.73138	3.32045	0.336525	5.14488	2.67695e-07	3.06327e-06	Ndufaf5	69487
49.1657	1.72762	3.31181	0.436727	3.95584	7.62674e-05	0.000472857	Gm5177	382450
32.9209	1.72737	3.31123	0.644701	2.67933	0.00737693	0.0241032	Dalrd3	67789
579.263	1.72602	3.30815	0.184321	9.36423	7.66055e-21	9.50652e-19	Cdr2l	237988
323.49	1.72588	3.30781	0.181826	9.49188	2.26897e-21	2.98989e-19	Mrpl36	94066
669.538	1.72278	3.30071	0.235769	7.30705	2.73071e-13	1.0674e-11	1810037I17Rik	67704
104.053	1.72218	3.29935	0.292269	5.89246	3.80496e-09	6.59906e-08	Coq6	217707
951.695	1.72182	3.29852	0.262834	6.55098	5.71623e-11	1.4532e-09	Sec61b	66212
24.489	1.72102	3.2967	0.570268	3.01793	0.00254512	0.00984615	2700099C18Rik	77022
14.8052	1.7188	3.29162	0.581699	2.95479	0.00312881	0.0117142	Ndufa12-ps	112590811
17.8668	1.71879	3.2916	0.585539	2.9354	0.00333118	0.0123351	Zbtb39	320080
26.9758	1.71737	3.28837	0.486195	3.53227	0.000412011	0.00205636	Foxp4	74123
89.0194	1.71737	3.28836	0.325618	5.27418	1.3335e-07	1.6381e-06	Alas1	11655
59.2345	1.71664	3.28669	0.394252	4.35416	1.33577e-05	0.000101812	Tdrd7	100121
14.5678	1.71462	3.2821	0.556546	3.08082	0.00206433	0.00824569	Rnf207	433809
131.671	1.71402	3.28073	0.313508	5.46721	4.57187e-08	6.25671e-07	Alyref2	56009
1550.44	1.71381	3.28026	0.19961	8.58578	9.02201e-18	7.29869e-16	Clic4	29876
87.9226	1.71228	3.27678	0.311395	5.49873	3.82529e-08	5.32624e-07	Crebzf	233490
374.795	1.71228	3.27678	0.273832	6.25303	4.02563e-10	8.64799e-09	Dcakd	68087
35.3369	1.70973	3.27099	0.413273	4.13704	3.5181e-05	0.000238686	Pparg	19016
208.194	1.70963	3.27076	0.311805	5.483	4.18175e-08	5.76603e-07	Arl1	104303
521.038	1.70959	3.27067	0.221667	7.71241	1.23468e-14	6.14073e-13	Ndufs7	75406
706.748	1.70887	3.26905	0.531784	3.21347	0.00131143	0.00561942	Fh1	14194
345.807	1.70633	3.26329	0.27302	6.24982	4.10924e-10	8.78333e-09	Snx27	76742
282.815	1.70617	3.26294	0.278821	6.11924	9.40222e-10	1.86036e-08	4933434E20Rik	99650
713.248	1.7057	3.26187	0.189939	8.98025	2.70163e-19	2.65633e-17	Itch	16396
190.162	1.70481	3.25986	0.30067	5.67003	1.42774e-08	2.20137e-07	Apoo	68316
163.821	1.70305	3.25589	0.303706	5.60756	2.05195e-08	3.06402e-07	Rapgef1	107746
63.4098	1.70182	3.25312	0.406713	4.18434	2.86e-05	0.000198893	Ercc6	319955
82.293	1.70151	3.25241	0.396392	4.29249	1.76684e-05	0.000129569	Pole	18973
468.866	1.6973	3.24294	0.339292	5.00248	5.65971e-07	6.05883e-06	Impdh2	23918
432.665	1.69465	3.23699	0.312262	5.42702	5.73016e-08	7.69358e-07	Tubb6	67951
202.988	1.69462	3.23692	0.368297	4.60124	4.19991e-06	3.61747e-05	Prim1	19075
41.2937	1.69416	3.23588	0.421972	4.01486	5.94809e-05	0.000378816	2610044O15Rik8	72139
30.6357	1.69167	3.2303	0.414023	4.08592	4.39017e-05	0.000288955	Hexdc	238023
96.2786	1.68808	3.22228	0.330945	5.10078	3.38249e-07	3.78591e-06	Pcf11	74737
53.7979	1.68409	3.21339	0.344551	4.88779	1.01973e-06	1.03611e-05	Glmn	170823
54.8576	1.68345	3.21195	0.369616	4.55459	5.24873e-06	4.3993e-05	Gm14322	626802
113.139	1.68294	3.21081	0.289476	5.81374	6.10928e-09	1.01151e-07	Kat14	228714
58.2387	1.68261	3.21009	0.367769	4.57519	4.7579e-06	4.03553e-05	Dhx32	101437
33.8014	1.68222	3.2092	0.602833	2.79052	0.00526237	0.0181548	Arsk	77041
276.503	1.68123	3.20701	0.254411	6.6083	3.88751e-11	1.01616e-09	Psmd5	66998
66.3654	1.68	3.20428	0.518982	3.23711	0.00120748	0.00522831	1110051M20Rik	228356
166.333	1.66821	3.1782	0.274589	6.07528	1.23771e-09	2.39703e-08	Agpat3	28169
1014.49	1.66817	3.1781	0.294249	5.66923	1.43441e-08	2.20899e-07	Ndufa12	66414
198.318	1.66416	3.16928	0.259461	6.41391	1.41835e-10	3.29025e-09	Dcp2	70640
55.1019	1.66215	3.16488	0.370398	4.48747	7.20726e-06	5.85385e-05	Fem1a	14154
24687.6	1.66028	3.16078	0.232686	7.13528	9.65885e-13	3.3188e-11	ATP6	17705
276.861	1.65444	3.14801	0.223615	7.39862	1.37605e-13	5.7668e-12	Usp19	71472
33.0829	1.65439	3.14791	0.419185	3.94669	7.92378e-05	0.000488811	Kdm1b	218214
68.8888	1.65278	3.14439	0.439568	3.76001	0.000169906	0.000961795	Golim4	73124
143.848	1.65197	3.14262	0.308179	5.36041	8.30324e-08	1.06408e-06	Ppif	105675
405.215	1.65096	3.14042	0.166558	9.91224	3.6829e-23	6.27665e-21	Stt3b	68292
178.925	1.65091	3.14032	0.233505	7.07012	1.54794e-12	5.09943e-11	Rhbdf1	13650
210.731	1.65072	3.13991	0.267536	6.1701	6.82483e-10	1.398e-08	Smyd2	226830
113.696	1.65068	3.13981	0.38164	4.32522	1.52383e-05	0.000113971	Sirt1	93759
65.7301	1.64925	3.1367	0.601256	2.74301	0.00608794	0.0205699	Trmt5	76357
17.0415	1.64874	3.1356	0.563831	2.92418	0.00345364	0.0127071	Mthfs	107885
55.515	1.64624	3.13017	0.465808	3.53417	0.000409058	0.00204321	Dclre1b	140917
136.344	1.64547	3.12849	0.330038	4.98568	6.17428e-07	6.58762e-06	Gtf2b	229906
322.403	1.64525	3.12802	0.257021	6.40122	1.54138e-10	3.53714e-09	Commd4	66199
42.9647	1.64297	3.12309	0.480704	3.41784	0.000631195	0.00296833	Tasp1	75812
266.776	1.64115	3.11915	0.209918	7.81806	5.36439e-15	2.89202e-13	BC003965	214489
184.075	1.64078	3.11835	0.296995	5.52462	3.30205e-08	4.68444e-07	Sdr39u1	654795
251.684	1.63945	3.11547	0.236775	6.92409	4.38792e-12	1.33222e-10	Riok1	71340
119.522	1.63899	3.11449	0.360462	4.54693	5.44338e-06	4.54754e-05	Btbd19	78611
58.3392	1.63863	3.11371	0.369602	4.43351	9.27125e-06	7.35143e-05	Ghdc	80860
40.4696	1.63655	3.10922	0.585625	2.79454	0.00519734	0.0179596	Gpn3	68080
4712.64	1.63607	3.10817	0.238291	6.86583	6.6106e-12	1.95594e-10	Cox6c	12864
19.8693	1.63548	3.1069	0.570642	2.86603	0.00415653	0.014882	C1galt1c1	59048
28.4798	1.63109	3.09747	0.445334	3.66262	0.000249651	0.00134672	Dclre1a	55947
9.9503	1.6299	3.09491	0.662039	2.46193	0.0138191	0.0403738	Cnbd2	70873
19.8098	1.62955	3.09415	0.53118	3.06778	0.00215653	0.00853663	Zdhhc23	332175
15.3556	1.62832	3.09153	0.611723	2.66186	0.00777091	0.0251399	Tmem62	96957
61.4881	1.628	3.09084	0.366059	4.44736	8.69301e-06	6.92591e-05	Gtf3c5	70239
1283.19	1.62749	3.08975	0.200297	8.12537	4.45996e-16	2.72762e-14	B2m	12010
27.2075	1.6267	3.08807	0.433396	3.75339	0.00017446	0.00098279	Vmn1r91	667067
43.6972	1.62612	3.08681	0.359245	4.52649	5.99723e-06	4.97125e-05	Gnb1l	13972
52.6341	1.62514	3.08473	0.330312	4.92002	8.65337e-07	8.89842e-06	Acaa2	52538
237.06	1.62467	3.08371	0.295726	5.49383	3.93319e-08	5.44092e-07	Ciao2a	68250
438.882	1.62454	3.08343	0.202563	8.01991	1.05822e-15	6.23326e-14	Scrib	105782
437.827	1.62345	3.0811	0.328741	4.93838	7.87746e-07	8.15369e-06	Plekhb2	226971
25.3295	1.62104	3.07597	0.574294	2.82267	0.0047626	0.0167057	Gpkow	209416
212.129	1.62093	3.07572	0.25888	6.26131	3.81762e-10	8.24271e-09	Brpf1	78783
51.2973	1.61774	3.06894	0.394934	4.09624	4.19916e-05	0.000278535	Dscc1	72107
90.96	1.61758	3.06861	0.364921	4.43269	9.30634e-06	7.35679e-05	Rps6kb1	72508
46.5233	1.61744	3.06829	0.366668	4.41118	1.02811e-05	8.06708e-05	Ranbp17	66011
732.473	1.61678	3.06689	0.266708	6.06197	1.34462e-09	2.56904e-08	Gm6169	620648
99.0928	1.61616	3.06559	0.280552	5.76067	8.37819e-09	1.34704e-07	Zfp692	103836
104.513	1.61467	3.06242	0.251688	6.41537	1.40485e-10	3.27081e-09	Rars2	109093
652.293	1.61424	3.0615	0.204436	7.89606	2.87861e-15	1.59976e-13	Prelid3b	66390
35.1944	1.61244	3.05768	0.406717	3.96453	7.35419e-05	0.00045765	Slc23a1	20522
367.626	1.61145	3.0556	0.20949	7.69226	1.44557e-14	7.10665e-13	Timm10	30059
673.242	1.61004	3.05259	0.249504	6.45295	1.09696e-10	2.59654e-09	Snx3	54198
32.7119	1.60982	3.05213	0.436621	3.68699	0.000226918	0.00123477	Tmem170b	621976
299.094	1.60752	3.04729	0.331173	4.85403	1.20977e-06	1.20807e-05	Fry	320365
131.352	1.60546	3.04292	0.331393	4.84457	1.26885e-06	1.26411e-05	Ppm1k	243382
39.1464	1.60526	3.0425	0.376626	4.26221	2.02418e-05	0.000147006	Rnf215	71673
65.0954	1.60488	3.0417	0.350305	4.58138	4.61911e-06	3.92563e-05	Mast2	17776
135.581	1.60486	3.04167	0.30463	5.26823	1.37743e-07	1.6852e-06	Gins4	109145
46956.5	1.60407	3.04	0.535644	2.99466	0.00274752	0.0104738	CYTB	17711
19.5696	1.60237	3.03642	0.601042	2.66599	0.00767628	0.0249156	Intu	380614
618.822	1.60048	3.03244	0.211063	7.58294	3.378e-14	1.55876e-12	Cenph	26886
114.42	1.59981	3.03104	0.291118	5.4954	3.89815e-08	5.40414e-07	Kif4	16571
31.6887	1.59673	3.02457	0.473767	3.37029	0.000750888	0.00345246	Skiv2l	108077
84.2771	1.59607	3.02319	0.386685	4.12757	3.6661e-05	0.000247544	Pmf1	67037
35.2279	1.59539	3.02176	0.483726	3.29813	0.000973316	0.0043318	Fbxo34	78938
29.3049	1.5912	3.013	0.401389	3.96423	7.36322e-05	0.000457989	Cntnap1	53321
149.343	1.58967	3.0098	0.275836	5.76308	8.25931e-09	1.33001e-07	Nubp1	26425
20.9631	1.58807	3.00648	0.598064	2.65536	0.00792246	0.0255719	Rhox7b	436198
68.208	1.58691	3.00406	0.513344	3.09132	0.00199268	0.00800453	Ago3	214150
96.3585	1.58562	3.00136	0.293105	5.40971	6.31273e-08	8.39639e-07	Cenpt	320394
588.225	1.58528	3.00066	0.208394	7.60711	2.80292e-14	1.3028e-12	Srebf2	20788
107.143	1.585	3.00009	0.387352	4.09189	4.27862e-05	0.000282925	Pprc1	226169
74.2202	1.58457	2.99919	0.343999	4.60633	4.0984e-06	3.53719e-05	Znhit3	448850
346.359	1.58445	2.99893	0.211356	7.49658	6.55058e-14	2.88723e-12	Bola3	78653
45.1425	1.58418	2.99837	0.513719	3.08375	0.00204413	0.00817523	Kctd6	71393
90.7593	1.58369	2.99736	0.377649	4.19356	2.74608e-05	0.00019191	Milr1	380732
237.586	1.58363	2.99723	0.286667	5.52429	3.30826e-08	4.68804e-07	Cops7a	26894
267.243	1.58312	2.99617	0.282955	5.59496	2.20676e-08	3.2609e-07	BC055324	381306
12.1419	1.58299	2.9959	0.648649	2.44044	0.0146694	0.0424697	Arntl2	272322
226.964	1.5817	2.99323	0.305141	5.18351	2.17743e-07	2.55104e-06	Med6	69792
1245.66	1.58048	2.99069	0.142064	11.1251	9.46816e-29	4.17317e-26	Atad2	70472
82.3944	1.58028	2.99029	0.406341	3.88906	0.000100633	0.000604174	Tedc2	72016
123.74	1.57973	2.98913	0.311463	5.07196	3.93733e-07	4.33853e-06	Chaf1b	110749
341.207	1.57962	2.9889	0.277464	5.69305	1.24793e-08	1.95001e-07	Tubb2a	22151
66.6346	1.57855	2.9867	0.374594	4.21403	2.50851e-05	0.000177821	Ccnyl1	227210
86.3202	1.57805	2.98567	0.341205	4.62494	3.74707e-06	3.28498e-05	Them6	223626
378.821	1.57563	2.98066	0.234237	6.72667	1.73588e-11	4.7751e-10	Sos2	20663
427.102	1.57523	2.97984	0.28256	5.57486	2.47736e-08	3.62722e-07	Cpsf1	94230
432.328	1.57464	2.97861	0.260219	6.05122	1.43753e-09	2.72214e-08	Alpk2	225638
89.8895	1.57461	2.97854	0.373712	4.21343	2.51523e-05	0.000178114	Smyd3	69726
26.7545	1.57384	2.97696	0.494127	3.18509	0.0014471	0.00610658	Zfp579	68490
37.4988	1.57314	2.97551	0.453697	3.46738	0.000525568	0.00253694	Il6st	16195
109.43	1.57311	2.97544	0.274614	5.72841	1.01375e-08	1.60566e-07	Fnbp4	55935
92.9872	1.57266	2.97452	0.308879	5.09151	3.55226e-07	3.95169e-06	Rpap3	71919
383.317	1.56774	2.96439	0.226201	6.93072	4.18701e-12	1.28204e-10	Ptcd2	68927
79.9637	1.56746	2.96383	0.363672	4.3101	1.63178e-05	0.000121152	Prim2	19076
2128.1	1.56546	2.95973	0.168725	9.27818	1.72402e-20	2.09871e-18	Atp5pb	11950
160.408	1.5648	2.95836	0.293459	5.33225	9.70034e-08	1.22157e-06	Tomm40	53333
354.983	1.56464	2.95804	0.295262	5.29915	1.16341e-07	1.44657e-06	Zfpm1	22761
1485.85	1.56321	2.9551	0.207477	7.53437	4.90705e-14	2.19307e-12	Baiap2l1	66898
521.165	1.56172	2.95205	0.201943	7.73346	1.0466e-14	5.28763e-13	Ppid	67738
185.029	1.56126	2.95111	0.257221	6.0697	1.28146e-09	2.46681e-08	Tbcd	108903
210.335	1.56037	2.94929	0.236919	6.58607	4.51632e-11	1.17095e-09	Fbxw11	103583
47.9526	1.55775	2.94394	0.351423	4.43268	9.30678e-06	7.35679e-05	Cc2d1b	319965
100.109	1.55659	2.94158	0.323982	4.80456	1.55092e-06	1.51096e-05	Lactb2	212442
4641.4	1.55639	2.94117	0.207572	7.49809	6.47541e-14	2.86397e-12	Rps18	20084
178.482	1.55591	2.94019	0.268023	5.80513	6.43162e-09	1.06076e-07	Hectd4	269700
608.216	1.55495	2.93824	0.218612	7.11283	1.13684e-12	3.83406e-11	Idh3b	170718
79.1833	1.5522	2.93264	0.374491	4.14483	3.40069e-05	0.000231704	Pax6	18508
111.794	1.55036	2.92891	0.395033	3.92464	8.68608e-05	0.000529954	Heatr5b	320473
43.0595	1.54844	2.92501	0.39228	3.94729	7.9042e-05	0.000487839	Tarbp1	212728
539.672	1.54751	2.92312	0.274875	5.62987	1.8035e-08	2.71844e-07	Ccna2	12428
217.85	1.54678	2.92165	0.2388	6.47733	9.33627e-11	2.23895e-09	Mtln	67885
39.6358	1.54427	2.91657	0.566537	2.72581	0.00641441	0.0214799	Top3a	21975
13.7148	1.54327	2.91455	0.650554	2.37225	0.0176804	0.0494833	Aste1	66595
315.67	1.5431	2.9142	0.229404	6.72657	1.73715e-11	4.7751e-10	Llph	66225
135.102	1.54306	2.91412	0.270911	5.69583	1.22772e-08	1.92077e-07	Spock2	94214
216.9	1.54246	2.9129	0.271082	5.68999	1.27049e-08	1.98042e-07	Trnt1	70047
472.589	1.5424	2.91279	0.248937	6.19595	5.79333e-10	1.20212e-08	Mdn1	100019
100.486	1.54233	2.91265	0.302158	5.1044	3.31841e-07	3.72724e-06	Cep57l1	103268
1729.49	1.54211	2.9122	0.284568	5.41912	5.9893e-08	7.99951e-07	Atp5mpl	70257
40.4661	1.54188	2.91174	0.52256	2.95063	0.0031713	0.0118421	Ppdpf	66496
35.3735	1.54095	2.90987	0.469679	3.28086	0.00103489	0.00455667	Spink10	328971
56.5357	1.5408	2.90956	0.448157	3.43808	0.000585855	0.0027776	Eif2ak2	19106
76.2083	1.53898	2.90589	0.310201	4.96124	7.0045e-07	7.3507e-06	Tc2n	74413
50.2253	1.53796	2.90384	0.334141	4.60274	4.16968e-06	3.59385e-05	Ints10	70885
272.391	1.53752	2.90295	0.272708	5.63797	1.72068e-08	2.6028e-07	Tk1	21877
142.633	1.5374	2.90272	0.282669	5.43889	5.3615e-08	7.23739e-07	Uba5	66663
403.433	1.53579	2.89947	0.252987	6.07062	1.27421e-09	2.45656e-08	Magea13	75352
173.909	1.53477	2.89741	0.224456	6.8377	8.04734e-12	2.34444e-10	Cdr2	12585
84.577	1.53431	2.8965	0.38081	4.02907	5.59978e-05	0.000358779	Cox16	66272
36.6939	1.53192	2.89171	0.42296	3.62191	0.000292441	0.00154143	Dnajc25	72429
160.784	1.52993	2.88771	0.254034	6.02253	1.71713e-09	3.20414e-08	Cxxc1	74322
421.526	1.52688	2.88161	0.226144	6.7518	1.46024e-11	4.09315e-10	Ndufb6	230075
58.059	1.52422	2.87631	0.336695	4.527	5.9827e-06	4.96242e-05	Tefm	68550
79.3738	1.5242	2.87628	0.349362	4.36282	1.28395e-05	9.83735e-05	Mtf1	17764
29.8085	1.52127	2.87043	0.544322	2.7948	0.00519326	0.0179557	Kbtbd4	67136
67.564	1.51806	2.86405	0.584769	2.596	0.00943172	0.0295264	Hspbap1	66667
162.179	1.51535	2.85868	0.264299	5.73346	9.84036e-09	1.56442e-07	Rbp4	19662
36.0826	1.51524	2.85847	0.481164	3.14911	0.00163766	0.00678527	Gm5121	101154638
106.715	1.51505	2.85809	0.299774	5.05398	4.32697e-07	4.73117e-06	Fdxr	14149
100.767	1.51439	2.85678	0.274354	5.51984	3.39307e-08	4.8029e-07	Rundc1	217201
171.219	1.51425	2.85651	0.240624	6.29302	3.11344e-10	6.83779e-09	Ranbp10	74334
112.189	1.51367	2.85536	0.337646	4.48301	7.35979e-06	5.96152e-05	Dpp4	13482
19.4773	1.51347	2.85495	0.521505	2.90211	0.00370659	0.0134816	B630019K06Rik	102941
28.0165	1.51305	2.85412	0.526757	2.87238	0.00407392	0.0146231	Bloc1s3	232946
201.197	1.51107	2.85021	0.217936	6.93354	4.10449e-12	1.26499e-10	Mycbp2	105689
108.923	1.51074	2.84955	0.321195	4.70348	2.55762e-06	2.34012e-05	Madd	228355
837.528	1.50864	2.84542	0.251405	6.00084	1.96296e-09	3.6109e-08	Atp5j	11957
15.5879	1.50863	2.84539	0.601014	2.51014	0.0120683	0.0361175	Hpdl	242642
23.0997	1.5031	2.8345	0.536847	2.79986	0.00511248	0.0177479	Gin1	252876
100.565	1.50182	2.83199	0.285706	5.25651	1.46816e-07	1.78215e-06	Med9	192191
75.5457	1.50134	2.83106	0.28194	5.32505	1.00926e-07	1.26722e-06	Nr2f1	13865
210.531	1.50047	2.82935	0.236749	6.33781	2.33059e-10	5.19888e-09	Cdc5l	71702
12403.3	1.50031	2.82904	0.199785	7.50965	5.92841e-14	2.63114e-12	Rps2-ps10	667279
139.716	1.49985	2.82813	0.25066	5.98359	2.18267e-09	3.97987e-08	Plxna1	18844
107.277	1.4989	2.82627	0.261503	5.73186	9.93352e-09	1.57727e-07	Erlec1	66753
22.4609	1.49845	2.82539	0.474485	3.15806	0.00158823	0.00660409	Tyw5	68736
59.251	1.4979	2.82431	0.363291	4.12313	3.73754e-05	0.000251703	Mvk	17855
2240.38	1.49723	2.82299	0.221454	6.76088	1.37161e-11	3.87873e-10	Exoc1	69940
63.0075	1.49374	2.81618	0.437938	3.41084	0.000647622	0.00303109	Ndufaf6	76947
105.468	1.49291	2.81456	0.363956	4.1019	4.09777e-05	0.000272375	Pex3	56535
135.975	1.49281	2.81437	0.328304	4.54705	5.44032e-06	4.54754e-05	Eml5	319670
20.7952	1.4916	2.81202	0.627031	2.37884	0.0173673	0.0488021	Gm3739	100042235
13.7953	1.49111	2.81105	0.566981	2.62991	0.00854067	0.0272169	Zfp991	666532
136.833	1.49103	2.81089	0.276107	5.40019	6.65716e-08	8.75431e-07	Atp23	68876
88.6817	1.4907	2.81026	0.385415	3.86779	0.000109828	0.00065294	Phf21b	271305
30.5389	1.49003	2.80894	0.546176	2.72811	0.00636985	0.0213587	Zfp408	381410
952.487	1.48986	2.80862	0.253203	5.88406	4.00315e-09	6.88671e-08	Lsm4	50783
24.8619	1.48941	2.80774	0.628352	2.37035	0.0177714	0.0497164	Angptl2	26360
53.4987	1.48817	2.80533	0.430408	3.45758	0.000545057	0.00261718	Zfp958	233987
62.3554	1.48709	2.80322	0.378518	3.92871	8.54035e-05	0.00052231	Zmym1	68310
139.252	1.48675	2.80257	0.293352	5.06814	4.01715e-07	4.41507e-06	Cep83	77048
42.1114	1.4855	2.80015	0.37572	3.95376	7.69341e-05	0.000476671	Popdc3	78977
40.7184	1.48271	2.79473	0.522243	2.83912	0.00452383	0.0160265	Chtf18	214901
451.729	1.48226	2.79386	0.193627	7.65523	1.92959e-14	9.34245e-13	Pde4dip	83679
216.389	1.48215	2.79365	0.211285	7.01493	2.30068e-12	7.44489e-11	Chaf1a	27221
205.113	1.48121	2.79183	0.220287	6.72402	1.76781e-11	4.84897e-10	Sipa1l3	74206
413.288	1.48072	2.79089	0.226003	6.55179	5.68516e-11	1.45045e-09	Jkamp	104771
86.5738	1.47835	2.78631	0.313932	4.70915	2.48748e-06	2.28577e-05	Eps15l1	13859
223.962	1.47679	2.78328	0.251281	5.87704	4.17659e-09	7.15618e-08	Noa1	56412
48.4244	1.47617	2.78209	0.507026	2.91143	0.00359784	0.0131468	Tti1	75425
407.033	1.47594	2.78165	0.221271	6.67028	2.5532e-11	6.85609e-10	Lyar	17089
27.5886	1.47553	2.78085	0.541085	2.72698	0.00639175	0.0214209	Apoe	11816
79.368	1.47485	2.77955	0.368986	3.99704	6.41395e-05	0.00040346	Zwilch	68014
264.289	1.47404	2.77798	0.249474	5.90857	3.45098e-09	6.05912e-08	Pex14	56273
1056.79	1.47304	2.77606	0.261313	5.63707	1.7297e-08	2.61336e-07	Ndufb1	102631912
49.2413	1.47124	2.77261	0.399478	3.68292	0.00023058	0.00125309	Tph2	216343
29.4135	1.47024	2.77069	0.442455	3.32292	0.000890801	0.00400641	Tchp	77832
132.906	1.46925	2.76878	0.377819	3.88877	0.000100753	0.000604327	Pip4k2b	108083
136.641	1.46845	2.76725	0.409548	3.58554	0.000336378	0.00173721	Mrpl39	27393
136.828	1.46832	2.767	0.249429	5.88675	3.93869e-09	6.7941e-08	Ankrd13a	68420
41.3397	1.46727	2.76497	0.482805	3.03904	0.00237332	0.009277	Odf2l	52184
58.3983	1.4663	2.76312	0.337983	4.33838	1.43538e-05	0.000108242	Galk2	69976
944.187	1.46557	2.76172	0.205244	7.14063	9.2906e-13	3.20953e-11	Cacybp	12301
479.403	1.46276	2.75635	0.294706	4.96345	6.92503e-07	7.27925e-06	Rbmxl1	19656
97.8662	1.4624	2.75567	0.28651	5.10419	3.32212e-07	3.72813e-06	Rgl2	19732
185.295	1.45996	2.75101	0.293338	4.97705	6.45595e-07	6.84245e-06	Rif1	51869
143.643	1.4584	2.74804	0.268314	5.43542	5.46664e-08	7.36297e-07	Eif2b4	13667
146.498	1.45822	2.7477	0.298108	4.89159	1.00023e-06	1.01911e-05	Hgh1	59053
2839.66	1.45769	2.74668	0.162585	8.96572	3.08262e-19	2.98501e-17	Bex3	12070
177.76	1.45685	2.74509	0.262919	5.54107	3.0063e-08	4.31759e-07	Hmmr	15366
89.5552	1.45635	2.74414	0.286015	5.09188	3.54538e-07	3.94748e-06	Ehbp1	216565
867.338	1.45451	2.74063	0.257057	5.6583	1.52877e-08	2.34865e-07	Ifi30	65972
39.2885	1.45228	2.7364	0.572729	2.53572	0.0112218	0.0340462	Clcn2	12724
6027.12	1.4516	2.7351	0.209319	6.93484	4.06687e-12	1.25866e-10	Cxcr2	12765
2859.4	1.45118	2.73431	0.208839	6.94877	3.68485e-12	1.1432e-10	Tmem245	242474
72.4179	1.44945	2.73104	0.278396	5.20644	1.92502e-07	2.2783e-06	Ccng1	12450
2998.6	1.44798	2.72827	0.188513	7.68109	1.57737e-14	7.6954e-13	Hsp90aa1	15519
367.519	1.44742	2.72719	0.276836	5.22843	1.70953e-07	2.04983e-06	Ltv1	353258
52.7482	1.44601	2.72453	0.345864	4.18086	2.90413e-05	0.000201196	Ap5z1	231855
69.0226	1.44518	2.72296	0.372111	3.88373	0.000102868	0.000614995	Fbxl16	214931
143.87	1.44516	2.72292	0.280255	5.15658	2.51507e-07	2.90666e-06	Pus10	74467
63.3177	1.4444	2.72149	0.343661	4.20297	2.63434e-05	0.000185419	Recql4	79456
13.4841	1.44427	2.72125	0.609416	2.36993	0.0177916	0.0497606	B3gnt9	97440
40.2194	1.44391	2.72056	0.368109	3.9225	8.76362e-05	0.000533921	Nrd1	230598
22.7146	1.44283	2.71854	0.48	3.0059	0.00264794	0.0101701	Ccnb1ip1	239083
15248	1.44088	2.71486	0.212874	6.76868	1.29964e-11	3.68336e-10	Synrg	217030
23.5856	1.44025	2.71368	0.533172	2.70129	0.00690714	0.0228191	Vcpkmt	207965
590.89	1.43985	2.71293	0.268275	5.36707	8.00255e-08	1.0301e-06	Cdk2ap1	13445
649.53	1.4355	2.70475	0.162654	8.82548	1.08989e-18	9.60754e-17	Scaf11	72193
46.9579	1.43431	2.70253	0.463547	3.0942	0.00197344	0.00793942	Ccdc163	68394
2857.92	1.43403	2.702	0.222205	6.45364	1.09196e-10	2.58951e-09	Ccz1	231874
781.821	1.43369	2.70137	0.212142	6.75817	1.39741e-11	3.93429e-10	Rabggtb	19352
1370.1	1.43245	2.69904	0.157493	9.09531	9.4318e-20	1.02167e-17	Hnrnpdl	50926
207.616	1.43243	2.699	0.296842	4.82555	1.39615e-06	1.3791e-05	Gon7	100233175
698.477	1.43134	2.69696	0.325067	4.4032	1.06667e-05	8.32155e-05	Cox7c	12867
123.186	1.43025	2.69494	0.348598	4.10287	4.08051e-05	0.00027151	L3mbtl2	214669
125.595	1.4289	2.69242	0.383382	3.72711	0.000193692	0.00107642	Relch	227446
777.172	1.42724	2.68932	0.298545	4.78066	1.74722e-06	1.66664e-05	Nup85	445007
173.115	1.42719	2.68922	0.21861	6.52846	6.64504e-11	1.65247e-09	Poglut2	72050
84.2671	1.42566	2.68637	0.308229	4.62533	3.74005e-06	3.28108e-05	Dnajc1	13418
331.526	1.4241	2.68348	0.227815	6.25114	4.07472e-10	8.73877e-09	Dad1	13135
28.802	1.42342	2.68221	0.395637	3.59779	0.000320931	0.00166821	Smim8	66291
20.4093	1.42258	2.68064	0.551265	2.58057	0.00986386	0.0306317	Tab3	66724
2192.75	1.42169	2.679	0.215271	6.6042	3.99673e-11	1.03834e-09	Tcp1	21454
470.762	1.42158	2.67879	0.284844	4.99073	6.01527e-07	6.4287e-06	Hat1	107435
139.545	1.42029	2.6764	0.32389	4.38511	1.15927e-05	8.99135e-05	Cfap36	216618
97.9585	1.4196	2.67512	0.304458	4.66272	3.12062e-06	2.80308e-05	Eid2	386655
84.2318	1.41873	2.67351	0.433876	3.2699	0.00107584	0.00471909	Gm20498	105940408
272.468	1.41801	2.67216	0.232335	6.1033	1.03901e-09	2.03691e-08	Prpf39	328110
333.903	1.41769	2.67158	0.21638	6.55188	5.68185e-11	1.45045e-09	Tfg	21787
32.7185	1.41769	2.67157	0.430844	3.29049	0.00100014	0.004425	Snn	20621
47.011	1.41727	2.67079	0.381739	3.71266	0.000205091	0.00113141	Pcca	110821
56.7217	1.41626	2.66892	0.326704	4.33498	1.45773e-05	0.000109475	Slc25a38	208638
33.5916	1.41435	2.66539	0.46968	3.0113	0.00260131	0.0100181	Gm5315	384470
232.148	1.4142	2.66511	0.23861	5.92682	3.08855e-09	5.48303e-08	Rnh1	107702
106.008	1.41353	2.66388	0.330002	4.2834	1.8406e-05	0.000134669	Washc3	67282
124.324	1.41204	2.66113	0.314126	4.49513	6.95279e-06	5.66776e-05	Alg5	66248
589.843	1.41186	2.66079	0.238979	5.90787	3.4655e-09	6.07628e-08	Hdgfl2	15193
27.9655	1.41116	2.65951	0.476846	2.95936	0.00308278	0.0115588	Morc1	17450
35.9758	1.40959	2.65661	0.395155	3.56718	0.00036085	0.00184201	Pip5k1c	18717
61.9003	1.4077	2.65314	0.379329	3.71103	0.000206417	0.00113676	Apobec3	80287
1257.14	1.40709	2.65203	0.248781	5.65596	1.54975e-08	2.37517e-07	Sag	20215
53.4333	1.40651	2.65095	0.416053	3.3806	0.000723265	0.00334471	Rmnd1	66084
56.706	1.40427	2.64685	0.491498	2.85713	0.00427486	0.0152629	Commd6	66200
44.3175	1.40399	2.64632	0.366103	3.83495	0.000125588	0.000735685	Prpf4	70052
453.615	1.40299	2.6445	0.248211	5.65242	1.58207e-08	2.4218e-07	Larp7	28036
30.7048	1.40198	2.64264	0.481202	2.9135	0.00357402	0.013086	Cluap1	76779
1056.41	1.40185	2.6424	0.194333	7.21363	5.448e-13	2.00681e-11	Cct5	12465
21.8558	1.40098	2.64081	0.498697	2.80928	0.00496525	0.0172931	Gsto1	14873
28.5423	1.39955	2.63819	0.473557	2.95539	0.00312271	0.0116948	Zkscan2	210162
730.603	1.39906	2.6373	0.275917	5.07059	3.96579e-07	4.36237e-06	Eif3m	98221
1364.04	1.39828	2.63587	0.218728	6.39277	1.62912e-10	3.72978e-09	Cycs	13063
241.387	1.39677	2.63312	0.270554	5.16265	2.43483e-07	2.83577e-06	Trp53inp2	68728
22.4728	1.39644	2.6325	0.49216	2.83736	0.00454883	0.0160883	Gm28042	102238433
872.016	1.39466	2.62926	0.188742	7.38923	1.47683e-13	6.08932e-12	Eif3g	53356
21.462	1.39403	2.62812	0.551647	2.52703	0.0115031	0.0347595	Zfp942	73233
271.371	1.39361	2.62735	0.192754	7.22996	4.83124e-13	1.80038e-11	Ppp1r8	100336
49.0933	1.39275	2.62579	0.396967	3.50848	0.000450675	0.00222071	Hsd17b4	15488
686.172	1.39116	2.62289	0.289373	4.8075	1.52833e-06	1.49123e-05	Wdr75	73674
526.414	1.38897	2.61891	0.261968	5.30204	1.14513e-07	1.42522e-06	Ddx1	104721
891.999	1.3889	2.61878	0.187838	7.3941	1.4237e-13	5.90836e-12	Rps27l	67941
24.7272	1.38838	2.61784	0.465683	2.98138	0.00286954	0.0108774	Dmpk	13400
68.9221	1.38779	2.61678	0.34376	4.0371	5.41157e-05	0.000349347	Ncdn	26562
145.256	1.38773	2.61666	0.346862	4.00081	6.31265e-05	0.000398067	Bin1	30948
76.8457	1.38441	2.61065	0.314408	4.40323	1.06651e-05	8.32155e-05	Lyrm4	380840
61.4756	1.38387	2.60967	0.305469	4.53031	5.88973e-06	4.89165e-05	Akr1b10	67861
32.9845	1.38356	2.60912	0.491655	2.81409	0.00489148	0.0171092	Cenpx	20892
1611.05	1.38338	2.60879	0.318849	4.33867	1.4335e-05	0.000108164	Srsf2	20382
285.427	1.38227	2.60677	0.22516	6.13904	8.30235e-10	1.6608e-08	Rnf181	66510
449.373	1.38142	2.60524	0.227974	6.05953	1.36516e-09	2.60052e-08	Psme4	103554
31.4596	1.37945	2.60169	0.429286	3.21335	0.00131196	0.00561979	Nek3	23954
110.1	1.37833	2.59967	0.334342	4.12251	3.74763e-05	0.000252117	Pgs1	74451
177.645	1.37806	2.59919	0.240582	5.72803	1.01605e-08	1.60733e-07	Sec61a2	57743
65.1007	1.37661	2.59657	0.330015	4.17134	3.02807e-05	0.000208427	Zfp105	22646
90.4861	1.37645	2.59629	0.350102	3.93158	8.43908e-05	0.000517602	Elac2	68626
121.618	1.37605	2.59557	0.327956	4.19584	2.71858e-05	0.000190327	Polrmt	216151
229.218	1.37602	2.59552	0.214705	6.40891	1.46559e-10	3.37535e-09	Sirt7	209011
88.487	1.37504	2.59375	0.340721	4.03568	5.44446e-05	0.000351116	Kntc1	208628
2804.73	1.37447	2.59273	0.166783	8.24108	1.7067e-16	1.12449e-14	Cox5b	12859
238.19	1.37447	2.59272	0.261956	5.24695	1.5464e-07	1.86945e-06	Ostf1	20409
87.699	1.37297	2.59002	0.297193	4.61978	3.84152e-06	3.35399e-05	Mtrr	210009
1259.78	1.37224	2.58873	0.168175	8.1596	3.36147e-16	2.11657e-14	Fasn	14104
62.388	1.37212	2.5885	0.361859	3.79185	0.000149528	0.000855539	Pyurf	66459
52.7206	1.37148	2.58736	0.35278	3.88763	0.000101227	0.000606316	Krba1	77827
1484.48	1.37096	2.58643	0.2262	6.06086	1.35399e-09	2.58309e-08	Rpl9-ps6	100042823
194.551	1.36919	2.58326	0.250992	5.45514	4.89355e-08	6.64712e-07	Nudt4	71207
745.569	1.36871	2.58239	0.316634	4.32268	1.54143e-05	0.000115085	Ndufa5	68202
72.4103	1.36711	2.57954	0.341679	4.00117	6.30303e-05	0.000397853	Lmf1	76483
13028.1	1.36617	2.57786	0.202261	6.75449	1.43342e-11	4.02681e-10	Slamf1	27218
356.478	1.36595	2.57746	0.330234	4.13631	3.52933e-05	0.000239321	Mrpl42	67270
315.244	1.36555	2.57674	0.21455	6.36471	1.95657e-10	4.39941e-09	Hacd1	30963
318.675	1.36536	2.5764	0.239695	5.69622	1.22493e-08	1.91875e-07	Rrm2	20135
117.569	1.36508	2.5759	0.338028	4.03836	5.38269e-05	0.000347658	St8sia3	20451
64.342	1.36457	2.575	0.337456	4.04371	5.26113e-05	0.000340824	D11Wsu47e	276852
181.335	1.36399	2.57396	0.300595	4.53763	5.689e-06	4.74034e-05	Mkks	59030
251.983	1.3627	2.57166	0.369686	3.6861	0.000227714	0.00123804	Mphosph8	75339
62.7172	1.36265	2.57157	0.290672	4.68793	2.75983e-06	2.50823e-05	Ubiad1	71707
339.918	1.36198	2.57037	0.242606	5.61396	1.97744e-08	2.95622e-07	Adrm1	56436
91.1779	1.36177	2.57	0.314223	4.33377	1.4658e-05	0.000109952	Tpgs1	110012
52.6457	1.36174	2.56996	0.47048	2.89437	0.00379917	0.0137644	Pim2	18715
477.405	1.36118	2.56896	0.218482	6.23019	4.65875e-10	9.84266e-09	Tma7	66167
36.3757	1.36099	2.56862	0.407566	3.33932	0.000839843	0.00380286	Clpx	270166
181.324	1.36003	2.56691	0.295899	4.59627	4.30117e-06	3.68729e-05	Psmb8	16913
220.743	1.35981	2.56651	0.235775	5.76739	8.05096e-09	1.30262e-07	Vps26a	30930
180.698	1.35861	2.56438	0.25422	5.34423	9.08035e-08	1.14916e-06	Itfg2	101142
734.586	1.35731	2.56207	0.263322	5.15457	2.54218e-07	2.93004e-06	Ubqln2	54609
44.326	1.35552	2.5589	0.420077	3.22685	0.00125162	0.00538662	Atrip	235610
53.5778	1.35381	2.55586	0.337451	4.01187	6.02409e-05	0.000382703	Cep104	230967
26.9912	1.35367	2.55561	0.424702	3.18733	0.00143592	0.00606943	Hira	15260
39.5771	1.35362	2.55552	0.384594	3.5196	0.000432201	0.00214207	Slc66a1	212555
2654.35	1.35309	2.55458	0.279663	4.83828	1.30967e-06	1.30172e-05	Rpl17	319195
28.0568	1.35294	2.55433	0.439198	3.08049	0.00206664	0.00824976	Ppp2r3a	235542
112.586	1.35227	2.55314	0.289696	4.6679	3.04287e-06	2.73901e-05	Txnl4a	27366
52.6042	1.35123	2.55129	0.401621	3.36443	0.000767006	0.00350683	Plxna4	243743
128.434	1.35107	2.55101	0.359992	3.75306	0.000174687	0.000983636	Smad2	17126
119.946	1.34959	2.5484	0.306507	4.40312	1.06705e-05	8.32155e-05	Pex13	72129
680.763	1.34944	2.54814	0.226881	5.94779	2.71786e-09	4.87917e-08	Srsf3-ps	100502754
101.425	1.34864	2.54671	0.310894	4.33793	1.4383e-05	0.000108399	Nudt9	74167
412.059	1.34798	2.54556	0.312982	4.3069	1.65561e-05	0.000122607	Grhl2	252973
150.982	1.34787	2.54536	0.242454	5.5593	2.70858e-08	3.9253e-07	Thumpd3	14911
113.007	1.34757	2.54483	0.382645	3.52173	0.000428737	0.0021282	Dnttip2	99480
32.1679	1.34647	2.54289	0.505453	2.66389	0.00772433	0.0250463	Parpbp	75317
332.574	1.34568	2.54151	0.226354	5.94503	2.764e-09	4.95505e-08	Epb41l1	13821
21411.1	1.34557	2.5413	0.236672	5.68538	1.30526e-08	2.02719e-07	ND1	17716
443.186	1.3455	2.54119	0.228995	5.87569	4.21084e-09	7.20522e-08	Psmd1	70247
457.424	1.34548	2.54114	0.258326	5.20844	1.90433e-07	2.2559e-06	Ngfr	18053
20.9472	1.34519	2.54064	0.515179	2.61111	0.00902487	0.0285111	Zfp746	69228
45.1833	1.34416	2.53882	0.397465	3.38183	0.000720056	0.00333107	Tob1	22057
901.507	1.34315	2.53705	0.260806	5.15	2.60492e-07	2.99656e-06	Ndufc1	66377
102.164	1.34284	2.53649	0.370499	3.6244	0.000289634	0.00152916	Txndc11	106200
291.964	1.3428	2.53642	0.254129	5.28392	1.26447e-07	1.56462e-06	Gfm1	28030
91.1761	1.3426	2.53607	0.291229	4.61011	4.02464e-06	3.48294e-05	Clcn7	26373
26.8392	1.34216	2.53531	0.471522	2.84645	0.00442098	0.0157013	Olfr77	258336
138.666	1.34124	2.53369	0.252087	5.32056	1.0345e-07	1.29383e-06	Ncapg	54392
39.6021	1.34072	2.53277	0.425577	3.15035	0.00163077	0.00675911	Wdr7	104082
42.2856	1.33956	2.53073	0.50697	2.64228	0.00823496	0.0264006	Mars2	212679
1288.93	1.33849	2.52886	0.163702	8.17637	2.92528e-16	1.86025e-14	Ndufa8	68375
442.537	1.33697	2.5262	0.194868	6.8609	6.8428e-12	2.01068e-10	Psme3	19192
59.5247	1.33592	2.52436	0.400655	3.33434	0.000855026	0.00386318	Slc30a6	210148
83.1156	1.33513	2.52299	0.363046	3.67759	0.00023545	0.00127631	Palm	18483
254.781	1.33438	2.52167	0.341084	3.91218	9.14674e-05	0.000554619	Snap25	20614
54.5275	1.33419	2.52133	0.45746	2.91652	0.00353965	0.012975	Stk16	20872
148.094	1.33273	2.51879	0.217635	6.12369	9.14348e-10	1.81478e-08	Rrp12	107094
219.349	1.33262	2.5186	0.258031	5.16456	2.41002e-07	2.81066e-06	Chpt1	212862
240.607	1.33063	2.51513	0.324751	4.09739	4.17828e-05	0.000277294	Pdhx	27402
16.6667	1.32597	2.50701	0.542984	2.442	0.0146063	0.0423349	Arrdc2	70807
2184.28	1.32442	2.50433	0.203742	6.50049	8.00601e-11	1.97173e-09	Ndufa1	54405
56.075	1.32406	2.5037	0.512312	2.58449	0.00975242	0.0303224	Arl16	70317
55.489	1.32402	2.50363	0.319216	4.14774	3.3577e-05	0.000229019	Skida1	72668
450.59	1.3239	2.50343	0.185115	7.15178	8.56611e-13	2.98343e-11	Dcaf13	223499
37.682	1.32342	2.50259	0.395368	3.34731	0.000815987	0.00370315	1700066M21Rik	73467
106.677	1.32168	2.49957	0.345342	3.82716	0.000129631	0.000755216	Tbce	70430
260.781	1.3209	2.49822	0.41987	3.14597	0.00165539	0.00684541	Ldb1	16825
242.359	1.31981	2.49633	0.255708	5.1614	2.45109e-07	2.84816e-06	Vta1	66201
115.187	1.31884	2.49466	0.307805	4.28467	1.83009e-05	0.000134052	Drg2	13495
92.5511	1.31657	2.49074	0.291806	4.51181	6.42764e-06	5.29028e-05	Edrf1	214764
254.324	1.31612	2.48996	0.204082	6.44898	1.12602e-10	2.66041e-09	Ripor1	75687
34.5132	1.3145	2.48716	0.383222	3.43013	0.000603301	0.00285396	Trmt12	68260
23.4993	1.31308	2.48472	0.505493	2.59763	0.00938695	0.0294006	Nhsl1	215819
33.7267	1.3128	2.48424	0.388939	3.37534	0.000737233	0.00339925	Nsd1	18193
93.9447	1.31258	2.48385	0.331721	3.95688	7.59365e-05	0.000471546	Zfp770	228491
339.016	1.31219	2.48317	0.220999	5.93751	2.89389e-09	5.15895e-08	Mrps33	14548
184.571	1.31206	2.48295	0.251703	5.21273	1.86083e-07	2.20847e-06	Nfs1	18041
133.262	1.31137	2.48177	0.292231	4.48744	7.20855e-06	5.85385e-05	Fam83d	71878
79.8643	1.30924	2.47811	0.278124	4.7074	2.509e-06	2.30057e-05	Tmem29	382245
248.335	1.30883	2.47741	0.24231	5.40148	6.60937e-08	8.7004e-07	Slc25a12	78830
39035.9	1.30854	2.47691	0.16907	7.73963	9.97034e-15	5.06331e-13	COX3	17710
262.402	1.30849	2.47682	0.269821	4.84947	1.23792e-06	1.23521e-05	Wdr18	216156
511.614	1.30732	2.47482	0.236386	5.53047	3.19381e-08	4.55617e-07	Efr3a	76740
60.7988	1.30702	2.47429	0.311588	4.19469	2.73245e-05	0.000191167	9130230L23Rik	231253
89.4714	1.30663	2.47363	0.352515	3.70659	0.000210073	0.0011549	Zdhhc16	74168
27.123	1.30619	2.47287	0.425629	3.06884	0.00214893	0.00851183	Lrrc45	217366
21.6268	1.30613	2.47277	0.523227	2.49629	0.01255	0.0373665	Exog	208194
118.857	1.30578	2.47217	0.357446	3.65308	0.00025911	0.00138655	Hddc2	69692
278.824	1.30551	2.47171	0.191336	6.82314	8.90701e-12	2.57578e-10	Mrpl23-ps1	100040519
130.125	1.30471	2.47034	0.259005	5.03739	4.71931e-07	5.13818e-06	Zfp623	78834
67.7657	1.30339	2.46808	0.367108	3.55043	0.000384605	0.00194463	Ino80	68142
1144.7	1.3031	2.46758	0.213776	6.09564	1.09001e-09	2.12709e-08	Mrpl17	27397
128.302	1.30308	2.46755	0.309232	4.21393	2.50969e-05	0.000177821	Coro2a	107684
609.891	1.30283	2.46712	0.242482	5.37288	7.74903e-08	9.99476e-07	Psma5	26442
44.3653	1.30263	2.46679	0.365123	3.56766	0.000360188	0.0018401	Olfr1506	257665
121.052	1.30207	2.46582	0.29466	4.41888	9.92125e-06	7.80871e-05	Ube2f	67921
85.8434	1.30203	2.46575	0.372432	3.496	0.000472282	0.00230546	Ptpmt1	66461
135.898	1.30197	2.46565	0.282087	4.61548	3.92181e-06	3.4101e-05	Lonp2	66887
239.572	1.30127	2.46446	0.226139	5.7543	8.69992e-09	1.39351e-07	Zfp445	235682
71.3566	1.30098	2.46396	0.302417	4.30193	1.69318e-05	0.000124955	Pkmyt1	268930
138.039	1.30054	2.4632	0.36597	3.55367	0.000379893	0.00192461	Scrn1	69938
458.763	1.30021	2.46264	0.271882	4.78224	1.73349e-06	1.65725e-05	Uchl3	50933
33.1895	1.30008	2.46242	0.458219	2.83724	0.00455053	0.0160899	Prkdc	19090
91.0541	1.29508	2.4539	0.28833	4.49165	7.06737e-06	5.75017e-05	Nsun5	100609
90.6882	1.2943	2.45257	0.260598	4.96664	6.81229e-07	7.17254e-06	Tmem189	407243
56.7571	1.29406	2.45217	0.487478	2.6546	0.00794026	0.025611	Dph2	67728
138.495	1.29368	2.45152	0.250788	5.15845	2.48999e-07	2.8855e-06	Actr8	56249
642.589	1.29344	2.45111	0.19239	6.72301	1.78013e-11	4.8723e-10	Phb	18673
111.822	1.29296	2.4503	0.336288	3.84478	0.000120659	0.000711011	Epc1	13831
52.5932	1.29281	2.45005	0.345708	3.7396	0.000184311	0.00102921	Gm7072	631624
126.831	1.29264	2.44975	0.254008	5.08895	3.60058e-07	3.99155e-06	Slc25a28	246696
361.185	1.29233	2.44923	0.255925	5.04965	4.4263e-07	4.83563e-06	Mthfd1	108156
51.3125	1.29205	2.44876	0.431821	2.9921	0.00277068	0.0105527	Clasrp	53609
120.577	1.29058	2.44627	0.278288	4.63758	3.5251e-06	3.11603e-05	Mbd1	17190
187.456	1.29011	2.44547	0.223506	5.77215	7.82666e-09	1.27116e-07	Maged2	80884
149.804	1.28949	2.44442	0.244329	5.27769	1.30819e-07	1.61247e-06	Alg13	67574
135.78	1.28941	2.44427	0.377284	3.4176	0.00063175	0.00296876	Pir	69656
40.1247	1.2872	2.44054	0.410833	3.13314	0.00172944	0.00711024	Irf3	54131
58.3927	1.28609	2.43867	0.324726	3.96055	7.47784e-05	0.000464666	Bcl7b	12054
22605	1.28412	2.43533	0.199631	6.43247	1.25549e-10	2.93376e-09	Ppia	268373
112.285	1.28376	2.43472	0.301364	4.25982	2.04593e-05	0.000148417	Cyfip1	20430
515.607	1.28322	2.43382	0.217557	5.89833	3.67207e-09	6.39461e-08	Asf1b	66929
1173.09	1.28274	2.433	0.209484	6.12332	9.16467e-10	1.81617e-08	Furin	18550
489.232	1.28159	2.43106	0.18744	6.83729	8.07036e-12	2.34444e-10	Maea	59003
338.257	1.28127	2.43053	0.213193	6.00992	1.85613e-09	3.44842e-08	Zkscan17	268417
1139.77	1.28022	2.42877	0.237397	5.39275	6.93888e-08	9.06878e-07	Cisd1	52637
962.98	1.27958	2.42769	0.213235	6.00081	1.96337e-09	3.6109e-08	Xbp1	22433
81.596	1.27868	2.42616	0.361298	3.53913	0.000401456	0.00200916	Endov	338371
209.774	1.27794	2.42492	0.348957	3.66216	0.000250093	0.00134825	0610009B22Rik	66050
1798.26	1.27742	2.42405	0.205776	6.20782	5.37263e-10	1.12763e-08	Ndufs2	226646
26.8388	1.27714	2.42359	0.505676	2.52562	0.0115495	0.0348584	Exd2	97827
138.548	1.27658	2.42265	0.315813	4.04221	5.2949e-05	0.000342507	Zdhhc12	66220
241.433	1.27486	2.41975	0.270045	4.72092	2.34784e-06	2.16836e-05	Ublcp1	79560
450.892	1.27366	2.41775	0.187167	6.80495	1.01087e-11	2.89706e-10	Mrpl43	94067
35.8528	1.27217	2.41525	0.453216	2.80698	0.00500077	0.0174026	Dram2	67171
429.958	1.27032	2.41216	0.231993	5.47571	4.35773e-08	5.97645e-07	Ndufv2	72900
44.7629	1.26996	2.41154	0.433836	2.92727	0.00341949	0.0125996	Vps51	68505
4344.08	1.26975	2.4112	0.505453	2.51211	0.0120013	0.0359588	Atp5md	66477
92.5292	1.26619	2.40525	0.374839	3.37796	0.000730262	0.00337341	Ints6l	236790
79.323	1.26612	2.40513	0.308202	4.10807	3.98982e-05	0.000266273	Xndc1	102443350
46.9279	1.26585	2.40468	0.407523	3.1062	0.00189509	0.00768252	Trim8	93679
93.2013	1.2653	2.40377	0.374647	3.37732	0.000731967	0.00338006	Psmc3ip	19183
254.52	1.26373	2.40115	0.212634	5.94319	2.79526e-09	4.99706e-08	Idh3a	67834
148.137	1.26314	2.40018	0.34114	3.70272	0.000213304	0.00116965	Ten1	69535
214.216	1.26245	2.39902	0.284833	4.43223	9.32627e-06	7.36764e-05	Nudt19	110959
92.504	1.26195	2.3982	0.294354	4.2872	1.80936e-05	0.000132611	Dctn5	59288
264.403	1.26158	2.39758	0.256189	4.92442	8.46125e-07	8.72191e-06	Rhno1	72440
23038.3	1.26063	2.39601	0.228983	5.50536	3.6842e-08	5.16354e-07	Washc4	319277
36.2483	1.26027	2.3954	0.394987	3.19065	0.00141953	0.00601604	Zbtb1	268564
94.056	1.25911	2.39348	0.370717	3.39642	0.000682746	0.00317687	Tars2	71807
37.9821	1.2591	2.39346	0.409274	3.07642	0.00209505	0.00834235	Mmab	77697
86.7347	1.25799	2.39163	0.296413	4.24405	2.19523e-05	0.000157726	Grpel2	17714
1147.95	1.25771	2.39116	0.253576	4.95991	7.05256e-07	7.389e-06	Glrx3	30926
62.6714	1.25718	2.39028	0.340325	3.69405	0.000220715	0.00120511	Arhgdig	14570
330.582	1.25712	2.39018	0.201176	6.24885	4.13483e-10	8.82327e-09	Pno1	66249
136.437	1.25679	2.38963	0.304747	4.12403	3.72303e-05	0.000250997	Ppp4r3b	104570
48.9518	1.25644	2.38906	0.461534	2.72231	0.00648268	0.0216518	Atad5	237877
146.643	1.2557	2.38783	0.363072	3.45855	0.000543091	0.0026097	Psmb10	19171
284.443	1.2549	2.3865	0.194294	6.45876	1.05566e-10	2.50808e-09	2310061I04Rik	69662
21.7392	1.25314	2.38359	0.462528	2.70932	0.0067422	0.0223883	Smoc1	64075
79.1465	1.25259	2.38269	0.327781	3.82143	0.000132678	0.000770858	Mnt	17428
329.788	1.25174	2.38129	0.27118	4.61591	3.91374e-06	3.40541e-05	Slc10a4	231290
77.1848	1.25045	2.37916	0.313634	3.98698	6.69188e-05	0.000419087	Spdl1	70385
31.7628	1.24923	2.37714	0.425478	2.93606	0.00332411	0.0123263	Abca3	27410
25.8102	1.24922	2.37712	0.435952	2.86549	0.00416363	0.0148991	Sec22c	215474
384.99	1.24876	2.37636	0.268532	4.65031	3.31431e-06	2.95507e-05	Tsr1	104662
104.103	1.24769	2.3746	0.354002	3.52452	0.000424256	0.00210841	Taf4	228980
136.85	1.24619	2.37214	0.280538	4.44214	8.90702e-06	7.0802e-05	Tra2a	101214
48.5058	1.24583	2.37155	0.327486	3.80422	0.000142252	0.000819409	Zfp61	22719
3857.94	1.24574	2.3714	0.17219	7.23467	4.66672e-13	1.74927e-11	Ldha	16828
323.266	1.24473	2.36973	0.257884	4.82668	1.3883e-06	1.37347e-05	Selenoh	72657
121.896	1.243	2.3669	0.285561	4.35283	1.34393e-05	0.000102251	Mtfp1	67900
173.265	1.24236	2.36585	0.260469	4.76968	1.84517e-06	1.74574e-05	Lmo2	16909
197.573	1.2391	2.36051	0.214076	5.78814	7.11694e-09	1.16627e-07	Srprb	20818
921.77	1.23855	2.35961	0.256616	4.82646	1.38981e-06	1.3739e-05	Pcna	18538
676.155	1.23801	2.35873	0.269943	4.5862	4.51395e-06	3.84648e-05	Guk1	14923
44.8844	1.23789	2.35853	0.402684	3.0741	0.00211137	0.00839686	Decr2	26378
165.933	1.23745	2.35782	0.239698	5.16256	2.43598e-07	2.83577e-06	Tor1b	30934
221.646	1.23679	2.35673	0.330292	3.74453	0.000180732	0.00101276	Fignl1	60530
8433.16	1.23655	2.35634	0.190307	6.49766	8.15774e-11	2.00139e-09	Rpl10-ps3	100043346
77.0531	1.23432	2.3527	0.410857	3.00425	0.00266239	0.0102102	Mre11a	17535
58.4423	1.23217	2.3492	0.371632	3.31557	0.000914559	0.00409884	Sirt3	64384
58.832	1.23189	2.34874	0.47268	2.60618	0.00915591	0.0288253	Ahcyl2	74340
283.31	1.23013	2.34588	0.282652	4.3521	1.34842e-05	0.000102531	Tecr	106529
302.264	1.22974	2.34525	0.185467	6.6305	3.3455e-11	8.81694e-10	Gmps	229363
312.35	1.22955	2.34494	0.21499	5.71913	1.07073e-08	1.68755e-07	Hacd3	57874
123.863	1.22852	2.34327	0.34093	3.60344	0.000314028	0.00163766	Cyb5a	109672
275.058	1.22676	2.34041	0.223265	5.49463	3.91533e-08	5.42208e-07	Ndufs3	68349
230.056	1.22637	2.33978	0.243625	5.03387	4.80688e-07	5.22018e-06	Wdr74	107071
103.94	1.22497	2.3375	0.302309	4.05204	5.07733e-05	0.00033044	Ankrd49	56503
1005.43	1.2245	2.33674	0.193791	6.31865	2.6385e-10	5.84494e-09	Ptcd3	69956
30.086	1.22444	2.33665	0.497465	2.46136	0.013841	0.0404267	Foxo4	54601
60.586	1.22251	2.33352	0.380571	3.2123	0.00131679	0.00563858	Ogdhl	239017
392.683	1.22226	2.33313	0.262012	4.66491	3.08753e-06	2.7753e-05	Syncrip	56403
616.921	1.22214	2.33293	0.166178	7.35442	1.91759e-13	7.70774e-12	Irak1	16179
139.758	1.2206	2.33043	0.218918	5.57559	2.46685e-08	3.61598e-07	Sparc	20692
250.301	1.22059	2.33042	0.279998	4.35927	1.30497e-05	9.98212e-05	Kansl3	226976
71.6823	1.21927	2.3283	0.350596	3.47772	0.000505693	0.00245025	Macrod2	72899
205.784	1.21839	2.32687	0.33656	3.62013	0.000294452	0.00155004	Dnajc19	67713
1520.25	1.21686	2.32441	0.356749	3.41098	0.000647297	0.00303068	Slirp	380773
45.2146	1.21646	2.32376	0.38844	3.13166	0.00173819	0.0071416	Glis2	83396
254.629	1.21638	2.32362	0.30026	4.05108	5.09819e-05	0.000331629	Ndc1	72787
183.725	1.215	2.32141	0.246834	4.92234	8.55159e-07	8.80793e-06	Lyplal1	226791
60.8532	1.21433	2.32033	0.324116	3.74659	0.000179253	0.00100668	Zbtb21	114565
1641.79	1.21256	2.31748	0.168463	7.19777	6.12055e-13	2.22252e-11	Cox7a2	12866
132.871	1.21224	2.31697	0.261765	4.63101	3.63891e-06	3.20555e-05	Ccnf	12449
88.3318	1.20945	2.31249	0.338721	3.57063	0.000356126	0.00182153	Aurkb	20877
139.554	1.20872	2.31133	0.321671	3.75764	0.000171523	0.000968807	Cinp	67236
25816.6	1.20715	2.30882	0.170727	7.07068	1.54175e-12	5.09216e-11	Rps29	20090
211.887	1.20707	2.30869	0.23439	5.14985	2.60692e-07	2.99656e-06	Stk38	106504
526.566	1.20639	2.3076	0.259899	4.64178	3.45413e-06	3.06768e-05	Pmpca	66865
205.422	1.20624	2.30736	0.242634	4.97144	6.64572e-07	7.0203e-06	Pdrg1	68559
83.9969	1.20439	2.30439	0.28376	4.24438	2.19198e-05	0.000157581	Mis12	67139
175.992	1.20393	2.30366	0.257807	4.66987	3.01387e-06	2.71674e-05	Agps	228061
309.781	1.20285	2.30194	0.303664	3.96113	7.45974e-05	0.000463766	Tpp2	22019
53.7071	1.2018	2.30027	0.335654	3.58047	0.000342972	0.00176555	Txndc15	69672
58.6715	1.20163	2.29999	0.357227	3.36376	0.000768881	0.0035137	Bcs1l	66821
113.939	1.19999	2.29738	0.276112	4.34602	1.3863e-05	0.000105161	Dhx33	216877
949.612	1.19996	2.29733	0.262781	4.56639	4.96186e-06	4.18631e-05	Cox17	12856
37.6283	1.19732	2.29313	0.408371	2.93193	0.00336858	0.0124515	Rnf113a2	66381
253.896	1.19696	2.29256	0.222275	5.38503	7.24316e-08	9.39919e-07	Gm773	331416
65.8294	1.19513	2.28965	0.359298	3.32628	0.00088013	0.003964	Slc29a2	13340
335.209	1.19493	2.28933	0.205166	5.82418	5.73934e-09	9.60212e-08	Trappc13	66975
238.705	1.19441	2.28851	0.216916	5.50632	3.66421e-08	5.14116e-07	Cul1	26965
65.0911	1.19421	2.2882	0.313674	3.80719	0.000140557	0.000810739	Ccnq	69109
11535.7	1.19281	2.28598	0.185378	6.43451	1.23868e-10	2.89979e-09	Mif	17319
53.7566	1.19249	2.28546	0.460943	2.58706	0.00967991	0.030163	Tbc1d9b	76795
28.5064	1.19023	2.28189	0.458054	2.59845	0.00936452	0.0293506	Clp1	98985
28.135	1.18994	2.28143	0.452841	2.62772	0.00859585	0.0273722	Acot10	64833
341.898	1.18977	2.28116	0.223009	5.33508	9.55047e-08	1.20389e-06	Gnptg	214505
221.583	1.18891	2.2798	0.223277	5.32482	1.01054e-07	1.26759e-06	Pfas	237823
28.7758	1.18887	2.27974	0.503284	2.36222	0.0181659	0.050497	Fancb	237211
36.7676	1.18813	2.27857	0.399418	2.97465	0.00293323	0.0110958	Mocs3	69372
173.841	1.18761	2.27776	0.304635	3.89848	9.68001e-05	0.000583356	Cdc7	12545
1077.02	1.18661	2.27618	0.17655	6.72114	1.80305e-11	4.92448e-10	Uba1	22201
104.082	1.18588	2.27502	0.260895	4.54543	5.48244e-06	4.57717e-05	Dnajb12	56709
245.319	1.18584	2.27495	0.211787	5.59918	2.15364e-08	3.19973e-07	Icmt	57295
499.157	1.18514	2.27386	0.227893	5.20043	1.9883e-07	2.34668e-06	Uba2	50995
35.4059	1.18389	2.27188	0.418691	2.82759	0.00468994	0.0164904	2210418O10Rik	100504263
80.2623	1.18374	2.27165	0.384699	3.07707	0.00209049	0.00833199	Apbb1	11785
274.792	1.18354	2.27134	0.182673	6.47903	9.23149e-11	2.21799e-09	Afg3l2	69597
99.3558	1.1826	2.26985	0.336785	3.51143	0.000445703	0.00220045	Riok2	67045
283.957	1.1824	2.26955	0.247129	4.78456	1.71365e-06	1.64074e-05	Slc30a5	69048
105.296	1.18152	2.26815	0.325056	3.63481	0.00027819	0.00147505	Mkrn2	67027
44.0583	1.1813	2.26781	0.439506	2.68778	0.00719287	0.0235984	Zbtb6	241322
648.327	1.17853	2.26345	0.230642	5.10977	3.22543e-07	3.63238e-06	Cops5	26754
97.4633	1.1779	2.26248	0.307409	3.83171	0.000127254	0.000744421	Brca1	12189
109.729	1.17762	2.26203	0.308982	3.81129	0.000138243	0.000799918	Adam12	11489
57.4987	1.1774	2.26168	0.392488	2.99983	0.00270132	0.0103378	Cep78	208518
280.304	1.17633	2.26002	0.291778	4.0316	5.53988e-05	0.000356191	Scfd1	76983
476.284	1.17603	2.25955	0.352814	3.3333	0.000858236	0.00387632	Ckap2	80986
153.461	1.17069	2.25119	0.245991	4.75905	1.94507e-06	1.83212e-05	Cenpn	72155
114.467	1.17042	2.25077	0.237006	4.93836	7.87812e-07	8.15369e-06	Obsl1	98733
122.893	1.1701	2.25028	0.311441	3.75707	0.000171918	0.000970607	Ttc4	72354
74.752	1.16986	2.2499	0.304934	3.83643	0.000124835	0.000731607	Tbcc	72726
492.792	1.16974	2.24972	0.207281	5.64328	1.66841e-08	2.52973e-07	Polr2e	66420
96.1145	1.16931	2.24904	0.284017	4.11705	3.83757e-05	0.00025722	Zfp280b	64453
77.3147	1.16828	2.24743	0.338881	3.44746	0.000565885	0.00269592	Mrrf	67871
52.8703	1.16804	2.24706	0.30738	3.79998	0.000144709	0.000832053	Prag1	244418
159.682	1.16715	2.24568	0.35416	3.29554	0.000982324	0.00436126	Mrpl47	74600
119.672	1.16677	2.24509	0.387531	3.01078	0.00260574	0.0100291	Rps6ka1	20111
102.517	1.1666	2.24482	0.256192	4.55362	5.27311e-06	4.41683e-05	Timmdc1	76916
6370.68	1.16641	2.24453	0.208529	5.59352	2.22514e-08	3.28426e-07	Rps26	27370
1380.67	1.16617	2.24414	0.202346	5.76322	8.25242e-09	1.33001e-07	Uqcrh	66576
94.1308	1.16614	2.2441	0.266797	4.37088	1.23749e-05	9.51717e-05	Rrnad1	229503
57.7017	1.16529	2.24278	0.368376	3.16331	0.00155985	0.00651143	Zfp68	24135
82.8463	1.16456	2.24165	0.2886	4.03521	5.45543e-05	0.000351646	Mios	252875
912.141	1.16429	2.24123	0.266372	4.3709	1.23733e-05	9.51717e-05	Ndufb4	68194
696.669	1.16423	2.24114	0.197367	5.8988	3.66158e-09	6.3914e-08	Hadhb	231086
164.048	1.16362	2.2402	0.258285	4.5052	6.63105e-06	5.42625e-05	Tmem242	70544
35.6224	1.16233	2.23819	0.416397	2.7914	0.00524805	0.0181152	Efhc2	74405
273.679	1.16221	2.238	0.199899	5.814	6.09976e-09	1.01151e-07	Cox10	70383
84.7315	1.16149	2.23688	0.305688	3.79958	0.000144942	0.000832649	Unc45a	101869
1386.29	1.16033	2.23508	0.210792	5.5046	3.70013e-08	5.18018e-07	Hspa4	15525
116.824	1.16003	2.23463	0.30975	3.74506	0.000180348	0.0010115	Faf1	14084
213.278	1.15943	2.23368	0.252214	4.59699	4.28639e-06	3.67956e-05	Dars	226414
97.3601	1.15924	2.23339	0.357717	3.24065	0.00119257	0.00517076	Gadd45g	23882
455.187	1.15906	2.23313	0.196832	5.8886	3.89476e-09	6.72741e-08	Eif2s1	13665
122.384	1.1587	2.23256	0.338636	3.42166	0.00062241	0.00293242	Recql	19691
179.351	1.15869	2.23255	0.247699	4.67783	2.89933e-06	2.63018e-05	Washc2	28006
129.171	1.1583	2.23194	0.267543	4.3294	1.49515e-05	0.000112023	Twf1	19230
36.2115	1.15613	2.22859	0.451903	2.55836	0.0105168	0.0323141	Cep128	75216
50.2883	1.1556	2.22777	0.373313	3.09553	0.00196463	0.00790928	Pja1	18744
35.7257	1.15549	2.22761	0.429457	2.69059	0.00713251	0.0234304	Zfp276	57247
56.8259	1.15356	2.22462	0.387721	2.97522	0.00292777	0.0110784	Fsd1	240121
227.018	1.15345	2.22446	0.271615	4.24665	2.16991e-05	0.00015617	Rep15	66532
36.2102	1.15305	2.22383	0.467303	2.46745	0.0136078	0.0398568	Gpr155	68526
66.674	1.15207	2.22232	0.329093	3.50073	0.000463986	0.00227481	Cenpj	219103
175.085	1.15152	2.22148	0.232959	4.94302	7.6923e-07	8.00025e-06	Pdp2	382051
19.9025	1.15041	2.21977	0.480597	2.39371	0.016679	0.0471556	Pvr	52118
105.008	1.14958	2.21849	0.247543	4.64394	3.41831e-06	3.04056e-05	Jag2	16450
213.24	1.14933	2.21811	0.207077	5.55028	2.85217e-08	4.11472e-07	Crls1	66586
86.0083	1.14856	2.21693	0.282656	4.06346	4.83513e-05	0.000316288	Ppp2r3c	59032
57.9459	1.14839	2.21666	0.386376	2.97221	0.00295662	0.0111611	Arfgef2	99371
225.177	1.14823	2.21642	0.270201	4.24953	2.14217e-05	0.000154434	Tmem126a	66271
3198.31	1.14645	2.21369	0.202986	5.64793	1.62387e-08	2.47906e-07	Atp5o	28080
56.046	1.14603	2.21304	0.4471	2.56325	0.0103696	0.0319614	Hus1	15574
1110.63	1.14589	2.21282	0.176951	6.47574	9.43489e-11	2.25837e-09	Snrpb	20638
60.8647	1.1455	2.21223	0.376893	3.03932	0.00237112	0.00927691	Nupl2	231042
13311.5	1.14471	2.21102	0.136465	8.38834	4.93064e-17	3.60134e-15	Rpl7a	27176
36.183	1.1443	2.21038	0.446627	2.56208	0.0104046	0.0320231	Celf5	319586
149.532	1.14368	2.20945	0.241967	4.72662	2.28288e-06	2.11448e-05	Slc35b1	110172
209.135	1.14293	2.20829	0.29808	3.83432	0.000125914	0.00073726	Memo1	76890
108.067	1.14253	2.20769	0.310483	3.67986	0.000233363	0.0012666	Nsdhl	18194
526.786	1.14251	2.20765	0.300077	3.8074	0.000140434	0.000810393	Brap	72399
1259.38	1.14161	2.20628	0.159709	7.14809	8.79947e-13	3.05638e-11	Eif4h	22384
311.226	1.13708	2.19936	0.206034	5.51892	3.41095e-08	4.82287e-07	Nol9	74035
255.889	1.137	2.19922	0.229542	4.95332	7.29563e-07	7.61247e-06	Agl	77559
41.1304	1.1365	2.19846	0.431137	2.63604	0.0083879	0.0268035	Tbcb	66411
42.549	1.13619	2.19799	0.35577	3.19359	0.00140513	0.00596096	Capn15	50817
335.266	1.13559	2.19709	0.195277	5.81529	6.05305e-09	1.00742e-07	Ahctf1	226747
213.015	1.13558	2.19707	0.26029	4.36275	1.28438e-05	9.83735e-05	Nup205	70699
270.241	1.13266	2.19263	0.261163	4.33698	1.44452e-05	0.000108739	Cops2	12848
43.7263	1.12983	2.18832	0.35919	3.14548	0.00165812	0.00685229	Fam122b	78755
42.407	1.1296	2.18798	0.43165	2.61692	0.00887259	0.0281204	Acsl6	216739
61.4008	1.12903	2.18711	0.352975	3.1986	0.00138094	0.00587005	Aoc2	237940
132.404	1.12901	2.18709	0.252363	4.47376	7.68553e-06	6.19007e-05	Phf12	268448
296.43	1.12893	2.18696	0.225094	5.01537	5.29317e-07	5.71375e-06	Usp1	230484
61.9797	1.12874	2.18668	0.357484	3.15746	0.00159149	0.00661541	Eif2ak4	27103
148.128	1.12821	2.18588	0.287235	3.92784	8.57126e-05	0.000523699	Gabrb3	14402
68.3985	1.12766	2.18505	0.30835	3.65709	0.000255093	0.00136885	1700123O20Rik	58248
83.6484	1.12733	2.18454	0.349421	3.22629	0.00125406	0.00539528	Gtf3c3	98488
46.989	1.12653	2.18333	0.40308	2.7948	0.00519317	0.0179557	Zfp94	22756
59.8265	1.12626	2.18293	0.307832	3.6587	0.000253499	0.00136258	Zfhx2	239102
76.9247	1.12625	2.1829	0.28557	3.94386	8.01809e-05	0.000493914	Prr14l	215476
74.0046	1.126	2.18252	0.318024	3.5406	0.000399213	0.00200264	Rexo4	227656
161.668	1.12573	2.18211	0.468315	2.40378	0.0162266	0.0461216	1110008P14Rik	73737
86.0292	1.12375	2.17913	0.392262	2.8648	0.00417277	0.0149276	Mrpl40	18100
70.2845	1.12308	2.17811	0.35695	3.14631	0.00165344	0.00683958	Ptar1	72351
258.331	1.12173	2.17608	0.238344	4.70635	2.52193e-06	2.31077e-05	Ndufaf4	68493
36.1056	1.1212	2.17528	0.411126	2.72715	0.00638837	0.0214152	Mst1	15235
69.1451	1.1212	2.17528	0.323613	3.46464	0.000530949	0.00255697	Wdr90	106618
37.2126	1.12107	2.17508	0.401995	2.78876	0.00529103	0.018234	Alkbh4	72041
77.2168	1.12045	2.17414	0.453292	2.47179	0.0134437	0.0394575	Mnd1	76915
62.8372	1.12038	2.17404	0.370822	3.02133	0.00251666	0.00974743	Olfr482	258728
135.007	1.11982	2.1732	0.283309	3.95265	7.72919e-05	0.000477961	Setdb1	84505
194.63	1.11785	2.17023	0.259472	4.30818	1.64603e-05	0.00012211	Myg1	60315
76.5104	1.11774	2.17007	0.336135	3.32527	0.000883317	0.00397616	Ttc37	218343
41.9545	1.11746	2.16965	0.452793	2.46793	0.0135897	0.039822	Mmachc	67096
137.537	1.11731	2.16942	0.243665	4.58543	4.53059e-06	3.8581e-05	Desi2	78825
202.141	1.11698	2.16893	0.211538	5.28028	1.2899e-07	1.593e-06	Pi4ka	224020
230.084	1.11667	2.16846	0.237021	4.71127	2.46177e-06	2.2654e-05	Mrpl3	94062
5026.68	1.11591	2.16731	0.201702	5.53244	3.15802e-08	4.51519e-07	Hint1	15254
1399.26	1.11539	2.16654	0.173877	6.41483	1.40977e-10	3.27631e-09	Mia3	338366
83.682	1.11255	2.16228	0.312503	3.56013	0.000370672	0.00188612	Elp1	230233
136.085	1.11214	2.16166	0.261177	4.25818	2.06094e-05	0.000149421	Safb2	224902
246.423	1.11131	2.16041	0.246389	4.51037	6.47152e-06	5.32297e-05	Htra2	64704
195.218	1.11129	2.16039	0.325518	3.41391	0.000640366	0.00300263	Man1c1	230815
65.3532	1.11095	2.15988	0.377978	2.93919	0.00329067	0.0122165	Pstk	214580
49.5859	1.10978	2.15812	0.342882	3.23661	0.00120958	0.00523566	Hibch	227095
521.697	1.10907	2.15706	0.204556	5.42184	5.89882e-08	7.89516e-07	Ola1	67059
608.895	1.10869	2.1565	0.224163	4.94592	7.57862e-07	7.90129e-06	Hspa14	50497
349.597	1.10819	2.15575	0.187041	5.92486	3.12563e-09	5.54116e-08	Mrps24	64660
989.968	1.10529	2.15142	0.19961	5.53724	3.07279e-08	4.40318e-07	Rpl22l1	68028
537.374	1.10527	2.15139	0.202309	5.46329	4.67383e-08	6.38257e-07	Bcat1	12035
75.935	1.10514	2.1512	0.317552	3.48018	0.000501068	0.00243061	Dpy19l1	244745
107.515	1.10514	2.15119	0.369957	2.98721	0.00281538	0.0107006	Lrif1	321000
539.074	1.10445	2.15017	0.178889	6.17394	6.66103e-10	1.36883e-08	Timm8a1	30058
1816.44	1.10391	2.14937	0.244424	4.51639	6.29018e-06	5.19051e-05	Vim	22352
62.1019	1.10337	2.14857	0.36048	3.06085	0.00220711	0.00870448	Slc25a25	227731
34.5333	1.10331	2.14847	0.394108	2.79951	0.00511807	0.0177625	Dusp28	67446
84.858	1.103	2.14801	0.351665	3.1365	0.00170975	0.00704514	Ddx10	77591
758.158	1.10238	2.14708	0.18064	6.10262	1.04347e-09	2.04251e-08	Ndufb2	68198
303.871	1.10108	2.14515	0.310649	3.54444	0.000393446	0.00198149	Tpr	108989
228.739	1.10076	2.14468	0.202151	5.44524	5.17367e-08	7.01271e-07	Ddt	13202
1558.93	1.10061	2.14446	0.188014	5.8539	4.80181e-09	8.11861e-08	Eif3i	54709
910.238	1.10021	2.14385	0.152812	7.19974	6.03272e-13	2.19687e-11	Sf3b5	66125
46.8285	1.10018	2.14381	0.335509	3.27913	0.00104127	0.00458318	Pafah2	100163
171.23	1.09962	2.14298	0.321866	3.41638	0.000634594	0.00297982	Mapk9	26420
719.805	1.09946	2.14274	0.162079	6.78345	1.17337e-11	3.34032e-10	Tomm22	223696
112.497	1.09915	2.14228	0.303754	3.61854	0.000296273	0.00155842	Usp33	170822
86.0436	1.09913	2.14225	0.321198	3.42197	0.000621702	0.00293016	Ier5l	72500
229.906	1.09904	2.14212	0.212032	5.18334	2.17945e-07	2.55108e-06	Cul3	26554
75.5191	1.09853	2.14136	0.274561	4.00105	6.30624e-05	0.000397859	Piga	18700
54.0055	1.09851	2.14133	0.419017	2.62163	0.00875094	0.0278038	Trp53rkb	76367
176.318	1.09816	2.14081	0.335582	3.27241	0.00106635	0.00467907	Adk	11534
79.0559	1.09768	2.14011	0.319637	3.43416	0.000594399	0.00281393	Pelp1	75273
184.09	1.0974	2.13969	0.221031	4.96492	6.87311e-07	7.23063e-06	Akap8	56399
57.4528	1.09729	2.13953	0.34701	3.16214	0.00156614	0.00653128	Ddx51	69663
174.396	1.0972	2.1394	0.255447	4.29524	1.74507e-05	0.000128193	Ppp6r1	243819
449.773	1.09708	2.13921	0.250708	4.3759	1.2093e-05	9.3285e-05	Pclaf	68026
1048.53	1.09547	2.13683	0.252144	4.34461	1.39521e-05	0.000105712	Acp6	66659
105.248	1.09425	2.13502	0.270292	4.04839	5.15705e-05	0.000335117	Cdyl	12593
176.576	1.09345	2.13384	0.25587	4.27347	1.92458e-05	0.000140651	Mea1	17256
49.4139	1.09293	2.13307	0.378546	2.88719	0.00388703	0.014035	Mad1l1	17120
535.398	1.09293	2.13307	0.195234	5.59806	2.16766e-08	3.21427e-07	Cdk4	12567
33.9557	1.09274	2.13279	0.436589	2.5029	0.0123179	0.0367525	Coq4	227683
207.775	1.09255	2.13251	0.229981	4.75061	2.02807e-06	1.8991e-05	Snx2	67804
110.267	1.09227	2.13209	0.272035	4.01517	5.94025e-05	0.000378506	Nfx1	74164
809.264	1.09222	2.13201	0.244547	4.46628	7.95923e-06	6.39842e-05	Nutf2-ps1	100043462
193.855	1.0921	2.13185	0.388171	2.81346	0.00490116	0.0171306	Trmt2a	15547
89.9938	1.09078	2.1299	0.257748	4.23198	2.31644e-05	0.000165782	Uspl1	231915
84.4887	1.08987	2.12855	0.301621	3.61338	0.000302236	0.00158522	Cars2	71941
47.6252	1.08919	2.12754	0.353951	3.07723	0.00208934	0.00832998	Plekhn1	231002
715.03	1.08873	2.12686	0.208343	5.22564	1.73556e-07	2.07715e-06	Lonp1	74142
73.9621	1.08869	2.12681	0.368955	2.95074	0.00317011	0.0118411	Zfp961	234413
41.0407	1.08737	2.12487	0.36183	3.00521	0.00265398	0.0101872	Tcp11l1	320554
44.5863	1.08718	2.12458	0.406419	2.67501	0.0074726	0.0243598	Mphosph10	67973
52.1638	1.08697	2.12428	0.386101	2.81526	0.00487379	0.0170536	Zkscan3	72739
124.968	1.08414	2.1201	0.29186	3.71458	0.000203542	0.00112432	Mad2l1bp	66591
280.559	1.08352	2.1192	0.270262	4.00915	6.09369e-05	0.000386165	Stub1	56424
314.726	1.08327	2.11883	0.264888	4.08953	4.32255e-05	0.000285239	Yipf5	67180
52.9247	1.08295	2.11836	0.446296	2.42652	0.0152445	0.0437483	Cox18	231430
364.763	1.08279	2.11813	0.223364	4.84765	1.24933e-06	1.24563e-05	Asz1	74068
117.932	1.08273	2.11804	0.303798	3.56398	0.000365279	0.00186016	Bicdl1	75665
31.1619	1.08251	2.11771	0.433865	2.49503	0.0125945	0.0374642	Pradc1	73327
5163.54	1.08106	2.11559	0.2342	4.61595	3.91297e-06	3.40541e-05	Unc13d	70450
158.483	1.08083	2.11525	0.219386	4.92661	8.36684e-07	8.63156e-06	Trim24	21848
124.199	1.08042	2.11464	0.35363	3.05521	0.002249	0.0088506	Dera	232449
118.935	1.07602	2.10822	0.288463	3.7302	0.000191331	0.00106469	Nup214	227720
115.737	1.07571	2.10775	0.395905	2.71708	0.00658603	0.0219569	Gucy1b1	54195
91.9428	1.07508	2.10683	0.280151	3.83748	0.000124302	0.000728821	Pepd	18624
429.909	1.07498	2.10669	0.174735	6.15205	7.64855e-10	1.5518e-08	Lap3	66988
110.465	1.07488	2.10654	0.257125	4.18037	2.9103e-05	0.000201295	Tmf1	232286
97.7528	1.07487	2.10653	0.409103	2.62738	0.00860446	0.027386	Kat2b	18519
452.488	1.07442	2.10588	0.296799	3.62004	0.000294558	0.00155004	Rrm2b	382985
42.0481	1.0739	2.10511	0.447185	2.40145	0.0163301	0.0463538	Fzd4	14366
9669.47	1.07177	2.10202	0.233596	4.58816	4.47175e-06	3.81561e-05	Rpl31	114641
309.852	1.07119	2.10117	0.251042	4.26699	1.98126e-05	0.000144299	Mllt6	246198
769.15	1.07058	2.10028	0.215486	4.96821	6.75744e-07	7.12654e-06	Rnf7	19823
184.834	1.07058	2.10028	0.249877	4.28442	1.83216e-05	0.000134128	Strn4	97387
214.709	1.06878	2.09765	0.229612	4.65471	3.24434e-06	2.904e-05	Chchd4	72170
138.546	1.06856	2.09735	0.26057	4.10087	4.11602e-05	0.000273445	Stxbp5	78808
429.234	1.06661	2.09451	0.208648	5.11202	3.18727e-07	3.59256e-06	Mrpl30	107734
5988.48	1.06626	2.094	0.203399	5.24222	1.58653e-07	1.90772e-06	Taf1d	75316
169.272	1.0653	2.0926	0.35224	3.02435	0.00249165	0.00966563	Armc6	76813
715.502	1.06506	2.09225	0.31902	3.33852	0.000842255	0.00381087	Rpl10	110954
40.2039	1.06264	2.08875	0.381869	2.78274	0.00539024	0.018531	Hint3	66847
81.8171	1.06253	2.08859	0.39367	2.69904	0.00695405	0.0229444	Tmem176b	65963
85.7102	1.06057	2.08576	0.30116	3.52163	0.000428909	0.00212823	Arxes1	76219
548.492	1.06049	2.08564	0.302498	3.50578	0.000455271	0.00224077	Paics	67054
85.7601	1.05979	2.08463	0.281428	3.76575	0.000166047	0.000941618	Ppp2r1b	73699
1140.24	1.05976	2.08458	0.211558	5.00931	5.46258e-07	5.86746e-06	P4hb	18453
3466.48	1.05937	2.08402	0.243681	4.34736	1.37783e-05	0.000104643	Rpl36al	66483
468.53	1.05936	2.084	0.175855	6.02403	1.70129e-09	3.17923e-08	Snrnp200	320632
72.5093	1.05916	2.08372	0.396926	2.6684	0.00762133	0.0247814	Tbc1d19	67249
168.555	1.05914	2.08369	0.423794	2.49918	0.012448	0.0370887	Irgm2	54396
58.567	1.05878	2.08317	0.331047	3.19828	0.00138251	0.00587475	Bap1	104416
240.555	1.05858	2.08287	0.407265	2.59923	0.00934324	0.0292925	Uso1	56041
830.402	1.05841	2.08263	0.224174	4.72137	2.34264e-06	2.16512e-05	Hax1	23897
88.7708	1.057	2.08059	0.359439	2.94068	0.0032749	0.012165	Ranbp9	56705
57.9487	1.05683	2.08035	0.3405	3.10376	0.00191079	0.00772564	Prkcz	18762
116.691	1.05614	2.07936	0.331829	3.18278	0.0014587	0.00614136	Kpna6	16650
184.644	1.05587	2.07897	0.286152	3.68988	0.000224364	0.00122243	Pitpna	18738
69.8342	1.05567	2.07868	0.346406	3.0475	0.00230753	0.00905172	Rab23	19335
370.959	1.05526	2.0781	0.224896	4.69224	2.70234e-06	2.46372e-05	Emc2	66736
2241.03	1.0551	2.07786	0.190904	5.52687	3.25996e-08	4.63501e-07	H1f0	14958
193.116	1.05507	2.07781	0.211854	4.98017	6.35296e-07	6.74448e-06	Rap1gds1	229877
263.707	1.05501	2.07773	0.218852	4.82063	1.43108e-06	1.40709e-05	Tub	22141
2047.77	1.05399	2.07626	0.257409	4.09459	4.22912e-05	0.000280086	Atp5k	11958
377.451	1.05376	2.07593	0.278865	3.77875	0.00015762	0.000896616	Mrpl18	67681
89.037	1.05308	2.07495	0.266404	3.95294	7.71956e-05	0.000477596	Creld2	76737
2499.69	1.05295	2.07476	0.237229	4.43853	9.05757e-06	7.19539e-05	Enah	13800
142.681	1.05215	2.07362	0.311105	3.38198	0.000719647	0.00333039	Dbnl	13169
65.8249	1.05192	2.07328	0.319174	3.29574	0.000981631	0.0043597	Ccdc51	66658
62.2907	1.05091	2.07183	0.284054	3.69967	0.000215883	0.00118126	Prkx	19108
54.6943	1.04999	2.07051	0.413808	2.53737	0.0111688	0.0339095	Rnf34	80751
190.517	1.0498	2.07025	0.26785	3.91937	8.87803e-05	0.000540119	Trim44	80985
108.45	1.04976	2.07019	0.293519	3.57648	0.000348254	0.00178699	Rap2a	76108
326.527	1.04757	2.06705	0.206156	5.08145	3.74569e-07	4.13807e-06	Actl6a	56456
240.079	1.04685	2.06602	0.347293	3.01432	0.00257556	0.00994585	Rpf1	70285
110.808	1.04447	2.06261	0.327241	3.19176	0.00141411	0.00599506	Emc4	68032
71.1756	1.04378	2.06162	0.294823	3.54036	0.000399582	0.00200371	Phtf1	18685
270.424	1.04326	2.06088	0.193983	5.37812	7.52683e-08	9.73765e-07	Tma16	66282
354.814	1.0419	2.05893	0.210707	4.94475	7.62409e-07	7.94222e-06	Naa38	78304
30.7326	1.04091	2.05753	0.40941	2.54247	0.0110073	0.033523	Cep89	72140
972.782	1.04024	2.05657	0.259256	4.0124	6.01047e-05	0.000382028	Cfl1	12631
142.79	1.03791	2.05325	0.263688	3.93615	8.28006e-05	0.000508825	Snap47	67826
447.211	1.03676	2.05161	0.215536	4.81013	1.50833e-06	1.47284e-05	Ythdf1	228994
57.2914	1.03674	2.05159	0.332832	3.11491	0.00184003	0.00748545	Cbs	12411
276.647	1.03638	2.05107	0.29995	3.45518	0.000549934	0.00263367	Srp19	66384
487.082	1.03554	2.04988	0.295825	3.5005	0.000464389	0.00227481	Zcrb1	67197
457.412	1.03541	2.0497	0.176019	5.88238	4.04407e-09	6.94776e-08	Ruvbl1	56505
78.0493	1.03474	2.04875	0.346993	2.98203	0.00286346	0.0108608	Scp2	20280
1299.15	1.03467	2.04864	0.194442	5.32122	1.03071e-07	1.29036e-06	Psmb6	19175
3362.2	1.03463	2.04859	0.176566	5.85977	4.63508e-09	7.8784e-08	Eno1b	433182
714.603	1.03461	2.04856	0.18044	5.73381	9.81977e-09	1.56309e-07	Snrpc	20630
394.503	1.0341	2.04783	0.246155	4.20101	2.65728e-05	0.000186725	Psmg2	107047
95.6285	1.03403	2.04774	0.281064	3.679	0.000234147	0.00127031	Rptor	74370
284.498	1.03371	2.04729	0.261661	3.95059	7.79594e-05	0.000481856	Olfr912	258806
673.215	1.03367	2.04722	0.196282	5.26623	1.3925e-07	1.69837e-06	Uqcr11	66594
55.615	1.03228	2.04526	0.386473	2.67103	0.00756184	0.0246068	Etfdh	66841
80.9102	1.03224	2.04519	0.361054	2.85895	0.00425041	0.0151841	Zeb2	24136
49.5961	1.03065	2.04294	0.413554	2.49216	0.0126967	0.0376891	Ccdc9	243846
196.476	1.03049	2.04272	0.205561	5.01306	5.35717e-07	5.76391e-06	Qrsl1	76563
60.1854	1.02987	2.04184	0.336361	3.06181	0.00220005	0.0086847	Isyna1	71780
153.123	1.02983	2.04178	0.236028	4.36317	1.28194e-05	9.83538e-05	Orc4	26428
103.767	1.02867	2.04014	0.312452	3.29224	0.00099393	0.00440208	Klhdc4	234825
6271.57	1.02847	2.03986	0.216132	4.75853	1.95004e-06	1.83545e-05	Aprt	11821
233.969	1.02799	2.03918	0.210504	4.88348	1.04231e-06	1.05653e-05	Prdx3	11757
311.388	1.02795	2.03912	0.219117	4.6913	2.71471e-06	2.47323e-05	Rbm42	68035
288.155	1.02774	2.03883	0.229593	4.47636	7.59248e-06	6.12671e-05	Srrt	83701
2982.66	1.02771	2.03879	0.184601	5.56719	2.58885e-08	3.76886e-07	Cct6a	12466
81.215	1.02752	2.03852	0.27815	3.69414	0.000220629	0.00120511	Nrbf2	641340
200.073	1.02735	2.03827	0.376914	2.72568	0.00641683	0.0214815	Cdk7	12572
154.264	1.02642	2.03696	0.258826	3.96566	7.31933e-05	0.000455924	Mtg2	52856
91.1791	1.02525	2.03532	0.297194	3.44979	0.00056103	0.00267578	Ppp4r3a	68734
215.051	1.02488	2.03479	0.216078	4.7431	2.10469e-06	1.96223e-05	Atad3a	108888
592.233	1.02463	2.03444	0.219392	4.67032	3.00736e-06	2.71278e-05	Mrpl34	94065
151.918	1.02425	2.0339	0.270734	3.78322	0.000154814	0.000883804	BC005624	227707
341.315	1.02376	2.03321	0.203459	5.03177	4.85963e-07	5.27299e-06	Tfam	21780
530.152	1.0237	2.03312	0.212647	4.81407	1.47883e-06	1.44735e-05	Txnl1	53382
102.473	1.02346	2.03279	0.242646	4.21791	2.46577e-05	0.00017539	Htatsf1	72459
39.576	1.02165	2.03025	0.387078	2.6394	0.00830527	0.0265794	Zfp825	235956
193.197	1.02095	2.02925	0.311172	3.28097	0.00103451	0.00455655	Pnkd	56695
550.656	1.01953	2.02725	0.179767	5.67138	1.41648e-08	2.18664e-07	Trim27	19720
207.774	1.01947	2.02717	0.279336	3.64962	0.000262632	0.001404	Mybl2	17865
127.78	1.01932	2.02697	0.271353	3.75644	0.000172347	0.0009726	Nat10	98956
384.682	1.01877	2.0262	0.271942	3.74629	0.000179468	0.00100745	Rnaset2a	100037283
79.2736	1.01797	2.02506	0.346783	2.93546	0.00333058	0.0123351	Homer1	26556
82.7135	1.01728	2.02411	0.287087	3.54347	0.000394895	0.00198566	Spast	50850
346.941	1.01719	2.02397	0.253848	4.00708	6.1475e-05	0.000388997	Ndufa3	66091
380.423	1.01644	2.02292	0.266803	3.8097	0.000139136	0.00080436	Pin1	23988
119.725	1.01629	2.02272	0.390655	2.60151	0.00928146	0.0291631	Rev3l	19714
439.984	1.01292	2.01799	0.251374	4.02953	5.58882e-05	0.000358753	Ik	24010
62.6707	1.0116	2.01614	0.357332	2.83098	0.00464057	0.0163584	Usp24	329908
224.022	1.01099	2.01529	0.239894	4.21432	2.50534e-05	0.00017771	Mat2b	108645
173.4	1.01079	2.01502	0.27044	3.73759	0.00018579	0.00103702	Dnttip1	76233
44.581	1.00978	2.0136	0.334611	3.01776	0.00254652	0.00984858	Adat2	66757
190.457	1.00946	2.01316	0.250087	4.03644	5.42675e-05	0.00035015	Enkd1	102124
174.507	1.00923	2.01284	0.229063	4.40593	1.0533e-05	8.24453e-05	Dgkd	227333
276.5	1.00717	2.00996	0.197344	5.10361	3.33241e-07	3.73447e-06	1810058I24Rik	67705
531.775	1.00714	2.00992	0.191174	5.26819	1.37775e-07	1.6852e-06	Atp6v1d	73834
60.6916	1.00693	2.00963	0.369786	2.723	0.00646922	0.0216295	Lepr	16847
65.8342	1.00684	2.00951	0.281427	3.57764	0.000346712	0.00178122	Usp54	78787
195.013	1.00617	2.00857	0.221073	4.55131	5.33129e-06	4.46264e-05	Rad51ap1	19362
86.1195	1.00546	2.00758	0.367972	2.73243	0.00628681	0.0211357	Cspp1	211660
395.211	1.00478	2.00663	0.250415	4.01244	6.00953e-05	0.000382028	Ddx27	228889
151.133	1.00289	2.00401	0.294528	3.40506	0.00066149	0.00308808	Cep170	545389
243.364	1.00285	2.00395	0.255152	3.93039	8.48094e-05	0.000519619	Ckap2l	70466
362.953	1.00216	2.003	0.164776	6.08197	1.18712e-09	2.30605e-08	Jagn1	67767
186.858	1.00182	2.00253	0.25468	3.93365	8.36654e-05	0.0005134	Ccdc86	108673
70.2341	1.00068	2.00094	0.304331	3.28813	0.00100856	0.00445452	Msantd2	235184
608.293	1.00066	2.00092	0.194017	5.15762	2.50104e-07	2.89568e-06	Lamtor5	68576
75.3923	1.00055	2.00077	0.373271	2.6805	0.0073512	0.0240376	Pask	269224
