# Supplementary material for: West Nile Virus Subgenomic RNAs Modulate Gene Expression in a Neuronal Cell Line
Source: Viruses. 2024 May 20;16(5):812. doi: 10.3390/v16050812 (PMC11125720; doi:10.3390/v16050812)
Supplement: Supplementary file 1 [file viruses-16-00812-s001.zip › Table S19. âsfRNA2 vs control downregulated genes.xlsx]

## Sheet: down padj
baseMean	log2FoldChange	FOLD CHANGE	lfcSE	stat	pvalue	padj	symbol	ENTREZID
282.22	-9.04813	0.00188904	0.830149	-10.8994	1.16005e-27	4.36111e-25	Tmsb4x	19241
24.8828	-8.27348	0.00323173	1.24517	-6.64447	3.04302e-11	8.12022e-10	Sdc3	20970
85.773	-8.24619	0.00329345	1.22836	-6.71318	1.90432e-11	5.17893e-10	Arhgef28	110596
59.6645	-8.23997	0.00330767	1.13436	-7.26397	3.75878e-13	1.43417e-11	Eml2	72205
17.9278	-8.20249	0.00339472	1.4206	-5.77397	7.74256e-09	1.2591e-07	Myo7a	17921
13.0399	-7.92687	0.00410937	1.3257	-5.97938	2.23989e-09	4.07258e-08	Gm15091	382244
28.7491	-7.81848	0.00443	1.24573	-6.27623	3.4689e-10	7.52793e-09	Hpcal4	170638
12.6619	-7.80056	0.00448537	1.92911	-4.04361	5.26355e-05	0.000340824	Ndufa4l2	407790
29.7512	-7.71685	0.00475332	1.2587	-6.13082	8.74259e-10	1.74334e-08	Npy	109648
10.9693	-7.54878	0.00534063	1.40057	-5.38979	7.05415e-08	9.18189e-07	Bfsp1	12075
29.6195	-7.40217	0.00591187	1.23325	-6.00214	1.94731e-09	3.5969e-08	Ptgfrn	19221
13.6427	-6.98967	0.00786862	1.3681	-5.10903	3.23817e-07	3.64351e-06	Myo6	17920
19.361	-6.84672	0.00868825	1.32651	-5.16144	2.45061e-07	2.84816e-06	Psen2	19165
6.1796	-6.77432	0.00913536	1.46481	-4.62471	3.75121e-06	3.28636e-05	Lgi3	213469
13.063	-6.73452	0.00939094	1.40161	-4.80483	1.54886e-06	1.5101e-05	Macroh2a2	404634
13.8237	-6.48928	0.011131	1.3763	-4.71502	2.41684e-06	2.22726e-05	Ablim2	231148
19.1304	-6.44146	0.0115061	1.19192	-5.40427	6.50735e-08	8.61045e-07	Rem2	140743
13.8142	-6.3827	0.0119844	1.29211	-4.93976	7.82181e-07	8.11513e-06	Sfmbt1	54650
17.3975	-6.35795	0.0121917	1.2758	-4.98352	6.24382e-07	6.64518e-06	Nat8l	269642
8.85683	-6.30853	0.0126167	1.37615	-4.58417	4.55787e-06	3.87874e-05	Etnk2	214253
12.6388	-6.29879	0.0127021	1.40889	-4.47076	7.79432e-06	6.27374e-05	Ndrg1	17988
8.3244	-6.22763	0.0133444	1.41097	-4.41371	1.01614e-05	7.98786e-05	Cyp4b1	13120
12.378	-6.22542	0.0133648	1.29897	-4.79257	1.64659e-06	1.58246e-05	Cda	72269
11.1412	-6.22224	0.0133942	1.31072	-4.74721	2.0624e-06	1.9242e-05	Olfm2	244723
34.9385	-6.16604	0.0139263	0.93359	-6.60466	3.98433e-11	1.03722e-09	Sh3pxd2b	268396
6.18786	-6.1537	0.014046	1.47709	-4.16609	3.09868e-05	0.000212372	Cxadr	13052
31.7335	-6.09659	0.0146131	1.08322	-5.62818	1.82116e-08	2.73286e-07	Tns1	21961
47.6155	-6.0118	0.0154977	1.67532	-3.58844	0.000332662	0.0017201	Col7a1	12836
50.7224	-6.00403	0.0155815	0.794046	-7.56131	3.99035e-14	1.82159e-12	Gng3	14704
10.7037	-5.97731	0.0158727	1.37261	-4.35469	1.33254e-05	0.000101626	Lef1	16842
19.1533	-5.96973	0.0159563	2.3631	-2.52623	0.0115294	0.0348062	Gm10275	19897
7.00404	-5.95262	0.0161466	1.44606	-4.11645	3.84748e-05	0.000257749	Zfp518b	100515
3.44451	-5.93166	0.0163829	1.64636	-3.60289	0.000314698	0.00164048	Micall2	231830
9.30675	-5.80998	0.0178246	1.37225	-4.23392	2.29651e-05	0.000164448	Pacsin1	23969
13.5524	-5.77704	0.0182363	1.38082	-4.18379	2.86691e-05	0.000199265	Bin2	668218
3.71416	-5.77414	0.0182731	1.7217	-3.35374	0.000797285	0.00362924	Lrrc23	16977
6.65592	-5.76808	0.01835	1.37812	-4.18548	2.84565e-05	0.000198284	Lhx5	16873
28.1991	-5.76482	0.0183914	1.10358	-5.22375	1.75335e-07	2.09452e-06	Pou4f2	18997
8.05096	-5.76437	0.0183972	1.36688	-4.21716	2.47397e-05	0.000175874	Ptpn3	545622
8.53275	-5.74478	0.0186488	1.3302	-4.31874	1.56922e-05	0.000117091	Pald1	27355
4.67386	-5.73601	0.0187624	1.66213	-3.45101	0.000558489	0.00266664	Pcdh17	219228
3.26046	-5.70226	0.0192065	1.65058	-3.45469	0.000550924	0.00263742	Optc	269120
2.74046	-5.63462	0.0201285	1.9128	-2.94574	0.00322186	0.0120064	Spint2	20733
73.5757	-5.63269	0.0201555	0.908992	-6.19663	5.76845e-10	1.2007e-08	Txnip	56338
4.71642	-5.61393	0.0204191	1.46545	-3.83085	0.000127699	0.000746545	Dnajc6	72685
2.67992	-5.59748	0.0206533	1.86719	-2.99781	0.00271931	0.0103911	Il34	76527
7.1196	-5.56728	0.0210903	1.38595	-4.01695	5.89568e-05	0.000376041	Adamtsl2	77794
3.26152	-5.56688	0.0210961	1.72812	-3.22134	0.00127591	0.00547637	P2ry6	233571
8.25981	-5.54329	0.0214439	1.54398	-3.59026	0.000330343	0.00170949	Bmerb1	67254
5.5768	-5.52479	0.0217206	1.40025	-3.94558	7.96068e-05	0.000490614	Igfbp5	16011
6.02671	-5.49905	0.0221117	1.39965	-3.92887	8.5346e-05	0.00052231	Ccn4	22402
3.11247	-5.49462	0.0221796	1.69694	-3.23797	0.00120385	0.00521437	Tnfsf12	21944
4.0742	-5.49097	0.0222358	1.56745	-3.50312	0.000459841	0.00225804	Hrh1	15465
6.04656	-5.47861	0.0224272	1.53582	-3.56721	0.000360803	0.00184201	Fam169a	320557
3.70072	-5.47539	0.0224772	1.6129	-3.39474	0.000686936	0.0031952	Hhipl1	214305
3.25526	-5.45955	0.0227254	1.61853	-3.37315	0.000743147	0.00342303	Eya2	14049
2.73059	-5.43304	0.0231468	1.87985	-2.89015	0.00385061	0.0139232	Colgalt2	269132
62.5519	-5.42284	0.0233111	0.553286	-9.80115	1.11315e-22	1.71426e-20	Fbln2	14115
10.1935	-5.41957	0.023364	1.42052	-3.81519	0.000136077	0.00078846	Pdk1	228026
2.56196	-5.4104	0.023513	1.65254	-3.27398	0.00106044	0.00465473	Zbtb12	193736
6.99879	-5.37844	0.0240397	1.54085	-3.49056	0.000482007	0.00234974	Soat1	20652
17.6875	-5.35321	0.0244638	0.901578	-5.9376	2.89228e-09	5.15895e-08	Ncan	13004
2.86689	-5.35201	0.0244841	1.65188	-3.23995	0.0011955	0.00518174	Prom1	19126
2.81446	-5.35092	0.0245027	1.70143	-3.14496	0.0016611	0.00686238	Fam117a	215512
76.6901	-5.33974	0.0246933	0.537423	-9.93582	2.90762e-23	5.09112e-21	Timp2	21858
2.30575	-5.33748	0.0247319	1.89354	-2.81878	0.00482065	0.0168908	Styxl1	76571
3.66519	-5.33273	0.0248136	1.51483	-3.52035	0.000430973	0.00213681	Slc46a3	71706
2.57107	-5.33193	0.0248273	1.83569	-2.9046	0.00367726	0.0133873	Mgst3	66447
11.2549	-5.31188	0.0251747	1.16038	-4.57769	4.70139e-06	3.99025e-05	Enho	69638
17.8027	-5.30191	0.0253492	0.961889	-5.51198	3.54821e-08	5.00036e-07	Flnc	68794
5.46232	-5.29173	0.0255289	1.5121	-3.49959	0.000465979	0.00227942	Gm8126	108168152
4.37032	-5.29025	0.025555	1.52944	-3.45896	0.000542273	0.00260675	Fblim1	74202
8.753	-5.28044	0.0257294	1.2096	-4.36544	1.26867e-05	9.73943e-05	Slc25a29	214663
2.55788	-5.27474	0.0258313	1.70256	-3.09812	0.00194752	0.00785521	Slc47a1	67473
9.74072	-5.22561	0.0267261	1.22961	-4.24982	2.1394e-05	0.000154322	Cavin1	19285
2.12648	-5.21477	0.0269276	1.92825	-2.70441	0.00684258	0.0226644	Rab37	58222
3.7751	-5.20555	0.0271003	1.75266	-2.97009	0.00297714	0.0112154	Gsap	212167
11.9872	-5.19038	0.0273868	1.39488	-3.72101	0.000198427	0.00109987	Tcn2	21452
3.29049	-5.18966	0.0274005	1.55857	-3.32975	0.000869234	0.0039163	Zfp2	22678
4.30678	-5.16381	0.0278958	1.56173	-3.30646	0.000944813	0.00421522	Ubxn10	212190
22.6436	-5.16248	0.0279215	1.32353	-3.90053	9.59807e-05	0.000578964	Dlk1	13386
2.52439	-5.14739	0.0282152	1.77643	-2.89761	0.00376022	0.0136504	Serpine2	20720
9.06312	-5.12588	0.0286388	1.23605	-4.14698	3.36895e-05	0.000229664	Zswim9	321008
5.26948	-5.12012	0.0287535	1.70957	-2.99496	0.00274477	0.0104706	Aqp3	11828
9.28152	-5.10218	0.0291132	1.20432	-4.23659	2.26944e-05	0.000162601	Cd59a	12509
14.9302	-5.06292	0.0299164	0.948157	-5.33975	9.30772e-08	1.17677e-06	Niban1	63913
2.24291	-5.03421	0.0305177	1.82448	-2.75926	0.00579325	0.0197149	Itpr3	16440
1.81778	-5.02311	0.0307535	2.0442	-2.45725	0.0140005	0.0408198	Tbx21	57765
5.71856	-4.97965	0.0316938	1.48233	-3.35934	0.000781289	0.00356658	Arhgap27	544817
1.86483	-4.97086	0.0318875	1.91214	-2.59963	0.00933242	0.0292729	Adssl1	11565
2.78464	-4.96918	0.0319248	1.76635	-2.81325	0.00490431	0.0171322	Mreg	381269
5.43783	-4.96125	0.0321007	1.48984	-3.33006	0.000868287	0.00391342	Nrxn3	18191
7.74898	-4.96094	0.0321076	1.36522	-3.6338	0.000279282	0.00147939	1500011B03Rik	66236
2.60938	-4.95755	0.0321831	1.68882	-2.93551	0.00333002	0.0123351	Gm3375	100041503
2.21231	-4.91983	0.0330356	1.91587	-2.56794	0.0102306	0.0316169	Adgrg1	14766
2.09242	-4.9186	0.0330638	2.01437	-2.44176	0.0146159	0.0423519	Tafa1	320265
5.06783	-4.9181	0.0330753	1.4571	-3.37526	0.000737453	0.00339925	Cdk15	271697
5.46677	-4.913	0.0331926	1.49154	-3.29391	0.000988024	0.004382	Fam178b	381337
4.12769	-4.90887	0.0332876	1.54091	-3.1857	0.00144405	0.00609573	Olfr461	258380
1.71435	-4.90411	0.0333975	2.04745	-2.39523	0.0166099	0.0469915	Trmt9b	319582
6.33138	-4.87945	0.0339734	1.35033	-3.61353	0.000302058	0.00158494	Rapgef3	223864
12.0207	-4.86465	0.0343238	0.995451	-4.88688	1.02447e-06	1.04009e-05	Tnfrsf13b	57916
49.2645	-4.85674	0.0345125	0.543533	-8.9355	4.05333e-19	3.86639e-17	Ttc28	209683
10.0316	-4.82906	0.035181	1.19877	-4.02833	5.61735e-05	0.000359724	Mt3	17751
1.79753	-4.81304	0.0355738	2.03542	-2.36464	0.0180474	0.0502465	Gm16570	115488031
2.07752	-4.79247	0.0360846	1.85586	-2.58234	0.00981325	0.0304967	Nfasc	269116
36.5208	-4.78468	0.0362801	0.706207	-6.77518	1.24255e-11	3.52939e-10	Ntrk1	18211
2.14421	-4.78284	0.0363263	1.87243	-2.55435	0.0106387	0.0325865	Odf3l1	382075
1.65449	-4.77655	0.0364852	1.99803	-2.39062	0.0168198	0.0474698	Timp3	21859
14.0133	-4.74575	0.0372724	0.782547	-6.06449	1.32372e-09	2.54051e-08	Castor2	80909
3.1866	-4.7277	0.0377416	1.66768	-2.8349	0.00458403	0.0161859	Selenbp1	20341
2.63612	-4.72546	0.0378004	1.61631	-2.92361	0.00346	0.0127268	Cgn	70737
11.3599	-4.72109	0.0379151	1.06542	-4.4312	9.37116e-06	7.3894e-05	Arhgap18	73910
43.2648	-4.7188	0.0379752	0.558402	-8.45053	2.89977e-17	2.14248e-15	Cdc42ep1	104445
2.68523	-4.69697	0.0385542	1.73434	-2.70821	0.00676469	0.0224471	Fzd2	57265
44.5706	-4.67801	0.0390643	0.794769	-5.88599	3.95677e-09	6.81609e-08	Lrig1	16206
3.27206	-4.6441	0.0399933	1.69051	-2.74716	0.00601139	0.0203489	Hkdc1	216019
3.28304	-4.63779	0.0401686	1.65945	-2.79477	0.0051937	0.0179557	Vmn1r227	171229
5.46164	-4.62455	0.040539	1.51783	-3.04681	0.00231287	0.00906842	H3c15	97114
52.1976	-4.61999	0.0406673	0.50347	-9.17628	4.46224e-20	5.00318e-18	Map3k5	26408
3.2424	-4.58849	0.0415648	1.59666	-2.87381	0.00405556	0.0145709	Paqr7	71904
19.3524	-4.58522	0.0416592	0.796003	-5.7603	8.39626e-09	1.34825e-07	Arhgef17	207212
36.0422	-4.58375	0.0417018	0.718352	-6.38092	1.76032e-10	3.98944e-09	Hspg2	15530
2.69419	-4.58002	0.0418095	1.77014	-2.58738	0.00967097	0.0301498	Gm16523	100042584
45.8745	-4.56818	0.0421543	1.32858	-3.4384	0.000585156	0.00277531	Zdhhc18	503610
1.922	-4.56805	0.0421581	1.90474	-2.39826	0.0164734	0.0466672	Gjc1	14615
6.48273	-4.55187	0.0426335	1.38211	-3.29343	0.000989737	0.00438655	Caly	68566
2.82576	-4.54182	0.0429316	1.57259	-2.88811	0.00387568	0.014002	Aldh3a1	11670
9.01055	-4.52623	0.043398	1.15565	-3.91662	8.97986e-05	0.000545535	Smad3	17127
1.90342	-4.52225	0.0435179	1.85609	-2.43643	0.0148329	0.0428303	Rasal1	19415
3.0392	-4.51822	0.0436397	1.67124	-2.70352	0.00686097	0.0227077	Siah3	380918
6.25206	-4.51608	0.0437044	1.46112	-3.09082	0.00199602	0.00801041	Rbfox1	268859
19.8433	-4.46645	0.0452341	0.77224	-5.78376	7.30509e-09	1.19557e-07	Pxylp1	235534
2.09862	-4.4556	0.0455755	1.87314	-2.37868	0.0173748	0.0488099	Vmn1r81	171244
18.2413	-4.42774	0.046464	0.946906	-4.67601	2.92512e-06	2.64606e-05	Tmem63a	208795
4.35177	-4.42114	0.0466771	1.45792	-3.03251	0.00242531	0.00945131	Ldlrad4	52662
2.79376	-4.40786	0.0471087	1.625	-2.71253	0.00667726	0.0222147	Gask1b	68659
5.79516	-4.37686	0.048132	1.24368	-3.51927	0.000432736	0.00214389	Itga2b	16399
51.1058	-4.36803	0.0484274	0.5975	-7.31051	2.66127e-13	1.04344e-11	Polr2h	245841
41.2305	-4.36431	0.0485526	0.5725	-7.62324	2.47386e-14	1.16682e-12	Cd40	21939
61.3971	-4.34319	0.0492684	0.505489	-8.59207	8.54185e-18	6.95427e-16	Tnfaip2	21928
149.542	-4.34127	0.0493342	0.343517	-12.6377	1.30843e-36	1.3937e-33	Mfap2	17150
2.64791	-4.33282	0.0496239	1.64021	-2.64162	0.00825104	0.0264323	Ppm1j	71887
9.63511	-4.32494	0.0498956	1.02814	-4.20659	2.59256e-05	0.000183084	Kcnc1	16502
11.1985	-4.31542	0.0502262	1.22789	-3.51449	0.0004406	0.0021761	Svop	68666
12.7179	-4.31505	0.0502388	0.929724	-4.64122	3.46359e-06	3.07223e-05	Gm2a	14667
21.8032	-4.31502	0.05024	0.885518	-4.87288	1.09985e-06	1.10695e-05	Pdzk1ip1	67182
2.28673	-4.29607	0.0509043	1.79626	-2.39167	0.016772	0.0473557	Slamf9	98365
5.04366	-4.28864	0.0511671	1.52087	-2.81985	0.00480455	0.016839	Dand5	23863
3.00281	-4.28095	0.0514406	1.72876	-2.47632	0.0132745	0.0390596	4930503E14Rik	74954
298.718	-4.27377	0.0516973	0.289594	-14.7578	2.74097e-49	1.16784e-45	Sult4a1	29859
4.39191	-4.26601	0.0519758	1.50229	-2.83967	0.00451601	0.0160032	Pdgfrb	18596
11.7155	-4.24959	0.052571	1.07427	-3.95579	7.62816e-05	0.000472857	Igdcc4	56741
5.34451	-4.23968	0.0529332	1.47307	-2.87813	0.00400039	0.0143956	Gbe1	74185
13.0749	-4.22774	0.0533733	0.926686	-4.56221	5.06175e-06	4.26214e-05	Traf5	22033
3.64488	-4.21279	0.053929	1.29139	-3.26222	0.00110542	0.00483554	Plekha4	69217
6.77287	-4.18748	0.0548835	1.14428	-3.65948	0.000252726	0.00136038	Ikzf4	22781
13.1344	-4.18683	0.0549083	1.01276	-4.1341	3.56346e-05	0.000241123	Hs3st2	195646
58.6882	-4.18476	0.054987	0.490648	-8.52906	1.47538e-17	1.15256e-15	Gmpr	66355
3.11861	-4.18443	0.0549997	1.59968	-2.61579	0.00890204	0.0281858	Rph3al	380714
7.55151	-4.18251	0.0550731	1.37407	-3.04389	0.00233538	0.00915106	Glipr1	73690
19.4673	-4.1766	0.055299	0.920762	-4.53603	5.73232e-06	4.77332e-05	Fbn1	14118
183.608	-4.17211	0.0554715	0.396433	-10.5241	6.68794e-26	1.95602e-23	ND6	17722
5.43673	-4.16088	0.0559049	1.28844	-3.2294	0.0012405	0.00534955	Atp7a	11977
4.95726	-4.15867	0.0559908	1.33935	-3.10499	0.00190285	0.0077018	Cyth4	72318
6.74204	-4.1569	0.0560593	1.16603	-3.565	0.000363856	0.0018551	Nyap1	243300
2.33355	-4.13987	0.0567251	1.7433	-2.37473	0.0175619	0.049195	Trp53inp1	60599
62.8354	-4.13141	0.0570586	0.532369	-7.76044	8.46385e-15	4.40716e-13	Fmnl1	57778
14.3959	-4.12909	0.0571506	0.903269	-4.57127	4.84778e-06	4.09817e-05	Gfra1	14585
2.05593	-4.12182	0.0574394	1.74637	-2.36022	0.0182641	0.0507204	Tnfsf13	69583
3.69107	-4.12084	0.0574782	1.63934	-2.51372	0.0119464	0.0358195	Prdm8	77630
3.44829	-4.11411	0.0577471	1.73829	-2.36676	0.0179448	0.0500372	Megf10	70417
6.98796	-4.10352	0.0581724	1.59919	-2.56601	0.0102877	0.0317474	Dock3	208869
4.50987	-4.10115	0.0582682	1.41017	-2.90827	0.00363433	0.0132574	Nthl1	18207
37.8134	-4.09418	0.0585501	0.577566	-7.08869	1.35389e-12	4.50662e-11	Pcyox1l	240334
11.8757	-4.09179	0.0586472	1.0485	-3.90252	9.51957e-05	0.000574772	Kcnu1	16532
3.20876	-4.07856	0.0591878	1.60386	-2.54296	0.0109918	0.0334915	Shc4	271849
5.30411	-4.06569	0.0597182	1.35226	-3.00658	0.00264208	0.0101567	Iglon5	210094
7.1598	-4.05345	0.0602267	1.15321	-3.51494	0.000439856	0.00217327	Vcan	13003
86.1476	-4.02487	0.061432	0.392523	-10.2538	1.13732e-24	2.64312e-22	Jup	16480
2.66591	-3.98192	0.0632884	1.63458	-2.43606	0.0148484	0.0428618	Aph1c	68318
8.68289	-3.98045	0.0633528	1.18597	-3.35628	0.000789974	0.00360109	Igflr1	101883
2.7944	-3.96894	0.06386	1.58523	-2.50371	0.0122899	0.0366775	1700024B05Rik	100503856
116.907	-3.96132	0.0641982	0.453612	-8.73285	2.48337e-18	2.11616e-16	Rprml	104582
3.3835	-3.95184	0.0646216	1.54623	-2.55579	0.0105946	0.0324993	Tspan8	216350
255.743	-3.9357	0.0653485	0.366642	-10.7344	7.01386e-27	2.423e-24	Slc7a5	20539
11.3151	-3.93562	0.0653524	0.825657	-4.76665	1.87313e-06	1.76957e-05	Trp53	22059
7.98119	-3.9346	0.0653982	1.12403	-3.50045	0.00046447	0.00227481	Dscam	13508
22.1458	-3.9298	0.0656166	0.650134	-6.0446	1.49783e-09	2.83214e-08	Pacsin3	80708
3.52695	-3.91226	0.0664192	1.53303	-2.55198	0.0107111	0.0327927	Des	13346
6.18874	-3.90173	0.0669054	1.5041	-2.59406	0.00948508	0.0296716	Hs3st6	328779
7.52539	-3.89569	0.0671862	1.25048	-3.11536	0.00183722	0.00748081	Stat5a	20850
6.11827	-3.89506	0.0672154	1.13385	-3.43525	0.000591996	0.00280359	Tex19.1	73679
18.0607	-3.89351	0.0672878	0.883282	-4.408	1.04327e-05	8.17102e-05	Fcgrt	14132
19.4796	-3.89033	0.0674363	0.665922	-5.84202	5.15706e-09	8.67337e-08	Rassf3	192678
579.115	-3.86394	0.0686811	0.265255	-14.5669	4.55997e-48	1.45714e-44	Islr2	320563
2.82049	-3.86062	0.0688393	1.52722	-2.52788	0.0114754	0.0347169	Csdc2	105859
299.574	-3.85914	0.06891	0.353049	-10.9309	8.20339e-28	3.27674e-25	Qsox1	104009
3680.54	-3.84917	0.0693881	0.340784	-11.295	1.38844e-29	6.57298e-27	Tubb2b	73710
41.2934	-3.83607	0.070021	0.531398	-7.21883	5.24384e-13	1.9428e-11	Igsf9	93842
2.80784	-3.82948	0.0703413	1.5751	-2.43126	0.0150462	0.0432376	Cmah	12763
6.7972	-3.82877	0.0703763	1.09569	-3.49438	0.000475172	0.00231819	Nkain3	269513
11.9009	-3.82122	0.0707452	0.853414	-4.47757	7.54963e-06	6.09983e-05	Serpine1	18787
16.9039	-3.80183	0.0717027	0.862151	-4.4097	1.03514e-05	8.1123e-05	Runx3	12399
3.45711	-3.78991	0.0722976	1.48804	-2.54691	0.0108681	0.0331859	Dach2	93837
21.7126	-3.78759	0.0724138	0.640203	-5.91624	3.29393e-09	5.80732e-08	Card10	105844
5.36185	-3.77876	0.0728582	1.24382	-3.03804	0.00238124	0.0093051	Copz2	56358
5.16924	-3.7779	0.0729017	1.27818	-2.95568	0.00311978	0.0116873	Nectin4	71740
8.26008	-3.77609	0.0729936	1.12857	-3.34592	0.000820108	0.00371952	Hopx	74318
225.065	-3.77144	0.073229	0.414594	-9.09672	9.31052e-20	1.01715e-17	Slc4a8	59033
164.611	-3.76447	0.0735839	0.273491	-13.7645	4.16843e-43	8.88015e-40	Paox	212503
28.7528	-3.74192	0.074743	0.583005	-6.41833	1.37775e-10	3.21358e-09	Dusp5	240672
494.696	-3.74056	0.0748136	0.219959	-17.0057	7.45208e-65	4.76262e-61	Igfbp4	16010
7.54057	-3.73152	0.0752836	1.07493	-3.4714	0.000517749	0.00250108	Lrrc41	230654
8.91216	-3.70691	0.0765789	1.32535	-2.79693	0.00515902	0.0178803	Rasgrp2	19395
123.629	-3.70471	0.0766958	1.19902	-3.08979	0.00200296	0.00803572	Spopl	76857
93.7624	-3.70019	0.0769362	0.373917	-9.89577	4.34277e-23	7.209e-21	Stoml2	66592
14.4149	-3.67043	0.07854	0.755132	-4.86064	1.17005e-06	1.17207e-05	Cpne5	240058
5.09734	-3.66877	0.0786304	1.35754	-2.70252	0.00688163	0.0227466	Slc27a1	26457
5.25973	-3.65912	0.0791583	1.32252	-2.76678	0.00566135	0.0193376	Erbb3	13867
4.54669	-3.65562	0.0793504	1.51377	-2.41492	0.0157388	0.0449348	Igf2bp3	140488
87.1349	-3.65405	0.0794367	0.403284	-9.06074	1.29564e-19	1.35745e-17	Osbpl5	79196
5.3017	-3.63779	0.080337	1.33893	-2.71694	0.00658882	0.0219605	Kbtbd11	74901
3.72717	-3.62684	0.0809492	1.48689	-2.43921	0.0147195	0.042586	Slc9a3r2	65962
18.3664	-3.6247	0.0810692	0.783584	-4.6258	3.73151e-06	3.27584e-05	Retreg1	66270
86.2172	-3.60662	0.0820916	0.433586	-8.31811	8.93746e-17	6.27685e-15	Stmn4	56471
4.41527	-3.59907	0.0825224	1.45592	-2.47203	0.013435	0.0394501	Khk	16548
18.5754	-3.58775	0.0831727	0.868064	-4.13304	3.57993e-05	0.000242109	Sez6	20370
11.2939	-3.57404	0.0839664	1.04381	-3.42404	0.000616968	0.00291107	Smagp	207818
8.14838	-3.55445	0.0851147	1.14275	-3.11044	0.00186807	0.00758744	Gpr146	80290
11.1698	-3.55043	0.0853523	0.986258	-3.5999	0.000318343	0.00165746	Kcnma1	16531
34.6763	-3.54604	0.0856123	0.555514	-6.38335	1.73256e-10	3.9405e-09	Unc80	329178
6.86791	-3.52423	0.0869161	1.36125	-2.58897	0.00962644	0.0300454	Mapk4	225724
34.8564	-3.52298	0.0869919	0.54236	-6.49564	8.26787e-11	2.01679e-09	D430019H16Rik	268595
11.0246	-3.51596	0.0874161	0.865775	-4.06105	4.88524e-05	0.000319239	Rgmb	68799
4.19904	-3.49364	0.0887787	1.46109	-2.39112	0.016797	0.0474159	Ace	11421
6.65725	-3.46854	0.0903367	1.16742	-2.97111	0.00296721	0.0111907	Cibar2	436062
19.1896	-3.4678	0.0903836	0.638247	-5.43331	5.53167e-08	7.44272e-07	Galns	50917
13.7857	-3.46553	0.0905255	0.701742	-4.93847	7.87369e-07	8.15369e-06	Lcor	212391
8.4733	-3.46391	0.0906274	0.90972	-3.80766	0.000140285	0.000809904	Olfml3	99543
379.148	-3.4622	0.0907351	0.383349	-9.03143	1.69436e-19	1.73258e-17	Bnip3	12176
6.96625	-3.45953	0.090903	0.995704	-3.47445	0.000511893	0.00247654	Togaram2	320159
6.0138	-3.45935	0.0909142	1.12442	-3.07655	0.00209408	0.0083411	Pagr1a	67278
4.73671	-3.4541	0.0912456	1.30575	-2.64531	0.00816172	0.0262316	Ypel4	241525
7.0598	-3.44898	0.0915699	1.03116	-3.34476	0.000823541	0.0037328	Nrip2	60345
34.8303	-3.44885	0.0915784	0.482702	-7.14489	9.00708e-13	3.12001e-11	Sncg	20618
240.777	-3.44765	0.0916543	0.327615	-10.5235	6.7333e-26	1.95602e-23	Strn3	94186
4.93609	-3.43514	0.0924529	1.34686	-2.55047	0.0107577	0.0329115	Gm6526	115488379
398.019	-3.43236	0.0926309	0.32272	-10.6357	2.03259e-26	6.49514e-24	Cdkn1a	12575
12.0917	-3.42685	0.0929852	0.857051	-3.99842	6.37654e-05	0.000401502	Esam	69524
4.23058	-3.4125	0.0939153	1.20831	-2.82418	0.00474015	0.0166406	Slc7a7	20540
37.1541	-3.40441	0.0944429	0.482085	-7.06185	1.64302e-12	5.39874e-11	Fam171a2	217219
35.6374	-3.39088	0.0953328	0.609231	-5.56584	2.60892e-08	3.79377e-07	Vegfc	22341
9.2481	-3.38974	0.0954086	0.930215	-3.64404	0.000268396	0.00143122	Ppm1n	232941
35.2387	-3.37222	0.0965742	0.555262	-6.07321	1.25382e-09	2.42456e-08	Polr3gl	69870
6.6632	-3.35373	0.0978194	1.25108	-2.68067	0.00734758	0.0240319	Vsig10	231668
11.916	-3.34826	0.0981913	0.800835	-4.18096	2.90275e-05	0.000201196	1810010H24Rik	69066
29.0312	-3.34677	0.098293	0.560971	-5.96602	2.43107e-09	4.40141e-08	Gng4	14706
5.43677	-3.34652	0.0983101	1.25432	-2.668	0.00763037	0.0248045	Trpm4	68667
8.29998	-3.34607	0.0983405	1.00858	-3.31761	0.000907914	0.00407477	Cfap20dc	74430
9.35352	-3.33877	0.0988393	1.25668	-2.65683	0.00788797	0.0254799	Mdga1	74762
7.03978	-3.33507	0.0990932	1.19109	-2.80002	0.00510994	0.0177439	Zfp955a	77652
13.3608	-3.32943	0.0994811	0.730826	-4.55571	5.22082e-06	4.37877e-05	Rbms2	56516
11.3655	-3.32668	0.0996711	0.833699	-3.99027	6.59994e-05	0.000413937	Adm	11535
6.41827	-3.32522	0.0997724	1.06579	-3.11997	0.00180872	0.00737921	H4c18	319161
6.16429	-3.31133	0.100737	1.01474	-3.26322	0.00110153	0.00482183	St3gal4	20443
11.1468	-3.30712	0.101032	0.970372	-3.40809	0.000654187	0.00305622	Lsp1	16985
10.994	-3.30662	0.101067	0.908243	-3.64068	0.000271923	0.00144641	Rhd	19746
36.9183	-3.30424	0.101234	0.539072	-6.12949	8.81616e-10	1.75527e-08	Rab1b	76308
41.1505	-3.30102	0.10146	0.600632	-5.49591	3.88707e-08	5.39462e-07	Numbl	18223
31.3186	-3.28349	0.1027	0.481267	-6.8226	8.94097e-12	2.57976e-10	Amz1	231842
39.1106	-3.27477	0.103322	0.493299	-6.63851	3.16862e-11	8.38536e-10	Relb	19698
42.733	-3.26994	0.103669	0.465279	-7.0279	2.0966e-12	6.80172e-11	Nradd	67169
379.086	-3.2552	0.104734	0.263529	-12.3523	4.73215e-35	3.7804e-32	Tesc	57816
17.799	-3.25002	0.105111	0.791148	-4.10798	3.99138e-05	0.000266273	Dazl	13164
7.2156	-3.24038	0.105815	1.06739	-3.03581	0.00239889	0.00936186	Car15	80733
141.016	-3.2314	0.106476	0.42013	-7.69142	1.45506e-14	7.12591e-13	Sat1	20229
13.352	-3.23125	0.106487	0.735489	-4.39333	1.11627e-05	8.67891e-05	Pdlim2	213019
4.83893	-3.2249	0.106957	1.3254	-2.43315	0.0149679	0.0430804	Map3k11	26403
27.4896	-3.21232	0.107893	0.582621	-5.51357	3.51634e-08	4.96091e-07	Efna2	13637
10.1385	-3.19967	0.108844	0.885282	-3.61429	0.000301168	0.00158157	Clec18a	353287
134.416	-3.19901	0.108893	0.413705	-7.7326	1.05375e-14	5.30278e-13	Dgkz	104418
275.52	-3.17947	0.110379	0.302797	-10.5003	8.60738e-26	2.34084e-23	Ythdf3	229096
12.6996	-3.17764	0.110519	0.950804	-3.34205	0.000831616	0.00376807	Ggta1	14594
7.23644	-3.17704	0.110564	0.963356	-3.29789	0.000974138	0.00433244	Plcb3	18797
14.0511	-3.17424	0.110779	0.759152	-4.1813	2.89847e-05	0.00020113	Lrrc24	378937
28.8554	-3.17203	0.110949	0.563602	-5.62814	1.82162e-08	2.73286e-07	Pi16	74116
28.3234	-3.1684	0.111229	0.527925	-6.0016	1.95381e-09	3.60369e-08	Zfp523	224656
47.0685	-3.16664	0.111365	0.532046	-5.95181	2.65195e-09	4.76755e-08	Car12	76459
8.40949	-3.14642	0.112936	0.884671	-3.5566	0.00037569	0.00190634	Vwa1	246228
31.1545	-3.14458	0.11308	0.553258	-5.68375	1.31772e-08	2.04407e-07	Cmip	74440
21.598	-3.13267	0.114018	0.557253	-5.62162	1.89174e-08	2.83473e-07	Mtif2	76784
13.4834	-3.12913	0.114298	0.882471	-3.54587	0.000391318	0.00197311	Narf	67608
5.03444	-3.1271	0.114459	1.2274	-2.54774	0.0108423	0.0331149	Angel1	68737
30.0587	-3.12157	0.114899	0.575999	-5.41939	5.9802e-08	7.9957e-07	Tmem145	330485
11.9001	-3.11621	0.115326	1.04535	-2.98101	0.00287299	0.0108872	Timp1	21857
675.492	-3.10605	0.116141	0.553925	-5.60736	2.05439e-08	3.06408e-07	Gnb2	14693
75.8731	-3.10296	0.11639	0.379956	-8.16665	3.17084e-16	2.00642e-14	Vangl2	93840
6.11932	-3.10169	0.116493	1.24287	-2.49557	0.0125753	0.0374244	Fstl3	83554
4.87726	-3.08154	0.118131	1.15025	-2.67902	0.00738377	0.0241194	Ptgds	19215
11.4694	-3.08146	0.118137	0.823667	-3.74115	0.000183181	0.00102559	Sertad3	170742
61.9356	-3.0807	0.1182	0.425236	-7.2447	4.3341e-13	1.63417e-11	Fbxl6	30840
9.01755	-3.07698	0.118505	0.986545	-3.11894	0.00181502	0.00739781	Ckmt1	12716
22924.6	-3.07644	0.11855	0.552026	-5.57299	2.50405e-08	3.6621e-07	Lrrc17	74511
51.7335	-3.06863	0.119192	0.545136	-5.62911	1.81137e-08	2.72709e-07	Lrrn2	16980
28.547	-3.06623	0.119391	0.557569	-5.49929	3.81329e-08	5.32113e-07	Nos1	18125
20.1476	-3.06467	0.11952	0.730102	-4.19759	2.69771e-05	0.000189358	St6galnac5	26938
64.7904	-3.06431	0.11955	0.479722	-6.38769	1.68409e-10	3.83708e-09	Pik3cd	18707
70.2874	-3.06073	0.119847	0.394862	-7.75141	9.08805e-15	4.68401e-13	Acads	11409
10.6839	-3.05958	0.119943	0.934303	-3.27472	0.00105766	0.00464572	Asah2	54447
7.41772	-3.05308	0.120485	0.980926	-3.11245	0.00185544	0.00754094	Cracr2b	213573
6.71749	-3.05052	0.120699	1.10723	-2.7551	0.0058674	0.0199052	Col18a1	12822
6.04168	-3.04508	0.121154	0.95762	-3.17984	0.00147355	0.0061926	Agap2	216439
7.81891	-3.04479	0.121179	0.942816	-3.22946	0.00124023	0.00534955	S100a7a	381493
61.9338	-3.04194	0.121418	0.399086	-7.62227	2.4925e-14	1.17129e-12	Aatk	11302
58.7291	-3.03774	0.121772	0.564396	-5.38229	7.35444e-08	9.53392e-07	Josd2	66124
6.96459	-3.03744	0.121798	1.16	-2.61848	0.00883222	0.0280202	Synpo2	118449
94.1126	-3.03553	0.121959	0.409252	-7.41726	1.19566e-13	5.07739e-12	Mxd4	17122
136.071	-3.03323	0.122154	0.298016	-10.1781	2.48444e-24	5.38239e-22	Fbxo2	230904
18.8417	-3.02429	0.122913	0.731297	-4.13551	3.54162e-05	0.0002399	Decr1	67460
16.5321	-3.02169	0.123135	0.856867	-3.52644	0.000421185	0.00209706	Camsap3	69697
20.2322	-3.02109	0.123186	0.677592	-4.45856	8.25105e-06	6.59981e-05	Scn3a	20269
48.7099	-3.02086	0.123206	0.433734	-6.96478	3.28928e-12	1.03048e-10	Sp6	83395
109.991	-3.01983	0.123294	0.299811	-10.0724	7.31363e-24	1.46067e-21	Atf5	107503
5.98463	-3.01757	0.123487	1.03829	-2.90628	0.0036575	0.0133343	Ovgp1	12659
4.69349	-3.01633	0.123594	1.16695	-2.58479	0.00974373	0.0303101	Cilp2	68709
7.35991	-3.01409	0.123785	0.917185	-3.28624	0.00101534	0.00448136	Rorb	225998
19.0361	-3.01196	0.123968	0.585074	-5.148	2.63285e-07	3.01821e-06	Rnd1	223881
217.088	-2.99904	0.125083	0.285052	-10.521	6.91048e-26	1.96288e-23	Clic1	114584
28.9037	-2.99497	0.125437	0.557527	-5.37188	7.792e-08	1.00401e-06	Btbd2	208198
45.166	-2.98459	0.126342	0.456455	-6.53863	6.20867e-11	1.55606e-09	Plekha2	83436
29.2141	-2.98339	0.126448	0.626881	-4.7591	1.94461e-06	1.83212e-05	Exoc3l4	74190
14.6089	-2.97609	0.127088	0.845821	-3.51859	0.000433849	0.00214691	Armc2	213402
16.9076	-2.9697	0.127653	0.599477	-4.95381	7.2774e-07	7.59965e-06	Ptn	19242
18.6907	-2.9654	0.128034	0.784145	-3.7817	0.000155761	0.00088683	Cyp26b1	232174
47.9271	-2.96073	0.128449	0.583813	-5.07137	3.94966e-07	4.34837e-06	Tap2	21355
107.341	-2.96046	0.128473	0.357767	-8.27482	1.28654e-16	8.70084e-15	Neurl1b	240055
5.6206	-2.95937	0.12857	1.15296	-2.56676	0.0102653	0.0316934	Bend7	209645
1534.97	-2.95557	0.128909	0.260912	-11.3279	9.55036e-30	4.88291e-27	Bri3	55950
94.5457	-2.95306	0.129134	0.324896	-9.08925	9.97204e-20	1.07111e-17	Lima1	65970
136.93	-2.94024	0.130287	0.327858	-8.96801	3.01913e-19	2.94584e-17	Ephx1	13849
51.1152	-2.93989	0.130318	0.484882	-6.06311	1.33515e-09	2.5586e-08	Gna12	14673
4.62383	-2.9366	0.130615	1.18256	-2.48327	0.0130184	0.038421	Rasgef1a	70727
13.5244	-2.9229	0.131862	0.766568	-3.81297	0.000137308	0.000795227	Apba1	319924
21.3982	-2.92048	0.132083	0.566336	-5.1568	2.5121e-07	2.90586e-06	Ppp2r5b	225849
9.68434	-2.91799	0.132311	0.855325	-3.41156	0.000645913	0.00302531	Slc8a2	110891
5.12091	-2.91002	0.133045	1.06895	-2.72232	0.0064826	0.0216518	Slit1	20562
181.523	-2.90817	0.133215	0.266498	-10.9126	1.00393e-27	3.88854e-25	Itga1	109700
7.52887	-2.90803	0.133228	1.22239	-2.37898	0.0173609	0.0488021	Mterf1a	545725
12.9146	-2.90293	0.1337	0.724058	-4.00925	6.09125e-05	0.000386165	Septin3	24050
14.2319	-2.90181	0.133803	0.706134	-4.10944	3.96625e-05	0.000265011	Scn1b	20266
75.7645	-2.89998	0.133973	0.856667	-3.38519	0.000711284	0.00329646	Zfp219	69890
40.5771	-2.89762	0.134193	0.483423	-5.99397	2.04784e-09	3.75545e-08	Tamalin	56149
6.38838	-2.87775	0.136054	1.21045	-2.37742	0.0174341	0.0489549	Pcdhb7	93878
13.8324	-2.87728	0.136098	0.85213	-3.37657	0.00073395	0.00338555	Isg20l2	229504
69.8778	-2.87491	0.136322	0.389924	-7.37301	1.66817e-13	6.82211e-12	Pgap1	241062
85.9355	-2.86634	0.137134	0.466904	-6.13903	8.30271e-10	1.6608e-08	Gsr	14782
22.8556	-2.86621	0.137147	0.686601	-4.17449	2.98659e-05	0.000206126	Arl8a	68724
569.863	-2.86594	0.137172	0.349035	-8.21105	2.19259e-16	1.40833e-14	Eif4g1	208643
43.2906	-2.85991	0.137747	0.473234	-6.04333	1.5097e-09	2.84616e-08	Gfi1	14581
70.0435	-2.85769	0.137959	0.347575	-8.22179	2.00486e-16	1.30745e-14	Rhoq	104215
233.126	-2.85678	0.138046	0.255222	-11.1933	4.39567e-29	2.00662e-26	Fbl	14113
22.8772	-2.85436	0.138278	0.839245	-3.4011	0.000671145	0.00312858	Faim2	72393
22.7402	-2.84862	0.138829	0.593913	-4.79636	1.61576e-06	1.56087e-05	Pou6f1	19009
18.7269	-2.8451	0.139168	0.5933	-4.79539	1.62362e-06	1.56392e-05	Gas6	14456
89.2972	-2.8338	0.140263	0.437072	-6.4836	8.956e-11	2.15992e-09	Pdpk1	18607
11.2975	-2.8309	0.140544	0.987206	-2.86759	0.00413609	0.0148213	Vgll4	232334
11.0984	-2.82489	0.141131	0.833165	-3.39055	0.000697519	0.00323971	Vdr	22337
247.478	-2.82082	0.14153	0.293276	-9.61831	6.69218e-22	9.61118e-20	Dlg4	13385
34.8489	-2.81455	0.142147	0.44349	-6.34636	2.20472e-10	4.92671e-09	Hlf	217082
379.829	-2.81438	0.142163	0.288628	-9.75089	1.82861e-22	2.74981e-20	Usp22	216825
9.02566	-2.80918	0.142676	0.907282	-3.09626	0.00195976	0.00789463	Ablim3	319713
66.1937	-2.80871	0.142723	0.409066	-6.86615	6.59573e-12	1.95594e-10	Ccng2	12452
5.63683	-2.80811	0.142783	1.13801	-2.46756	0.0136036	0.0398536	Ppp1r35	69871
212.345	-2.80134	0.143454	0.39854	-7.02902	2.07995e-12	6.77733e-11	Ptms	69202
23.2758	-2.79863	0.143723	0.631302	-4.43311	9.2882e-06	7.35575e-05	Inka1	68176
6.13009	-2.79754	0.143832	0.999416	-2.79917	0.00512335	0.017776	Bnip5	207819
16.7377	-2.7958	0.144006	0.764838	-3.65541	0.00025677	0.00137669	Mov10	17454
119.215	-2.79425	0.144161	0.429105	-6.51181	7.42513e-11	1.83574e-09	Snrnp48	67797
32.2885	-2.7898	0.144606	0.572435	-4.87357	1.09599e-06	1.10481e-05	Plat	18791
21.9696	-2.78804	0.144782	0.586098	-4.75696	1.96534e-06	1.84849e-05	Bbc3	170770
255.743	-2.77667	0.145928	0.336412	-8.25379	1.53448e-16	1.0269e-14	Sars	20226
54.5287	-2.7762	0.145975	0.37786	-7.34716	2.02456e-13	8.08686e-12	Tcf7l2	21416
141.685	-2.76719	0.14689	0.850705	-3.25282	0.00114265	0.00498307	Snrpf	69878
9.20218	-2.76618	0.146993	0.969853	-2.85217	0.00434222	0.0154775	Wipf1	215280
45.0743	-2.75732	0.147899	0.395006	-6.98045	2.94241e-12	9.33247e-11	Ung	22256
112.26	-2.75536	0.1481	0.490438	-5.61816	1.93002e-08	2.8887e-07	Ube2l6	56791
301.817	-2.75499	0.148138	0.329762	-8.35448	6.5719e-17	4.71922e-15	Ppp2r2c	269643
480.083	-2.75109	0.148539	0.322535	-8.52956	1.46903e-17	1.15256e-15	Bsg	12215
39.9987	-2.75009	0.148641	0.47117	-5.83673	5.32344e-09	8.94142e-08	Ppil1	68816
5.01012	-2.74212	0.149465	1.10256	-2.48706	0.0128804	0.0380839	Gm527	217648
29.2948	-2.73591	0.15011	0.580848	-4.71021	2.47468e-06	2.27563e-05	Plcxd3	239318
9.95028	-2.72209	0.151555	1.05617	-2.57733	0.00995666	0.0308898	Nek6	59126
23.3055	-2.7212	0.151648	0.539708	-5.04199	4.60721e-07	5.02469e-06	Ptp4a3	19245
23.3876	-2.71973	0.151803	0.577626	-4.70846	2.496e-06	2.29195e-05	S100a13	20196
8.68156	-2.71852	0.15193	1.12151	-2.42398	0.0153514	0.0440058	Kcnn1	84036
549.263	-2.71842	0.15194	0.265788	-10.2278	1.48897e-24	3.39858e-22	Egr1	13653
6.05813	-2.71775	0.152011	1.08017	-2.51605	0.011868	0.0356262	1700008O03Rik	69349
124.466	-2.71345	0.152465	0.485954	-5.58376	2.35379e-08	3.45818e-07	Pak4	70584
81.6965	-2.70896	0.15294	1.05798	-2.56051	0.0104519	0.0321399	Copg2	54160
147.644	-2.70149	0.153735	0.325776	-8.29246	1.10931e-16	7.62324e-15	Trappc14	231807
9.71461	-2.69901	0.153999	0.879065	-3.07032	0.00213828	0.00847931	Scml4	268297
851.391	-2.69632	0.154287	0.354086	-7.61486	2.63978e-14	1.23145e-12	Snrnp70	20637
22.1803	-2.69539	0.154386	0.612014	-4.40413	1.06211e-05	8.29824e-05	Zdhhc15	108672
7.70425	-2.69319	0.154621	0.928061	-2.90196	0.00370842	0.0134816	Elapor1	229722
6.317	-2.69102	0.154854	1.11094	-2.4223	0.0154227	0.0441606	Lrfn3	233067
11.0127	-2.67964	0.15608	0.718664	-3.72865	0.00019251	0.00107032	Fetub	59083
6.12705	-2.67443	0.156645	0.968219	-2.76221	0.00574113	0.0195584	Adcy9	11515
127.494	-2.67209	0.156899	0.31037	-8.60939	7.34522e-18	6.09653e-16	Acin1	56215
14.9651	-2.67055	0.157067	0.74241	-3.59713	0.000321745	0.00167176	Cish	12700
53.028	-2.66853	0.157287	0.456264	-5.84866	4.95554e-09	8.35643e-08	Cyb5r2	320635
13.5297	-2.66834	0.157307	0.69716	-3.82744	0.000129481	0.000755216	Spef1	70997
11.3916	-2.66128	0.158079	0.725069	-3.67038	0.000242186	0.0013106	Plekha1	101476
28.2069	-2.65987	0.158233	0.639381	-4.16008	3.1814e-05	0.000217808	Arid4a	238247
6.50223	-2.65887	0.158344	1.08737	-2.44524	0.0144757	0.0419946	Mycl	16918
45.3425	-2.65776	0.158465	0.958879	-2.77174	0.00557576	0.0190815	Sv2a	64051
24.3074	-2.65263	0.15903	0.516231	-5.13846	2.76999e-07	3.15843e-06	Ypel2	77864
20.2453	-2.63861	0.160583	0.578951	-4.55756	5.17514e-06	4.34617e-05	Ccdc40	207607
10.2769	-2.6366	0.160807	0.95475	-2.76156	0.00575267	0.0195925	Poglut3	68304
19.5022	-2.62956	0.161593	0.670345	-3.9227	8.75633e-05	0.000533731	Tmem191c	224019
28.7422	-2.62859	0.161703	0.48891	-5.37642	7.59832e-08	9.8202e-07	Aldoc	11676
282.576	-2.62856	0.161705	0.584126	-4.5	6.79544e-06	5.55012e-05	Fstl1	14314
7.88677	-2.62308	0.162321	0.966164	-2.71494	0.00662872	0.0220704	Tmem63c	217733
19.3254	-2.62025	0.16264	0.678449	-3.86211	0.00011241	0.000667672	P2rx7	18439
9.64463	-2.61957	0.162716	0.863962	-3.03204	0.00242903	0.00945612	Vmac	106639
48.1641	-2.61614	0.163103	0.410425	-6.37423	1.83882e-10	4.15261e-09	Usb1	101985
10.6057	-2.61542	0.163185	0.819273	-3.19237	0.00141111	0.00598435	Angpt2	11601
13.3587	-2.60769	0.164062	0.714623	-3.64904	0.000263224	0.00140657	Tmem220	338369
37.6442	-2.59902	0.16505	0.498091	-5.21797	1.80899e-07	2.15494e-06	Glmp	56700
85.32	-2.59582	0.165417	0.306256	-8.47597	2.33122e-17	1.7528e-15	Sgms1	208449
34.9867	-2.59397	0.165629	0.551469	-4.70374	2.55435e-06	2.3388e-05	Mylpf	17907
43.965	-2.59304	0.165736	0.448573	-5.78063	7.44193e-09	1.21485e-07	Tmem63b	224807
22.4519	-2.58957	0.166135	0.62102	-4.16986	3.04783e-05	0.000209448	Dhh	13363
23.9928	-2.57949	0.1673	0.645879	-3.99377	6.50306e-05	0.000408463	Gpr22	73010
7.10094	-2.57932	0.167319	0.892276	-2.89072	0.00384357	0.0139017	5730409E04Rik	230757
53.925	-2.57918	0.167336	0.415698	-6.20446	5.48837e-10	1.15004e-08	1190005I06Rik	68918
16.8201	-2.57574	0.167735	0.705091	-3.65306	0.000259131	0.00138655	Gldc	104174
39.7512	-2.57216	0.168152	0.476387	-5.39932	6.6893e-08	8.78753e-07	2210416O15Rik	70393
7.92185	-2.57136	0.168245	0.928853	-2.76832	0.00563463	0.0192572	Vwf	22371
535.41	-2.57119	0.168265	0.269975	-9.52382	1.66935e-21	2.23068e-19	Ier3	15937
464.934	-2.57072	0.16832	0.25869	-9.93744	2.86073e-23	5.09112e-21	Nup93	71805
400.67	-2.5671	0.168743	0.258611	-9.92648	3.19331e-23	5.5158e-21	Sox11	20666
102.736	-2.54691	0.171121	0.315219	-8.07982	6.48612e-16	3.92917e-14	Tmem11	216821
59.7481	-2.54562	0.171275	0.36534	-6.9678	3.21933e-12	1.01104e-10	Erf	13875
75.2968	-2.54541	0.171299	0.333594	-7.63027	2.34257e-14	1.10899e-12	Smco4	170748
7.07313	-2.54522	0.171322	1.00246	-2.53898	0.0111177	0.0338108	Nfia	18027
234.835	-2.54479	0.171373	0.268767	-9.46839	2.84195e-21	3.66927e-19	Trappc3	27096
201.695	-2.53774	0.172212	0.32003	-7.92971	2.1966e-15	1.23687e-13	Prune1	229589
417.312	-2.53474	0.172571	0.293518	-8.6357	5.83676e-18	4.87617e-16	Cyb5r1	72017
59.3444	-2.53356	0.172711	0.40113	-6.31607	2.68295e-10	5.92287e-09	E130309D02Rik	231868
41.6537	-2.53249	0.17284	0.466854	-5.42459	5.80878e-08	7.78279e-07	Ninj1	18081
9.71537	-2.5318	0.172923	0.746887	-3.3898	0.00069944	0.00324746	Gnb3	14695
87.3008	-2.52902	0.173257	0.294769	-8.57967	9.51454e-18	7.64873e-16	Pef1	67898
79.1325	-2.52874	0.173289	0.325433	-7.7704	7.82395e-15	4.11546e-13	Dpysl2	12934
69.0946	-2.52462	0.173786	0.390666	-6.46234	1.03097e-10	2.45397e-09	Nudt14	66174
9.27609	-2.5236	0.173909	0.80186	-3.14718	0.00164854	0.0068215	Rest	19712
57.2564	-2.52153	0.174159	0.47364	-5.32372	1.01669e-07	1.27405e-06	Pygl	110095
231.841	-2.51965	0.174385	0.346291	-7.27609	3.43623e-13	1.33097e-11	Gabarap	56486
7.96094	-2.51562	0.174873	0.981728	-2.56244	0.0103939	0.0320072	Apobr	171504
286.782	-2.51528	0.174915	0.303092	-8.29873	1.05234e-16	7.31032e-15	Hexa	15211
123.086	-2.51317	0.175171	0.263865	-9.52444	1.65928e-21	2.23068e-19	Il11ra1	16157
430.542	-2.51212	0.175298	0.337842	-7.4358	1.03938e-13	4.42845e-12	Olfr1152	258103
8.83455	-2.51163	0.175357	0.88883	-2.82577	0.00471671	0.0165675	Rnf112	22671
119.077	-2.50187	0.176548	0.275437	-9.08328	1.05355e-19	1.12221e-17	Gab2	14389
66.0101	-2.50107	0.176646	0.333702	-7.49492	6.63405e-14	2.91396e-12	Ddr1	12305
131.177	-2.49786	0.17704	0.315607	-7.91446	2.48329e-15	1.39217e-13	Mgarp	67749
18.1874	-2.49067	0.177923	0.753863	-3.30388	0.000953563	0.00424981	Pdpr	319518
45.4851	-2.48969	0.178044	0.40401	-6.16245	7.16263e-10	1.46017e-08	Exph5	320051
187.873	-2.48787	0.17827	0.276028	-9.01308	2.0035e-19	2.03243e-17	Cemip2	83921
25.9508	-2.48248	0.178936	0.517936	-4.79303	1.64283e-06	1.58003e-05	Ptpre	19267
43.4893	-2.48248	0.178937	0.548955	-4.52219	6.12029e-06	5.06668e-05	Ssbp4	76900
80.6916	-2.47766	0.179535	0.40303	-6.1476	7.86654e-10	1.59162e-08	Pcm1	18536
11.9172	-2.47478	0.179894	0.916673	-2.69974	0.00693933	0.0229136	Tns2	209039
9.28153	-2.47122	0.180338	0.940949	-2.62631	0.00863165	0.0274589	Heg1	77446
9.89936	-2.46818	0.180719	0.897	-2.7516	0.0059305	0.0200911	Src	20779
38.4581	-2.46814	0.180724	0.449069	-5.49613	3.88213e-08	5.39363e-07	Kmt5c	232811
74.5784	-2.46531	0.181078	0.367189	-6.71402	1.89333e-11	5.16003e-10	Hexb	15212
28.3788	-2.4614	0.18157	0.546229	-4.50618	6.60058e-06	5.40478e-05	Lama4	16775
543.388	-2.46007	0.181737	0.353459	-6.96	3.40283e-12	1.05827e-10	Snx11	74479
77.1259	-2.45794	0.182006	0.325794	-7.54447	4.54113e-14	2.03666e-12	Trim67	330863
78.6302	-2.45581	0.182276	0.381608	-6.43542	1.23136e-10	2.89282e-09	Smg6	103677
208.894	-2.45429	0.182468	0.298684	-8.217	2.08651e-16	1.35379e-14	Smarcd2	83796
9.88695	-2.45236	0.182711	0.887521	-2.76316	0.00572448	0.0195069	Abcc3	76408
179.269	-2.4393	0.184373	0.288315	-8.46054	2.66145e-17	1.97783e-15	Shc1	20416
8.04734	-2.43731	0.184627	0.858761	-2.83817	0.00453724	0.0160607	Creb3l1	26427
61.3536	-2.43086	0.185455	0.354861	-6.85017	7.37616e-12	2.16243e-10	Dclk1	13175
32.8601	-2.42944	0.185638	0.593451	-4.09374	4.24468e-05	0.000280971	Stard10	56018
5.05759	-2.42919	0.18567	1.00311	-2.42165	0.0154503	0.0442099	Ctbs	74245
328.896	-2.42672	0.185988	0.285883	-8.48852	2.09278e-17	1.59225e-15	Snrpd3	67332
23.4823	-2.42538	0.18616	0.545619	-4.4452	8.7812e-06	6.98452e-05	Pcnx3	104401
199.82	-2.42261	0.186518	0.232753	-10.4085	2.26745e-25	5.7965e-23	Bscl2	14705
49.7467	-2.41282	0.187789	0.46871	-5.14778	2.63583e-07	3.01893e-06	Ube2d1	216080
252.161	-2.4126	0.187817	0.315357	-7.65039	2.00364e-14	9.62802e-13	Akt2	11652
60.9059	-2.41011	0.188142	0.396639	-6.07633	1.22963e-09	2.385e-08	Usp11	236733
10.135	-2.40924	0.188255	0.88278	-2.72915	0.00634979	0.0213026	Plvap	84094
43.6664	-2.40777	0.188447	0.474552	-5.07377	3.9e-07	4.30111e-06	Septin9	53860
89.367	-2.40666	0.188591	0.288411	-8.34455	7.14831e-17	5.10445e-15	Hadha	97212
44.9141	-2.40649	0.188615	0.410837	-5.85752	4.69827e-09	7.96462e-08	S1pr2	14739
27.3049	-2.40424	0.188908	0.498306	-4.82483	1.40119e-06	1.38301e-05	Mxra8	74761
33.1777	-2.40383	0.188962	0.518293	-4.63797	3.5184e-06	3.11226e-05	Marf1	223989
15.2399	-2.40304	0.189066	0.686648	-3.49967	0.000465837	0.00227942	Zc3h6	78751
30.639	-2.40215	0.189182	0.531542	-4.51922	6.20684e-06	5.13168e-05	Upp1	22271
37.7951	-2.39525	0.190089	0.470624	-5.08952	3.58969e-07	3.98987e-06	Crispld2	78892
99.5341	-2.39318	0.190362	0.331125	-7.22743	4.92226e-13	1.82896e-11	Marveld1	277010
46.6639	-2.38566	0.191357	0.429571	-5.55359	2.79865e-08	4.04665e-07	Ldlrap1	100017
24.3516	-2.38564	0.19136	0.63161	-3.77708	0.000158677	0.000901827	Gstm2	14863
193.83	-2.38108	0.191965	0.254914	-9.34071	9.56861e-21	1.17602e-18	Egfl7	353156
61.6706	-2.38025	0.192076	0.403931	-5.89271	3.79918e-09	6.59798e-08	Tmem167b	67495
7.1848	-2.37751	0.192442	0.839164	-2.83319	0.00460867	0.0162639	Sgms2	74442
17.1629	-2.37624	0.19261	0.673852	-3.52636	0.000421316	0.00209706	Kat5	81601
248.577	-2.37563	0.192692	0.294982	-8.05347	8.04811e-16	4.8524e-14	Ppib	19035
12.6237	-2.37545	0.192716	0.792807	-2.99626	0.00273317	0.0104378	Wdr91	101240
27.9247	-2.37426	0.192875	0.47847	-4.96219	6.97013e-07	7.32064e-06	Tspan14	52588
21.0473	-2.37165	0.193225	0.627598	-3.77892	0.000157508	0.000896377	Entr1	68112
14.6287	-2.3704	0.193391	0.743935	-3.18631	0.00144102	0.00608694	Slc27a3	26568
8.4189	-2.3693	0.19354	0.864358	-2.74111	0.00612326	0.0206674	Dlx2	13392
16.6593	-2.36816	0.193693	0.671764	-3.52528	0.000423033	0.00210364	Abca1	11303
586.232	-2.36701	0.193847	0.237385	-9.97121	2.03733e-23	3.72017e-21	Ppp2r1a	51792
6145.12	-2.36533	0.194073	0.504556	-4.68794	2.75964e-06	2.50823e-05	Timm22	56322
36.3439	-2.36366	0.194298	0.421648	-5.60576	2.07346e-08	3.08893e-07	Sgsm2	97761
118.94	-2.36002	0.194788	0.703694	-3.35376	0.000797203	0.00362924	Evi5	14020
64.5811	-2.35797	0.195065	0.303608	-7.76652	8.06729e-15	4.22607e-13	Ank	11732
16.0462	-2.35206	0.195866	0.66803	-3.52089	0.000430094	0.00213328	Ppie	56031
13.834	-2.35035	0.196098	0.669616	-3.51	0.000448115	0.00221065	Zfp703	353310
75.8318	-2.34814	0.196399	0.366813	-6.40146	1.53898e-10	3.53714e-09	Rnf157	217340
75.2642	-2.34789	0.196433	0.327509	-7.16894	7.55804e-13	2.68353e-11	Ak4	11639
25.1846	-2.34744	0.196494	0.495745	-4.73518	2.1886e-06	2.03452e-05	Lama5	16776
45.1485	-2.34201	0.197235	0.411428	-5.6924	1.25269e-08	1.95506e-07	Unc93b1	54445
6.59977	-2.3415	0.197306	0.895537	-2.61463	0.00893251	0.0282682	Ecscr	68545
97.4209	-2.34109	0.197362	0.424562	-5.51411	3.50541e-08	4.95095e-07	Zbtb20	56490
106.462	-2.33949	0.19758	0.402398	-5.81386	6.10472e-09	1.01151e-07	Atp1a3	232975
159.413	-2.3288	0.19905	0.301468	-7.72486	1.11976e-14	5.61285e-13	Rbms3	207181
11.1055	-2.32528	0.199536	0.741108	-3.13758	0.00170351	0.00702395	Rdm1	66599
441.056	-2.32433	0.199668	0.251277	-9.25008	2.24328e-20	2.70506e-18	Sox9	20682
66.8666	-2.32369	0.199756	0.367161	-6.32881	2.47064e-10	5.49213e-09	Sez6l2	233878
728.261	-2.32301	0.19985	0.223681	-10.3854	2.89065e-25	7.24476e-23	Dusp6	67603
32.1549	-2.32237	0.199939	0.568189	-4.08732	4.36379e-05	0.000287663	Lhx1	16869
853.07	-2.32082	0.200153	0.260932	-8.89436	5.87589e-19	5.44244e-17	Syt1	20979
62.2478	-2.32063	0.20018	0.440998	-5.26223	1.4232e-07	1.73251e-06	Mras	17532
6.18011	-2.31915	0.200385	0.929242	-2.49574	0.0125693	0.0374152	Clstn3	232370
203.997	-2.31665	0.200733	0.340243	-6.80882	9.84006e-12	2.83279e-10	Mcrip1	192173
110.187	-2.31506	0.200954	0.391689	-5.91047	3.41137e-09	5.99782e-08	Ulk3	71742
77.2958	-2.31473	0.201001	0.384704	-6.0169	1.77792e-09	3.30867e-08	Hyi	68180
237.654	-2.31423	0.20107	0.355324	-6.51302	7.36553e-11	1.82454e-09	Hspb8	80888
16.5248	-2.31337	0.20119	0.634949	-3.64339	0.000269068	0.00143301	Ap3m2	64933
325.685	-2.31224	0.201348	0.29419	-7.85967	3.8515e-15	2.12198e-13	Rcc1	100088
8.03487	-2.30795	0.201948	0.83936	-2.74965	0.00596585	0.0202055	Hdhd5	214932
75.096	-2.30783	0.201964	0.451948	-5.1064	3.28356e-07	3.69133e-06	Tln1	21894
392.978	-2.30498	0.202364	0.236501	-9.74615	1.91588e-22	2.82995e-20	Nrxn2	18190
7.1356	-2.30429	0.20246	0.8991	-2.56288	0.0103807	0.031985	Acaa1a	113868
93.8094	-2.30317	0.202617	0.395994	-5.81618	6.0207e-09	1.00335e-07	Pcdh1	75599
10.6807	-2.303	0.202641	0.851629	-2.70423	0.00684619	0.0226705	H2-M3	14991
33.4083	-2.29543	0.203707	0.480495	-4.77723	1.77729e-06	1.69154e-05	Akna	100182
200.693	-2.29535	0.203719	0.303745	-7.55681	4.13072e-14	1.86568e-12	Ubtf	21429
8.15746	-2.29507	0.203758	0.862899	-2.65972	0.00782056	0.0252813	Gipr	381853
33.223	-2.29216	0.204169	0.603213	-3.79993	0.000144739	0.000832053	Plekhg5	269608
12.7152	-2.29129	0.204293	0.676577	-3.38659	0.000707659	0.00328309	Mideas	238317
299.686	-2.28976	0.20451	0.299986	-7.63288	2.2957e-14	1.09084e-12	Dnmt1	13433
26.9432	-2.28561	0.205098	0.521559	-4.38227	1.17449e-05	9.08739e-05	Eef2k	13631
26.0884	-2.28466	0.205234	0.548146	-4.16798	3.07315e-05	0.000210962	Ndrg2	29811
75.341	-2.28363	0.20538	0.374824	-6.09254	1.11136e-09	2.16546e-08	Rlf	109263
77.6069	-2.28242	0.205553	0.35414	-6.44495	1.15635e-10	2.72703e-09	2410002F23Rik	668661
9.64265	-2.28222	0.205581	0.907406	-2.51511	0.0118996	0.0356959	Prkg2	19092
6.99016	-2.28197	0.205617	0.895677	-2.54776	0.0108418	0.0331149	Padi2	18600
33.5544	-2.28099	0.205756	0.665029	-3.42992	0.000603762	0.00285508	Socs5	56468
6.20916	-2.28034	0.205849	0.936167	-2.43583	0.0148578	0.0428794	Lrp5	16973
597.449	-2.27967	0.205945	0.311492	-7.31856	2.50642e-13	9.88799e-12	Ddit4	74747
2663.39	-2.27846	0.206118	0.306076	-7.44409	9.76157e-14	4.17299e-12	Ubc	22190
8.14943	-2.27821	0.206154	0.86875	-2.6224	0.00873136	0.0277484	Npas1	18142
191.473	-2.27687	0.206344	0.69301	-3.28549	0.00101807	0.00449031	Rnf141	67150
61.9678	-2.27151	0.207112	0.399532	-5.68544	1.30473e-08	2.02719e-07	Magef1	76222
13.6353	-2.26992	0.207341	0.690033	-3.28959	0.00100335	0.00443459	Zbed6	667118
26.7512	-2.26847	0.20755	0.821483	-2.76143	0.00575485	0.0195947	Crebrf	77128
381.657	-2.26617	0.207882	0.225458	-10.0514	9.0583e-24	1.75429e-21	Prdx5	54683
832.779	-2.25995	0.208779	0.244848	-9.23001	2.70606e-20	3.20267e-18	Cdca8	52276
115.513	-2.25811	0.209046	0.315352	-7.16059	8.03303e-13	2.82083e-11	Ppp2r2b	72930
697.003	-2.255	0.209497	0.36916	-6.10846	1.00595e-09	1.98121e-08	Calu	12321
10.8517	-2.25115	0.210057	0.835487	-2.69441	0.00705125	0.0231993	Dtx1	14357
755.959	-2.24827	0.210476	0.236077	-9.52344	1.67536e-21	2.23068e-19	Sae1	56459
88.7667	-2.24411	0.211084	0.440976	-5.08896	3.6003e-07	3.99155e-06	Kdm7a	338523
39.9149	-2.24409	0.211088	0.494926	-4.53419	5.78253e-06	4.80887e-05	Fam89a	69627
149.075	-2.23928	0.211792	0.2832	-7.90708	2.63489e-15	1.47071e-13	Atf6b	12915
32.8705	-2.23493	0.212431	0.495623	-4.50934	6.50298e-06	5.33854e-05	Tmem185b	226351
16.7262	-2.23421	0.212538	0.686378	-3.25507	0.00113364	0.00495053	Zfp141	434178
130.147	-2.23414	0.212548	0.336362	-6.64208	3.09292e-11	8.21907e-10	Piezo1	234839
13.1431	-2.2328	0.212746	0.702762	-3.17717	0.00148719	0.00624074	Bax	12028
11.877	-2.23156	0.212929	0.776063	-2.87549	0.00403406	0.0145045	Rrad	56437
26.25	-2.22792	0.213467	0.552942	-4.02921	5.59656e-05	0.000358753	Prkag2	108099
882.431	-2.22714	0.213582	0.292334	-7.61847	2.56704e-14	1.2019e-12	Rcl1	59028
111.374	-2.22683	0.213628	0.377347	-5.90128	3.60692e-09	6.30693e-08	Onecut2	225631
128.01	-2.22654	0.21367	0.338371	-6.5802	4.69827e-11	1.21565e-09	Tmem160	69094
37.5459	-2.22585	0.213773	0.415493	-5.35712	8.45606e-08	1.08085e-06	Prkce	18754
1044.59	-2.22569	0.213797	0.322837	-6.89415	5.41865e-12	1.62585e-10	Usf2	22282
304.853	-2.22324	0.21416	0.273736	-8.12184	4.59183e-16	2.79489e-14	Marchf9	216438
490.034	-2.21884	0.214813	0.269333	-8.2383	1.7467e-16	1.14494e-14	Clcn3	12725
38.3274	-2.21485	0.215409	0.424357	-5.21931	1.79589e-07	2.14333e-06	Ube2e2	218793
20.7578	-2.21468	0.215434	0.481438	-4.60014	4.22213e-06	3.63172e-05	Atm	11920
85.8249	-2.21333	0.215635	0.307641	-7.19455	6.2669e-13	2.26922e-11	Pygo2	68911
21.137	-2.21162	0.215892	0.707874	-3.12431	0.00178221	0.00729433	Adcy7	11513
9.83769	-2.21056	0.216051	0.839991	-2.63164	0.00849728	0.0271124	Gpr3	14748
349.449	-2.20921	0.216253	0.588663	-3.75293	0.000174782	0.000983735	Kif3a	16568
17.7946	-2.20573	0.216776	0.619738	-3.55913	0.000372092	0.00188959	Frg1	14300
88.4452	-2.20337	0.21713	0.336619	-6.54559	5.92626e-11	1.49703e-09	Arf5	11844
167.026	-2.20177	0.217371	0.413192	-5.32868	9.89281e-08	1.24459e-06	Ppp1r15a	17872
36.6293	-2.20115	0.217465	0.426881	-5.15635	2.51815e-07	2.90759e-06	Slc12a4	20498
11.5731	-2.20062	0.217544	0.740353	-2.9724	0.00295484	0.0111577	Hes7	84653
35.875	-2.20044	0.217571	0.41311	-5.32653	1.00109e-07	1.2582e-06	Emp1	13730
134.731	-2.19793	0.21795	0.4608	-4.76981	1.844e-06	1.74574e-05	Thoc2	331401
10.8491	-2.19699	0.218093	0.917956	-2.39335	0.0166954	0.0471918	Cd274	60533
36.5603	-2.19473	0.218434	0.492981	-4.45196	8.50914e-06	6.78926e-05	Kdm1a	99982
346.883	-2.19441	0.218483	0.292832	-7.49374	6.69397e-14	2.93022e-12	Smim14	68552
348.157	-2.19397	0.21855	0.280981	-7.80824	5.7994e-15	3.10159e-13	Ddx6	13209
42.7811	-2.19002	0.219148	0.427259	-5.12574	2.96366e-07	3.35531e-06	Nectin2	19294
17.8518	-2.18931	0.219257	0.587787	-3.72466	0.000195576	0.00108595	Adgra2	78560
160.786	-2.18849	0.219381	0.264185	-8.28392	1.19184e-16	8.10325e-15	Ilkap	67444
206.876	-2.18502	0.219909	0.279377	-7.82107	5.23776e-15	2.86107e-13	2610001J05Rik	66520
98.6238	-2.18268	0.220266	0.25224	-8.6532	5.00748e-18	4.2109e-16	Tmem150c	231503
221.239	-2.17914	0.220808	0.247081	-8.81953	1.1494e-18	1.00627e-16	Prkar2b	19088
8.48566	-2.17824	0.220946	0.919223	-2.36965	0.0178049	0.0497774	Cln6	76524
125.067	-2.17753	0.221054	0.279534	-7.78985	6.70877e-15	3.55816e-13	Kdm4a	230674
358.574	-2.17702	0.221132	0.231616	-9.39926	5.49497e-21	6.95413e-19	Kdelr1	68137
343.132	-2.1764	0.221227	0.267024	-8.15059	3.62154e-16	2.26914e-14	Glg1	20340
30.814	-2.17615	0.221266	0.444896	-4.89136	1.00141e-06	1.01911e-05	Tmem138	72982
48.8515	-2.17478	0.221475	0.524782	-4.14417	3.41046e-05	0.000232246	Nck2	17974
124.247	-2.17372	0.221638	0.306692	-7.08763	1.36433e-12	4.52957e-11	Stim1	20866
90.1307	-2.16558	0.222893	0.344923	-6.27843	3.42007e-10	7.44724e-09	Rprd1b	70470
104.884	-2.15929	0.223866	0.291808	-7.39969	1.36503e-13	5.73941e-12	Gh	14599
14.7685	-2.15884	0.223936	0.63931	-3.37684	0.000733246	0.00338433	Gipc1	67903
10.5324	-2.1575	0.224144	0.735576	-2.93308	0.0033562	0.0124129	Srl	106393
1737.9	-2.15512	0.224514	0.195927	-10.9996	3.83672e-28	1.6347e-25	Enc1	13803
20.7169	-2.15501	0.224532	0.595293	-3.62008	0.000294507	0.00155004	Tmem158	72309
18.2617	-2.15383	0.224715	0.712893	-3.02125	0.00251731	0.00974743	Plekho2	102595
20.501	-2.15242	0.224935	0.526671	-4.08684	4.37281e-05	0.00028811	Klhl8	246293
15.8194	-2.1515	0.225079	0.676364	-3.18098	0.00146779	0.0061735	Csrnp1	215418
155.069	-2.14886	0.225491	0.71243	-3.01624	0.00255933	0.00989215	Pcnx	54604
14.812	-2.14669	0.22583	0.705446	-3.04303	0.00234211	0.00917464	E130311K13Rik	329659
30.1504	-2.14353	0.226325	0.447917	-4.78556	1.70509e-06	1.63376e-05	Zfp809	235047
245.365	-2.14283	0.226436	0.328372	-6.52562	6.77211e-11	1.6808e-09	Arf3	11842
63.6765	-2.14101	0.226721	0.408847	-5.23671	1.63468e-07	1.96377e-06	Irf2	16363
18.5495	-2.14021	0.226846	0.76076	-2.81326	0.00490423	0.0171322	Prkg1	19091
52.1774	-2.13975	0.226918	0.396467	-5.39706	6.77427e-08	8.8809e-07	Tgif1	21815
16.6744	-2.13774	0.227235	0.594839	-3.59382	0.000325868	0.00168975	Tnfrsf12a	27279
590.912	-2.13554	0.227582	0.285942	-7.46846	8.11375e-14	3.50371e-12	Sdcbp	53378
75.4709	-2.13253	0.228058	0.347353	-6.13937	8.285e-10	1.6608e-08	Rell1	100532
766.363	-2.13235	0.228086	0.214608	-9.93602	2.90196e-23	5.09112e-21	Nfkbia	18035
73.7559	-2.13198	0.228144	0.561068	-3.79987	0.000144773	0.000832053	Lgi1	56839
91.3153	-2.1318	0.228174	0.338592	-6.29606	3.05302e-10	6.71664e-09	Rimbp2	231760
120.294	-2.13057	0.228367	0.304456	-6.99796	2.59723e-12	8.34114e-11	Sin3b	20467
288.689	-2.12668	0.228985	0.231525	-9.18553	4.09488e-20	4.67328e-18	Vasp	22323
28.5009	-2.12646	0.22902	0.47987	-4.43132	9.36593e-06	7.3894e-05	Dpf3	70127
54.6356	-2.12612	0.229073	0.508061	-4.18477	2.85454e-05	0.000198729	Enpp5	83965
466.011	-2.12585	0.229116	0.232386	-9.14794	5.80291e-20	6.44981e-18	Etv5	104156
97.8125	-2.12317	0.229542	0.333593	-6.36457	1.95843e-10	4.39941e-09	Reep4	72549
21.5335	-2.12073	0.22993	0.570362	-3.71822	0.000200633	0.00111017	Psd	73728
11.0429	-2.12026	0.230006	0.738934	-2.86935	0.00411322	0.0147559	Sp4	20688
187.875	-2.11972	0.230091	0.295857	-7.16469	7.79625e-13	2.75281e-11	Mapk3	26417
32.7931	-2.11875	0.230247	0.482408	-4.39203	1.12299e-05	8.7259e-05	Wnt3	22415
561.627	-2.11103	0.231482	0.291275	-7.24754	4.24402e-13	1.60494e-11	Scamp1	107767
648.503	-2.11072	0.231531	0.285585	-7.39088	1.4586e-13	6.03362e-12	Phf10	72057
269.82	-2.10958	0.231715	0.234536	-8.99466	2.36966e-19	2.36633e-17	Myt1	17932
10.7229	-2.10788	0.231988	0.74306	-2.83675	0.00455753	0.0161102	Cxcl1	14825
18.9892	-2.10532	0.2324	0.648048	-3.24871	0.0011593	0.00504363	Steap3	68428
103.733	-2.10347	0.232698	0.30645	-6.86399	6.69636e-12	1.97219e-10	Cdk9	107951
77.6049	-2.09907	0.233408	0.292116	-7.18575	6.6838e-13	2.39306e-11	Rpia	19895
100.455	-2.09833	0.233528	0.350127	-5.99306	2.05925e-09	3.77097e-08	Tmem250-ps	109299
118.717	-2.09815	0.233558	0.306668	-6.84176	7.82255e-12	2.28805e-10	Slc6a6	21366
383.547	-2.09785	0.233607	0.219897	-9.54015	1.42631e-21	1.96033e-19	Mtss1	211401
24.2079	-2.09692	0.233757	0.527707	-3.97365	7.07809e-05	0.000441543	Klf11	194655
54.4628	-2.09424	0.234192	0.377427	-5.54873	2.87759e-08	4.14205e-07	Mtr	238505
33.6246	-2.09388	0.23425	0.45361	-4.61602	3.9116e-06	3.40541e-05	Dgat2	67800
35.0635	-2.09334	0.234338	0.449844	-4.65347	3.26399e-06	2.91547e-05	Insyn2b	574403
194.713	-2.09152	0.234633	0.300502	-6.96009	3.40065e-12	1.05827e-10	Irf2bp1	272359
135.095	-2.08541	0.235629	0.294084	-7.09121	1.32944e-12	4.4484e-11	Por	18984
371.281	-2.0848	0.235729	0.206557	-10.0931	5.92816e-24	1.20276e-21	Brox	71678
13.2805	-2.08331	0.235972	0.753472	-2.76495	0.00569314	0.0194104	Vmn2r24	243628
163.388	-2.08262	0.236085	0.268785	-7.74828	9.31434e-15	4.76224e-13	Rp9	55934
45.0962	-2.08237	0.236125	0.431699	-4.82368	1.40936e-06	1.39001e-05	Neurl3	214854
8.10937	-2.07966	0.23657	0.858521	-2.42238	0.0154193	0.0441606	Cdk20	105278
212.249	-2.07454	0.237411	0.224344	-9.24713	2.30598e-20	2.75467e-18	Pfkm	18642
20.9213	-2.07338	0.237602	0.520377	-3.98438	6.76565e-05	0.000422878	Gstm4	14865
69.5008	-2.07248	0.237751	0.374856	-5.52873	3.22558e-08	4.59124e-07	Eno2	13807
193.649	-2.07236	0.237771	0.266597	-7.77336	7.64331e-15	4.03706e-13	Mapkap1	227743
145.732	-2.07148	0.237916	0.297485	-6.9633	3.32388e-12	1.03877e-10	Gid8	76425
5.98509	-2.07141	0.237927	0.875206	-2.36676	0.0179443	0.0500372	Prr9	109314
11.7496	-2.07044	0.238087	0.811735	-2.55063	0.0107528	0.0329115	Fam102a	98952
275.794	-2.06847	0.238413	0.287597	-7.19224	6.37378e-13	2.3014e-11	Ganab	14376
17.9226	-2.06611	0.238803	0.572681	-3.60778	0.000308831	0.00161451	Cc2d2a	231214
18.2595	-2.06209	0.239469	0.514186	-4.0104	6.06155e-05	0.00038451	Tfap4	83383
155.287	-2.05551	0.240564	0.341624	-6.01686	1.77833e-09	3.30867e-08	Vat1	26949
491.398	-2.05449	0.240734	0.288487	-7.1216	1.06682e-12	3.62661e-11	Hpf1	72612
82.061	-2.05424	0.240775	0.288253	-7.12651	1.02944e-12	3.5277e-11	Slc8a1	20541
187.035	-2.05125	0.241276	0.345061	-5.94459	2.77156e-09	4.96164e-08	Fastk	66587
27.2958	-2.05084	0.241343	0.677966	-3.02499	0.00248642	0.00964826	Lpp	210126
146.993	-2.05071	0.241365	0.32658	-6.27937	3.39952e-10	7.41513e-09	Ebpl	68177
104.669	-2.04852	0.241732	0.431211	-4.75062	2.02792e-06	1.8991e-05	Prex1	277360
1944.05	-2.0484	0.241752	0.222438	-9.20886	3.29621e-20	3.8302e-18	S100a6	20200
10.8654	-2.04758	0.24189	0.746042	-2.74459	0.0060587	0.020482	Tprn	97031
271.171	-2.04719	0.241955	0.284309	-7.20057	5.99617e-13	2.1898e-11	Tubb3	22152
94.6797	-2.045	0.242322	0.27774	-7.36302	1.79798e-13	7.27988e-12	Gpr85	64450
15.8135	-2.04337	0.242596	0.648171	-3.15252	0.00161868	0.00671533	Cygb	114886
68.0647	-2.0422	0.242794	0.38683	-5.27931	1.29671e-07	1.59986e-06	Gpr12	14738
46.5453	-2.03916	0.243306	0.597697	-3.41169	0.000645618	0.00302503	Ppp4c	56420
35.8347	-2.039	0.243333	0.567247	-3.59455	0.000324952	0.00168631	Agpat2	67512
52.6527	-2.0368	0.243704	0.354302	-5.74876	8.99022e-09	1.43641e-07	Arhgef25	52666
45.6693	-2.03593	0.243851	0.385893	-5.27589	1.32114e-07	1.6253e-06	Frmd4b	232288
186.769	-2.03339	0.244281	0.236313	-8.60461	7.65761e-18	6.31481e-16	Akap11	219181
89.5612	-2.03274	0.244391	0.373838	-5.43748	5.40408e-08	7.28639e-07	Chst11	58250
7.91559	-2.0302	0.244821	0.818941	-2.47905	0.0131732	0.0388061	St3gal3	20441
25.6218	-2.02992	0.244869	0.538455	-3.76989	0.000163318	0.00092697	Zfp414	328801
26.8505	-2.02885	0.24505	0.529617	-3.83079	0.000127734	0.000746545	Ralb	64143
86.3972	-2.02284	0.246073	0.466145	-4.33951	1.42798e-05	0.000107811	S100a4	20198
172.038	-2.0163	0.247191	0.292509	-6.89314	5.45728e-12	1.6336e-10	Keap1	50868
88.6579	-2.01246	0.247849	0.313971	-6.40971	1.45798e-10	3.36997e-09	Cpe	12876
68.011	-2.00853	0.248527	0.460648	-4.36022	1.29931e-05	9.94479e-05	Gpm6b	14758
78.8643	-2.00124	0.249784	0.302003	-6.62658	3.43548e-11	9.01691e-10	Nab1	17936
10.7768	-2.00073	0.249873	0.753913	-2.6538	0.00795915	0.0256645	Nat14	269854
34.5839	-1.9989	0.25019	0.437081	-4.57331	4.80089e-06	4.06122e-05	Ltbr	17000
88.4083	-1.99575	0.250738	0.343754	-5.80575	6.40795e-09	1.05959e-07	Zmym4	67785
144.817	-1.99462	0.250934	0.46019	-4.33434	1.462e-05	0.000109731	Psip1	101739
26.7586	-1.99306	0.251206	0.571428	-3.48785	0.00048692	0.00236827	Slc4a2	20535
24.9172	-1.98605	0.252429	0.451923	-4.39467	1.1094e-05	8.63606e-05	Cercam	99151
314.244	-1.97888	0.253687	0.194093	-10.1955	2.07673e-24	4.57667e-22	Elavl2	15569
20.4227	-1.97846	0.25376	0.561231	-3.52522	0.00042313	0.00210364	Cacng7	81904
71.1912	-1.97784	0.25387	0.34523	-5.72905	1.00993e-08	1.6016e-07	Dguok	27369
372.703	-1.9766	0.254089	0.202819	-9.74561	1.92619e-22	2.82995e-20	Ube2z	268470
163.548	-1.97527	0.254322	0.322385	-6.12705	8.95238e-10	1.77962e-08	Igf1r	16001
10.9717	-1.9751	0.254352	0.744951	-2.65132	0.00801788	0.0258343	Map6d1	208158
50.3792	-1.97277	0.254763	0.365211	-5.40173	6.60016e-08	8.69724e-07	Frat2	212398
12.2702	-1.9717	0.254952	0.65473	-3.01148	0.00259979	0.0100152	Arhgef19	213649
1518.34	-1.96821	0.25557	0.340726	-5.77653	7.62592e-09	1.24171e-07	Capzb	12345
51.1769	-1.96699	0.255785	0.409491	-4.80351	1.55911e-06	1.51318e-05	Pik3ip1	216505
329.099	-1.96473	0.256188	0.358482	-5.48069	4.23677e-08	5.8356e-07	Gna11	14672
342.031	-1.96364	0.256381	0.298557	-6.5771	4.7971e-11	1.23872e-09	Ddit3	13198
159.778	-1.9612	0.256815	0.299842	-6.54077	6.12011e-11	1.53991e-09	Rita1	100764
9.7407	-1.95781	0.257419	0.777322	-2.51866	0.0117803	0.0354211	Cntnap2	66797
98.7283	-1.95732	0.257506	0.329801	-5.93485	2.94116e-09	5.23593e-08	Borcs6	71923
33.0432	-1.9553	0.257868	0.633531	-3.08635	0.00202632	0.00811417	Rnf167	70510
177.011	-1.95385	0.258126	0.315845	-6.18611	6.16685e-10	1.27342e-08	Kyat1	70266
51.615	-1.9516	0.25853	0.353242	-5.52482	3.29827e-08	4.68428e-07	Cdk2ap2	52004
18.3618	-1.95084	0.258665	0.629737	-3.09787	0.00194919	0.00785948	St6galnac3	20447
284.112	-1.94871	0.259048	0.388344	-5.01799	5.22141e-07	5.64637e-06	Ppig	228005
75.0741	-1.94536	0.25965	0.331481	-5.86869	4.39249e-09	7.48598e-08	Aup1	11993
4885.02	-1.94495	0.259725	0.244647	-7.95	1.86518e-15	1.06432e-13	Tagln2	21346
188.462	-1.94154	0.260338	0.253827	-7.64907	2.02434e-14	9.69107e-13	Tssc4	56844
265.846	-1.93996	0.260623	0.241876	-8.02047	1.05339e-15	6.23326e-14	Card19	68480
9.36339	-1.93949	0.260708	0.745902	-2.6002	0.00931697	0.0292388	Batf3	381319
941.036	-1.938	0.260977	0.24344	-7.96092	1.70764e-15	9.83202e-14	Cotl1	72042
220.877	-1.93732	0.2611	0.296403	-6.53612	6.31364e-11	1.57619e-09	Aldh1b1	72535
452.813	-1.93711	0.261139	0.309344	-6.26199	3.80101e-10	8.22072e-09	Rraga	68441
132.401	-1.93699	0.261161	0.373407	-5.18734	2.13315e-07	2.50376e-06	Dcaf15	212123
145.434	-1.93687	0.261182	0.28705	-6.7475	1.50417e-11	4.20708e-10	Rbpj	19664
97.781	-1.93551	0.261428	0.332133	-5.82753	5.62522e-09	9.42353e-08	Klf6	23849
134.17	-1.93094	0.262258	0.32598	-5.9235	3.15161e-09	5.57177e-08	Fam193b	212483
18.8288	-1.9301	0.26241	0.597901	-3.22813	0.00124601	0.00536968	Chd5	269610
121.675	-1.9294	0.262538	0.293559	-6.57245	4.94931e-11	1.27032e-09	Cdc25b	12531
24.4073	-1.92718	0.262944	0.567391	-3.39656	0.000682397	0.0031764	Zfp335	329559
150.803	-1.92705	0.262966	0.270421	-7.12612	1.03237e-12	3.52827e-11	Bmt2	101148
29.7236	-1.92648	0.26307	0.607476	-3.17129	0.00151765	0.00634773	Mks1	380718
121.315	-1.92571	0.26321	0.722878	-2.66395	0.00772283	0.0250463	Man1a2	17156
75.0263	-1.9248	0.263376	0.366851	-5.24683	1.54739e-07	1.86945e-06	Pigf	18701
332.387	-1.92471	0.263394	0.28721	-6.7014	2.06426e-11	5.602e-10	Anxa2	12306
207.912	-1.92273	0.263755	0.233234	-8.2438	1.66833e-16	1.1049e-14	1810030O07Rik	69155
14.2513	-1.91742	0.264728	0.769881	-2.49054	0.012755	0.0378093	Nipal3	74552
18.4976	-1.91476	0.265216	0.680839	-2.81236	0.00491797	0.0171659	Dlx1	13390
529.736	-1.91333	0.265479	0.232997	-8.21182	2.17861e-16	1.40641e-14	Ttyh3	78339
72.8708	-1.91313	0.265516	0.397653	-4.81106	1.50135e-06	1.46715e-05	Zbtb17	22642
413.508	-1.9041	0.267183	0.227571	-8.36706	5.90713e-17	4.26582e-15	Arl6ip1	54208
58.479	-1.90269	0.267443	0.347279	-5.47886	4.28076e-08	5.88984e-07	P3h4	66180
616.267	-1.90256	0.267469	0.286905	-6.63132	3.32695e-11	8.78617e-10	Itm2c	64294
73.1039	-1.90102	0.267753	0.31637	-6.00887	1.86824e-09	3.46478e-08	Rchy1	68098
24.2729	-1.90047	0.267855	0.546728	-3.47609	0.000508783	0.00246336	Cops7b	26895
479.706	-1.89575	0.268734	0.27908	-6.79285	1.0994e-11	3.13672e-10	Septin8	20362
785.826	-1.89478	0.268914	0.267283	-7.08906	1.35028e-12	4.50632e-11	Atp6v1a	11964
125.087	-1.89245	0.269349	0.347107	-5.45207	4.97873e-08	6.75564e-07	R3hdm4	109284
213.311	-1.88933	0.269932	0.272684	-6.92864	4.2491e-12	1.29623e-10	Zfp292	30046
33.1167	-1.88844	0.2701	0.45394	-4.1601	3.18102e-05	0.000217808	Extl1	56219
128.536	-1.88743	0.270288	0.337099	-5.59905	2.15535e-08	3.19973e-07	Fundc2	67391
25.5004	-1.88743	0.270288	0.548489	-3.44114	0.000579259	0.00275031	Slc39a4	72027
30.0645	-1.88639	0.270482	0.524278	-3.59808	0.000320578	0.00166706	Pbxip1	229534
68.5263	-1.88619	0.270521	0.413499	-4.56152	5.07843e-06	4.27337e-05	Kat2a	14534
63.7124	-1.88541	0.270666	0.340756	-5.53303	3.14747e-08	4.50515e-07	Chmp1a	234852
15.9884	-1.88473	0.270794	0.658099	-2.86391	0.00418453	0.0149655	Bend6	320705
48.9895	-1.88431	0.270873	0.454959	-4.14172	3.44718e-05	0.000234372	Dgat1	13350
21.4235	-1.88098	0.271499	0.649583	-2.89568	0.00378343	0.013723	Carf	241066
559.521	-1.87976	0.271728	0.550516	-3.41455	0.000638884	0.00299678	Myadm	50918
101.773	-1.87867	0.271934	0.464301	-4.04623	5.20482e-05	0.000337535	Crebbp	12914
483.795	-1.87806	0.272049	0.228904	-8.20458	2.31404e-16	1.4789e-14	Tpi1	21991
221.899	-1.87589	0.272459	0.318021	-5.89863	3.66523e-09	6.3914e-08	Ltbp4	108075
14.7928	-1.87374	0.272865	0.750069	-2.49809	0.0124863	0.0371854	Ccdc120	54648
51.8707	-1.87224	0.273149	0.426081	-4.3941	1.1123e-05	8.65335e-05	Orai1	109305
123.708	-1.87127	0.273333	0.337164	-5.55003	2.85627e-08	4.11599e-07	Smc2	14211
1263.37	-1.87028	0.27352	0.324532	-5.76303	8.26184e-09	1.33001e-07	App	11820
29.9622	-1.86986	0.2736	0.751691	-2.48754	0.0128632	0.0380507	Mus81	71711
11.2961	-1.86977	0.273617	0.769712	-2.42918	0.0151328	0.0434669	Zfp799	240064
205.29	-1.86911	0.273742	0.387691	-4.82114	1.42741e-06	1.40455e-05	Luc7l3	67684
19.5296	-1.8683	0.273896	0.515497	-3.62427	0.000289774	0.00152927	Them4	75778
19.9305	-1.86631	0.274275	0.5539	-3.36939	0.000753344	0.00346251	Fut11	73068
11.2045	-1.86322	0.274862	0.741972	-2.51117	0.0120331	0.0360288	Klhl33	546611
26.1596	-1.85661	0.276124	0.521607	-3.55941	0.000371689	0.00188959	Adora2a	11540
2130.46	-1.85621	0.276201	0.483149	-3.8419	0.000122087	0.000717808	Dennd4a	102442
586.019	-1.85591	0.276258	0.347695	-5.33776	9.41007e-08	1.18853e-06	Arpc4	68089
25.0501	-1.84977	0.277437	0.50407	-3.66966	0.000242869	0.00131373	Pex6	224824
263.012	-1.84753	0.277869	0.227216	-8.13113	4.25297e-16	2.62616e-14	Syt4	20983
164.302	-1.84693	0.277984	0.258204	-7.15298	8.4916e-13	2.96556e-11	Fosl2	14284
18.395	-1.84687	0.277995	0.696935	-2.64999	0.00804944	0.0259098	Klc2	16594
27.1017	-1.84063	0.279199	0.777236	-2.36818	0.0178758	0.0499209	Uap1l1	227620
160.139	-1.8398	0.27936	0.266277	-6.90935	4.86882e-12	1.47123e-10	Elfn2	207393
148.183	-1.83902	0.279512	0.377183	-4.87566	1.08445e-06	1.09404e-05	Irf2bp2	270110
564.274	-1.83445	0.280399	0.247964	-7.39803	1.38217e-13	5.7735e-12	Tm9sf3	107358
499.336	-1.83265	0.280748	0.247571	-7.40252	1.33622e-13	5.63681e-12	Sox4	20677
298.799	-1.83208	0.28086	0.239355	-7.65423	1.94479e-14	9.3805e-13	Foxn3	71375
56.5381	-1.83184	0.280906	0.511455	-3.58163	0.000341458	0.00176008	Arap1	69710
82.2361	-1.83135	0.281001	0.319274	-5.736	9.69404e-09	1.545e-07	Arfip1	99889
179.778	-1.83033	0.2812	0.329733	-5.55096	2.84109e-08	4.10337e-07	Zfp704	170753
1981.5	-1.83014	0.281237	0.264956	-6.90736	4.93772e-12	1.48854e-10	Ppp1r14b	18938
54.0832	-1.83014	0.281238	0.468515	-3.90625	9.37413e-05	0.000567062	Sardh	192166
167.664	-1.8301	0.281245	0.279562	-6.54632	5.89736e-11	1.49268e-09	Triap1	69076
106.656	-1.82904	0.281452	0.334984	-5.46008	4.75927e-08	6.47159e-07	Ino80e	233875
174.854	-1.82768	0.281717	0.260029	-7.02876	2.08378e-12	6.77733e-11	Sel1l3	231238
827.637	-1.826	0.282045	0.251029	-7.27407	3.48805e-13	1.34696e-11	U2af1	108121
161.271	-1.82232	0.282766	0.274408	-6.64091	3.11756e-11	8.26735e-10	Chtf8	214987
95.8039	-1.8221	0.28281	0.337286	-5.40223	6.58185e-08	8.69103e-07	Csrp1	13007
225.535	-1.82126	0.282974	0.334696	-5.44153	5.28262e-08	7.1528e-07	Gga1	106039
592.287	-1.82091	0.283043	0.205043	-8.88058	6.65097e-19	6.07234e-17	Tmx1	72736
30.3024	-1.82008	0.283204	0.510557	-3.5649	0.000363996	0.0018551	Sspn	16651
20.3985	-1.81946	0.283328	0.687444	-2.6467	0.00812819	0.026137	Tuba4a	22145
31.9667	-1.81822	0.28357	0.500181	-3.63513	0.000277838	0.00147419	Tecpr1	70381
171.735	-1.81641	0.283926	0.250014	-7.26525	3.72348e-13	1.42924e-11	Tef	21685
574.777	-1.81587	0.284033	0.179463	-10.1184	4.58024e-24	9.59748e-22	Atp2b1	67972
37.9287	-1.81267	0.284663	0.394348	-4.59664	4.29365e-06	3.68332e-05	Chfr	231600
176.267	-1.81266	0.284666	0.212452	-8.53208	1.43734e-17	1.14112e-15	Samd5	320825
18.3201	-1.80978	0.285234	0.570815	-3.17053	0.00152162	0.00636017	Zfp322a	218100
45.0539	-1.80717	0.285751	0.423626	-4.26596	1.99046e-05	0.000144721	Spring1	76792
138.918	-1.80695	0.285794	0.473352	-3.81735	0.000134891	0.000783006	Hdac5	15184
115.562	-1.80635	0.285913	0.254405	-7.1003	1.24486e-12	4.17633e-11	Camk1d	227541
44.8653	-1.80536	0.286109	0.598495	-3.0165	0.00255711	0.00988655	Abhd14a	68644
23.048	-1.8052	0.286141	0.615179	-2.93443	0.00334163	0.0123626	Trim13	66597
89.3864	-1.80207	0.286763	0.386796	-4.65897	3.17801e-06	2.84862e-05	Mpnd	68047
11.1311	-1.80188	0.286801	0.726121	-2.48151	0.0130827	0.0385835	Vps37d	194309
24.914	-1.79959	0.287257	0.520543	-3.45713	0.000545952	0.00261949	Ttll5	320244
114.067	-1.79918	0.287338	0.374816	-4.80017	1.58528e-06	1.53624e-05	Mier3	218613
474.605	-1.79819	0.287535	0.270604	-6.64509	3.03034e-11	8.1033e-10	Nfe2l1	18023
199.697	-1.79725	0.287723	0.276435	-6.50151	7.95153e-11	1.96209e-09	Tent5a	212943
11.1031	-1.79545	0.288082	0.694497	-2.58525	0.00973098	0.0302778	Bmf	171543
34.9258	-1.79535	0.288102	0.506638	-3.54365	0.000394636	0.00198514	Fam13c	71721
92.0258	-1.79377	0.288416	0.348111	-5.15288	2.56516e-07	2.95387e-06	Sptssa	104725
209.182	-1.79303	0.288565	0.274127	-6.54087	6.11616e-11	1.53991e-09	Lamtor1	66508
122.574	-1.79288	0.288595	0.362807	-4.94169	7.74488e-07	8.04838e-06	Zmym3	56364
135.472	-1.78946	0.28928	0.288707	-6.1982	5.71124e-10	1.19088e-08	Tspan31	67125
19.8853	-1.78862	0.289449	0.550445	-3.2494	0.00115647	0.00503303	Prkd2	101540
13.4997	-1.78748	0.289677	0.728037	-2.45521	0.0140802	0.0410149	Adcy3	104111
78.8549	-1.78743	0.289687	0.385083	-4.64167	3.456e-06	3.06768e-05	Lgals8	56048
20.6995	-1.78452	0.290272	0.590845	-3.02029	0.00252532	0.00977548	Nfkb2	18034
54.7755	-1.78256	0.290668	0.407067	-4.37903	1.19211e-05	9.21294e-05	Trim56	384309
245.751	-1.78217	0.290746	0.30758	-5.79417	6.86592e-09	1.12802e-07	Cnppd1	69171
24.8093	-1.77996	0.291191	0.545519	-3.26288	0.00110285	0.00482597	Scrn2	217140
29.7968	-1.77858	0.291471	0.557847	-3.18829	0.00143119	0.00605344	Elk1	13712
12.7773	-1.77814	0.291559	0.714344	-2.48919	0.0128034	0.0379163	Bckdha	12039
76.0067	-1.77768	0.291653	0.398624	-4.45953	8.21393e-06	6.5866e-05	Fbxo46	243867
665.9	-1.77703	0.291783	0.273859	-6.48888	8.64788e-11	2.09748e-09	Psmd8	57296
616.485	-1.77688	0.291814	0.258334	-6.87822	6.06057e-12	1.80574e-10	Acsl4	50790
220.718	-1.77622	0.291948	0.314498	-5.64778	1.6253e-08	2.47906e-07	Sh3rf1	59009
49.9128	-1.76883	0.293447	0.565769	-3.12642	0.0017695	0.00725161	Ankrd37	654824
504.175	-1.76829	0.293556	0.262148	-6.74538	1.52623e-11	4.25944e-10	Cpsf2	51786
34.5748	-1.76772	0.293672	0.508852	-3.47394	0.000512872	0.0024794	Ppp4r1l-ps	100043911
14.2202	-1.7669	0.293839	0.566451	-3.11925	0.00181311	0.00739242	Ppm1m	67905
54.0782	-1.7654	0.294145	0.366433	-4.81781	1.45143e-06	1.426e-05	Mif4gd	69674
90.4714	-1.76539	0.294146	0.382152	-4.61961	3.84468e-06	3.35445e-05	Stk11	20869
113.575	-1.76432	0.294366	0.31263	-5.64347	1.66659e-08	2.52973e-07	Camsap2	67886
159.018	-1.76198	0.294844	0.233189	-7.55601	4.15632e-14	1.87064e-12	Usp12	22217
73.3584	-1.76193	0.294854	0.348417	-5.05694	4.26031e-07	4.66626e-06	Fam43a	224093
336.693	-1.76117	0.295009	0.288614	-6.10217	1.04641e-09	2.04513e-08	Tollip	54473
245.393	-1.76108	0.295028	0.263727	-6.67765	2.42807e-11	6.5476e-10	Nudt16l1	66911
104.529	-1.76048	0.295151	0.328929	-5.35215	8.69156e-08	1.10653e-06	Sctr	319229
33.0957	-1.7597	0.29531	0.394865	-4.45646	8.33226e-06	6.65643e-05	Manbal	69161
26.7343	-1.75953	0.295345	0.509596	-3.45279	0.00055483	0.00265214	Ppp1r13b	21981
214.302	-1.75503	0.296267	0.262454	-6.68699	2.27805e-11	6.15604e-10	Supt16	114741
67.3301	-1.75411	0.296455	0.384636	-4.56045	5.10435e-06	4.29236e-05	Zfp655	72611
19.2025	-1.75304	0.296676	0.56001	-3.13037	0.00174586	0.0071708	Lrrc49	102747
174.323	-1.75049	0.297201	0.357323	-4.8989	9.63737e-07	9.84691e-06	Pim1	18712
2789.04	-1.74865	0.297581	0.266932	-6.55091	5.71868e-11	1.4532e-09	Ptma	19231
33.5104	-1.74722	0.297875	0.477682	-3.65771	0.000254482	0.00136693	Rabgef1	56715
1126.78	-1.7466	0.298003	0.234431	-7.45038	9.30702e-14	3.99202e-12	Zdhhc2	70546
17.0485	-1.74612	0.298103	0.676067	-2.58276	0.00980142	0.0304674	Ambra1	228361
16.1571	-1.74526	0.298281	0.734916	-2.37477	0.0175598	0.049195	Mpp2	50997
173.553	-1.74372	0.298598	0.26853	-6.4936	8.38098e-11	2.04049e-09	Tmtc2	278279
30.035	-1.74372	0.298598	0.58626	-2.97432	0.00293643	0.0111046	Dusp10	63953
129.119	-1.74176	0.299005	0.279824	-6.22448	4.83143e-10	1.01907e-08	Scarb1	20778
20.588	-1.74087	0.299188	0.722181	-2.41058	0.0159272	0.0454118	Il6	16193
28.543	-1.7381	0.299764	0.464701	-3.74026	0.000183829	0.00102828	Micall1	27008
20.0308	-1.73743	0.299903	0.54503	-3.18777	0.00143374	0.0060622	Arnt	11863
168.162	-1.7326	0.300909	0.313337	-5.5295	3.21137e-08	4.57612e-07	Adprs	100206
16.5246	-1.73136	0.301168	0.72143	-2.3999	0.0163997	0.0465203	Kcnmb4	58802
21.723	-1.73002	0.301449	0.497628	-3.47652	0.000507958	0.00246029	Srrm3	58212
1096.94	-1.72969	0.301517	0.23492	-7.36289	1.79975e-13	7.27988e-12	Srp14	20813
49.1607	-1.72823	0.301823	0.364934	-4.73572	2.18282e-06	2.03063e-05	Zeb1	21417
242.075	-1.72809	0.301852	0.234137	-7.38067	1.575e-13	6.47321e-12	Syf2	68592
33.9351	-1.72604	0.302281	0.478072	-3.61041	0.000305709	0.00160015	B4galt3	57370
113.392	-1.72477	0.302547	0.277378	-6.21811	5.03192e-10	1.05786e-08	Senp7	66315
97.1043	-1.72344	0.302826	0.358758	-4.80391	1.55595e-06	1.5124e-05	Map1lc3a	66734
139.024	-1.7234	0.302835	0.265681	-6.48671	8.77328e-11	2.11985e-09	Pja2	224938
23.9051	-1.723	0.302919	0.572371	-3.01028	0.00261009	0.0100428	Phactr2	215789
387.945	-1.72281	0.302957	0.227953	-7.55777	4.10045e-14	1.86105e-12	Chic2	74277
368.787	-1.72113	0.303311	0.248341	-6.93053	4.19254e-12	1.28204e-10	Snrpb2	20639
31.4124	-1.72041	0.303462	0.426911	-4.02991	5.57985e-05	0.0003584	Rb1	19645
26.6886	-1.71856	0.303852	0.582707	-2.94927	0.00318529	0.0118848	Cpne1	266692
54.4698	-1.71778	0.304017	0.342549	-5.0147	5.31165e-07	5.72457e-06	Bloc1s2	73689
63.1136	-1.71753	0.304069	0.339407	-5.0604	4.18386e-07	4.58646e-06	Smim1	68859
91.3282	-1.71651	0.304285	0.325559	-5.27249	1.34586e-07	1.65012e-06	Ankrd6	140577
16.27	-1.7164	0.304306	0.600895	-2.85641	0.00428457	0.015289	Tcp11l2	216198
131.141	-1.7149	0.304624	0.272872	-6.28462	3.28648e-10	7.20544e-09	Oaz2	18247
58.077	-1.71326	0.30497	0.360802	-4.74849	2.04942e-06	1.91349e-05	Dnaaf5	433956
11.8972	-1.7125	0.305132	0.713204	-2.40113	0.0163445	0.0463845	Arhgdib	11857
25.0903	-1.7124	0.305152	0.479144	-3.57387	0.000351749	0.0018013	Fancc	14088
120.845	-1.71059	0.305536	0.26766	-6.39089	1.64924e-10	3.76439e-09	Tmem161a	234371
49.8263	-1.71031	0.305595	0.367817	-4.64988	3.32124e-06	2.95627e-05	Dusp8	18218
97.5323	-1.70479	0.306765	0.312225	-5.46014	4.75752e-08	6.47159e-07	Enpp1	18605
164.087	-1.70101	0.307571	0.305246	-5.57259	2.50983e-08	3.66636e-07	Mapk8ip1	19099
104.385	-1.70089	0.307597	0.305746	-5.56307	2.6507e-08	3.84578e-07	Rab2b	76338
74.4935	-1.70031	0.30772	0.413297	-4.11402	3.88827e-05	0.000260072	Gm9732	108168154
118.236	-1.70008	0.307768	0.32682	-5.2019	1.97263e-07	2.33033e-06	Senp6	215351
13.0948	-1.69919	0.307959	0.580202	-2.92862	0.00340475	0.0125597	Mxd1	17119
28.5369	-1.69744	0.308334	0.457883	-3.70714	0.000209615	0.00115288	Adam19	11492
891.845	-1.69623	0.308591	0.256761	-6.60627	3.94124e-11	1.0281e-09	Lig1	16881
40.9494	-1.69474	0.308911	0.461035	-3.67594	0.000236974	0.00128348	Mau2	74549
842.246	-1.69425	0.309016	0.167043	-10.1426	3.57453e-24	7.61494e-22	Ywhag	22628
47.9194	-1.6941	0.309047	0.375352	-4.51338	6.38041e-06	5.25479e-05	Zbtb22	81630
715.635	-1.69373	0.309127	0.211409	-8.01159	1.13231e-15	6.63906e-14	Rtcb	28088
1259.4	-1.69339	0.309199	0.236069	-7.1733	7.32115e-13	2.60666e-11	Romo1	67067
61.3865	-1.69238	0.309415	0.363555	-4.65509	3.23832e-06	2.90065e-05	Dtx3l	209200
126.13	-1.6914	0.309626	0.330755	-5.11376	3.15813e-07	3.56287e-06	Stard5	170460
77.6506	-1.69095	0.309722	0.393089	-4.3017	1.69489e-05	0.000125009	Dgkh	380921
27.4553	-1.68846	0.310258	0.547017	-3.08667	0.00202413	0.00811048	Nceh1	320024
1778.63	-1.6866	0.310659	0.245361	-6.87395	6.24473e-12	1.85628e-10	Atp6v1b2	11966
34.6996	-1.68609	0.310767	0.444602	-3.79237	0.000149219	0.000854532	Pnpo	103711
11.2281	-1.68576	0.310838	0.711883	-2.36804	0.0178828	0.0499274	Dcdc2a	195208
35.1583	-1.68525	0.31095	0.462546	-3.64342	0.000269043	0.00143301	Zfp768	233890
42.9202	-1.685	0.311003	0.696224	-2.4202	0.015512	0.0443765	Lmln	239833
20.65	-1.68379	0.311264	0.571663	-2.94542	0.00322518	0.0120098	Pbx4	80720
447.598	-1.68318	0.311395	0.298133	-5.64573	1.64478e-08	2.50281e-07	Crmp1	12933
98.9088	-1.68166	0.311723	0.395663	-4.25024	2.1354e-05	0.000154207	Lsm5	66373
96.2033	-1.68095	0.311877	0.469589	-3.57962	0.00034409	0.00176917	Klf3	16599
50.2411	-1.67967	0.312154	0.462702	-3.63013	0.000283279	0.00149747	Rnf182	328234
111.232	-1.67731	0.312666	0.357799	-4.68784	2.76097e-06	2.50823e-05	Kcnq2	16536
59.6615	-1.67675	0.312787	0.325655	-5.14884	2.62101e-07	3.00734e-06	Foxred2	239554
255.186	-1.6766	0.31282	0.249107	-6.73043	1.69161e-11	4.68013e-10	Thra	21833
33.4691	-1.67604	0.312941	0.508322	-3.2972	0.00097655	0.00434015	Sting1	72512
702.903	-1.6757	0.313014	0.240122	-6.97855	2.98252e-12	9.43627e-11	Itgb1	16412
233.105	-1.67361	0.313469	0.237617	-7.04328	1.87766e-12	6.15392e-11	Ccdc50	67501
150.379	-1.67358	0.313475	0.262807	-6.36807	1.91415e-10	4.31512e-09	Tacc1	320165
93.9924	-1.67295	0.313612	0.447306	-3.74005	0.000183984	0.00102828	Ube2m	22192
59.3026	-1.67203	0.313811	0.326065	-5.12791	2.92974e-07	3.31986e-06	Hip1	215114
116.742	-1.67154	0.313919	0.337119	-4.95829	7.11167e-07	7.43874e-06	Mlst8	56716
152.12	-1.67067	0.314108	0.298574	-5.59547	2.20021e-08	3.25498e-07	Rnf20	109331
58.1967	-1.66918	0.314433	0.349276	-4.77895	1.76211e-06	1.67834e-05	Gria2	14800
571.739	-1.66792	0.314707	0.227013	-7.34725	2.02332e-13	8.08686e-12	Cbx6	494448
126.455	-1.6679	0.314712	0.370944	-4.49635	6.91297e-06	5.63891e-05	G6pc3	68401
207.303	-1.66728	0.314846	0.268056	-6.2199	4.97463e-10	1.04754e-08	Lsm7	66094
52.349	-1.66614	0.315096	0.451868	-3.68723	0.00022671	0.00123416	Zfp740	68744
6326.54	-1.66492	0.315361	0.269375	-6.18069	6.38212e-10	1.31575e-08	Actb	11461
129.881	-1.66385	0.315595	0.352944	-4.71421	2.42655e-06	2.23459e-05	Dcaf1	321006
219.915	-1.66308	0.315763	0.230833	-7.20471	5.81693e-13	2.13043e-11	Emc3	66087
67.1815	-1.66286	0.315813	0.332239	-5.005	5.58635e-07	5.9853e-06	Insr	16337
82.2062	-1.66228	0.315939	0.359665	-4.62175	3.80518e-06	3.32908e-05	Hdac4	208727
3565.69	-1.66111	0.316196	0.196335	-8.46059	2.66027e-17	1.97783e-15	Psap	19156
59.8193	-1.66045	0.31634	0.351459	-4.72446	2.30733e-06	2.13558e-05	Pik3c2a	18704
110.06	-1.65842	0.316786	0.292917	-5.66174	1.49844e-08	2.30482e-07	Kif26a	668303
21.0913	-1.65377	0.317809	0.591324	-2.79672	0.00516238	0.0178871	Gnpda2	67980
102.187	-1.65223	0.318148	0.319536	-5.17072	2.3319e-07	2.72452e-06	Dapk1	69635
35.0198	-1.65171	0.318264	0.499235	-3.30847	0.000938072	0.00418807	Rab8b	235442
24.3087	-1.64964	0.31872	0.475832	-3.46685	0.000526588	0.0025409	Plekhm3	241075
38.5912	-1.6473	0.319237	0.428669	-3.84283	0.000121626	0.000715754	Gripap1	54645
400.557	-1.64573	0.319585	0.237401	-6.93227	4.14131e-12	1.27246e-10	Phf13	230936
20.9946	-1.64509	0.319727	0.481602	-3.41586	0.00063581	0.00298345	Cacna1g	12291
33.403	-1.63567	0.321822	0.522702	-3.12926	0.00175249	0.00719575	Atp10d	231287
48.649	-1.63563	0.321831	0.408255	-4.00638	6.16556e-05	0.000389947	Asic1	11419
82.7324	-1.63338	0.322331	0.325782	-5.01374	5.33827e-07	5.74842e-06	Dck	13178
162.29	-1.63333	0.322343	0.273504	-5.97187	2.34551e-09	4.25857e-08	Rbbp6	19647
497.857	-1.63276	0.32247	0.275762	-5.92092	3.20141e-09	5.65199e-08	Neo1	18007
67.4538	-1.62995	0.323099	0.440263	-3.70222	0.000213722	0.00117144	Tmem120a	215210
1428.95	-1.6298	0.323133	0.27778	-5.86724	4.431e-09	7.54155e-08	Calm2	12314
14.9368	-1.62743	0.323664	0.614597	-2.64797	0.00809768	0.0260585	Suox	211389
115.241	-1.62608	0.323967	0.344335	-4.72238	2.33097e-06	2.1559e-05	Mapk8ip2	60597
29.3239	-1.62604	0.323977	0.480161	-3.38644	0.000708066	0.00328309	Mex3b	108797
679.485	-1.62308	0.324641	0.32325	-5.02113	5.1368e-07	5.56428e-06	Llgl1	16897
46.001	-1.62249	0.324776	0.363847	-4.45925	8.22486e-06	6.59123e-05	Ano10	102566
178.951	-1.61994	0.32535	0.325518	-4.97648	6.47521e-07	6.85717e-06	Maf1	68877
1725.73	-1.61811	0.325762	0.299438	-5.40382	6.52366e-08	8.6231e-07	Scg2	20254
654.375	-1.61669	0.326083	0.231765	-6.97554	3.04699e-12	9.61646e-11	Lypla2	26394
86.5236	-1.61457	0.326562	0.417679	-3.86558	0.000110826	0.000658569	Cab39	12283
995.358	-1.614	0.326691	0.208303	-7.74835	9.3096e-15	4.76224e-13	Tmem50a	71817
327.399	-1.61338	0.326832	0.243359	-6.6296	3.3659e-11	8.85246e-10	Coprs	66423
90.3175	-1.61073	0.327431	0.454073	-3.54731	0.000389192	0.00196549	Nupr1	56312
116.315	-1.60986	0.327631	0.294223	-5.47155	4.46106e-08	6.1116e-07	Thap3	69876
30.6403	-1.60975	0.327654	0.433035	-3.71737	0.000201305	0.00111341	Arhgap31	12549
41.5043	-1.60908	0.327806	0.455499	-3.53257	0.000411538	0.0020548	Fhod1	234686
405.353	-1.60737	0.328196	0.238479	-6.74009	1.58287e-11	4.39832e-10	Jarid2	16468
89.7674	-1.60538	0.32865	0.307128	-5.22705	1.72232e-07	2.06323e-06	Cir1	66935
35.1369	-1.60468	0.328808	0.416619	-3.85168	0.00011731	0.000693874	Nova2	384569
58.766	-1.60447	0.328855	0.384547	-4.17237	3.01448e-05	0.000207603	Smpd1	20597
1183.35	-1.60445	0.328862	0.229167	-7.00123	2.53733e-12	8.1693e-11	Psma7	26444
105.538	-1.60362	0.329049	0.358195	-4.47696	7.57128e-06	6.11346e-05	Rhbdd3	279766
60.1643	-1.60234	0.329343	0.607538	-2.63743	0.0083537	0.0267143	Tmem161b	72745
305.021	-1.60031	0.329807	0.251846	-6.35431	2.09366e-10	4.68672e-09	Spag7	216873
291.7	-1.59648	0.330682	0.298667	-5.34537	9.02345e-08	1.14422e-06	Csnk1e	27373
261.207	-1.59406	0.331239	0.31537	-5.05455	4.31398e-07	4.721e-06	Get4	67604
108.448	-1.59375	0.33131	0.32423	-4.91548	8.85648e-07	9.09996e-06	Actr5	109275
62.7481	-1.59347	0.331374	0.326658	-4.87809	1.07117e-06	1.08205e-05	Borcs5	67774
107.333	-1.59297	0.331489	0.286237	-5.56521	2.61844e-08	3.80329e-07	Pfdn1	67199
16.5196	-1.59284	0.331519	0.638797	-2.4935	0.0126492	0.0375743	Rnf227	80515
13.6532	-1.59211	0.331685	0.654235	-2.43355	0.0149516	0.0430627	Acacb	100705
365.765	-1.59047	0.332062	0.381734	-4.16645	3.0938e-05	0.000212151	Nudt21	68219
16.1588	-1.59034	0.332094	0.593791	-2.67827	0.00740026	0.024161	Mmp15	17388
553.496	-1.58807	0.332616	0.235714	-6.73729	1.61372e-11	4.47431e-10	Map4k4	26921
74.8843	-1.58436	0.333473	0.384018	-4.12575	3.69532e-05	0.000249385	Styx	56291
333.125	-1.58335	0.333707	0.352443	-4.49249	7.03957e-06	5.73119e-05	Chmp3	66700
145.159	-1.58282	0.333828	0.330069	-4.79544	1.62321e-06	1.56392e-05	H1f2	50708
210.297	-1.5825	0.333903	0.269563	-5.87061	4.34203e-09	7.40985e-08	Ube3c	100763
197.297	-1.58165	0.334099	0.252171	-6.27214	3.56112e-10	7.71495e-09	Timm44	21856
76.1945	-1.58131	0.334179	0.441526	-3.58146	0.000341683	0.00176034	Lrig2	269473
48.3026	-1.58086	0.334283	0.388762	-4.06639	4.77468e-05	0.000312493	Shtn1	71653
60.8995	-1.58068	0.334325	0.457683	-3.45365	0.000553057	0.00264565	Tbx20	57246
146.223	-1.58045	0.334377	0.266784	-5.9241	3.1401e-09	5.55911e-08	Sgta	52551
239.254	-1.58029	0.334414	0.366559	-4.31115	1.62406e-05	0.00012069	Mfsd10	68294
61.1957	-1.57961	0.334573	0.370684	-4.26132	2.03223e-05	0.000147507	Insig2	72999
93.341	-1.57852	0.334825	0.388974	-4.05816	4.94606e-05	0.000323048	Gtf3c1	233863
93.6952	-1.57819	0.334902	0.302696	-5.21377	1.85039e-07	2.19811e-06	Gsn	227753
29.0149	-1.57694	0.335193	0.579936	-2.71915	0.0065449	0.0218311	Gm10054	100043299
168.413	-1.57541	0.335548	0.393922	-3.99929	6.35323e-05	0.000400232	Klf10	21847
14.3034	-1.57396	0.335886	0.581821	-2.70523	0.00682572	0.0226261	Usp27x	54651
118.437	-1.57393	0.335892	0.32585	-4.83023	1.36375e-06	1.35127e-05	Pam	18484
13.663	-1.573	0.336109	0.586109	-2.6838	0.00727907	0.0238383	Tsen34	66078
17.3631	-1.57247	0.336233	0.590654	-2.66224	0.00776219	0.0251244	Tmem121	69195
311.722	-1.57187	0.336372	0.239203	-6.57129	4.98814e-11	1.27772e-09	Olfm1	56177
350.049	-1.57056	0.336677	0.25984	-6.04433	1.5003e-09	2.83263e-08	Brd2	14312
452.519	-1.57046	0.336702	0.254895	-6.16118	7.22038e-10	1.4696e-08	Gar1	68147
46.3631	-1.57028	0.336744	0.448746	-3.49926	0.000466557	0.00228138	Fam131a	78408
32.8306	-1.57012	0.336779	0.4641	-3.38316	0.000716567	0.00331734	Arntl	11865
42.6076	-1.56979	0.336858	0.533606	-2.94185	0.0032626	0.0121334	Prrc2a	53761
100.248	-1.56948	0.33693	0.314837	-4.98506	6.19434e-07	6.60122e-06	Resp18	19711
118.24	-1.56924	0.336985	0.271656	-5.77659	7.62304e-09	1.24171e-07	Chka	12660
384.824	-1.56923	0.336989	0.275963	-5.68637	1.29767e-08	2.02032e-07	ATP8	17706
232.158	-1.56914	0.33701	0.230795	-6.79882	1.05477e-11	3.01613e-10	Rcor2	104383
54.9554	-1.56852	0.337154	0.477336	-3.28599	0.00101625	0.00448386	Rnf122	68867
13.8336	-1.56693	0.337527	0.622444	-2.51738	0.0118233	0.0355338	Plxnd1	67784
704.44	-1.56523	0.337923	0.339371	-4.61216	3.9851e-06	3.45593e-05	Arpc1a	56443
30.5303	-1.56511	0.337951	0.604575	-2.58878	0.00963165	0.0300454	Ttll7	70892
63.0092	-1.56499	0.33798	0.340437	-4.597	4.28608e-06	3.67956e-05	Diaph1	13367
43.2413	-1.56385	0.338247	0.389897	-4.01093	6.04789e-05	0.000384025	Zfp462	242466
10.9188	-1.56302	0.338443	0.656909	-2.37935	0.0173434	0.0487644	Hoxc4	15423
51.8181	-1.56272	0.338513	0.428888	-3.64365	0.000268798	0.00143277	Csrnp3	77771
32.6725	-1.56271	0.338515	0.479946	-3.25601	0.00112989	0.0049375	Ufsp1	70240
42.8389	-1.56229	0.338614	0.432162	-3.61505	0.000300287	0.00157824	Stat5b	20851
112.267	-1.56146	0.338807	0.374588	-4.16848	3.06631e-05	0.000210605	Fzd3	14365
869.945	-1.55563	0.340181	0.218651	-7.11464	1.12204e-12	3.79416e-11	Tra2b	20462
1246.78	-1.55392	0.340584	0.237262	-6.54936	5.77828e-11	1.46544e-09	Prdx1	18477
36.168	-1.5532	0.340754	0.383055	-4.05477	5.0184e-05	0.000327105	Vps13d	230895
424.165	-1.55282	0.340843	0.250601	-6.1964	5.7771e-10	1.2007e-08	Gm13889	620695
15.9633	-1.55277	0.340856	0.632015	-2.45685	0.014016	0.0408465	Pgghg	212974
719.213	-1.55263	0.340888	0.317244	-4.89411	9.87493e-07	1.00735e-05	Psmd11	69077
208.557	-1.55178	0.34109	0.248685	-6.23993	4.37755e-10	9.29466e-09	Cpeb1	12877
127.73	-1.55082	0.341316	0.232482	-6.6707	2.54581e-11	6.85065e-10	Syt7	54525
84.297	-1.55045	0.341403	0.409887	-3.78263	0.000155179	0.000885093	4932438A13Rik	229227
25.8846	-1.54908	0.341728	0.511351	-3.02939	0.00245049	0.00952041	Gstm1	14862
14.5556	-1.54607	0.342443	0.638299	-2.42217	0.0154283	0.0441667	Lpar2	53978
2054.95	-1.54584	0.342497	0.168358	-9.18184	4.23785e-20	4.79364e-18	Cct8	12469
73.4067	-1.54573	0.342523	0.325373	-4.75063	2.02785e-06	1.8991e-05	Rbm22	66810
142.213	-1.54477	0.342751	0.307918	-5.01682	5.25349e-07	5.67626e-06	Marcksl1	17357
552.765	-1.5429	0.343195	0.225656	-6.83738	8.06541e-12	2.34444e-10	Npc2	67963
118.413	-1.54289	0.343196	0.238028	-6.48198	9.0526e-11	2.1791e-09	Eml4	78798
192.714	-1.5415	0.343528	0.223217	-6.90584	4.9908e-12	1.501e-10	Tgoln1	22134
76.5564	-1.5413	0.343577	0.413317	-3.72909	0.000192171	0.0010689	N4bp2	333789
153.691	-1.54122	0.343595	0.285003	-5.40775	6.38229e-08	8.46249e-07	Creb1	12912
136.971	-1.5408	0.343694	0.321225	-4.79665	1.61344e-06	1.55998e-05	Atg101	68118
58.3915	-1.5408	0.343696	0.353809	-4.35488	1.33139e-05	0.000101599	Nav3	260315
48.7857	-1.53952	0.344001	0.419429	-3.6705	0.000242072	0.00131053	Kif20a	19348
133.956	-1.53886	0.344157	0.31022	-4.96054	7.02966e-07	7.37105e-06	Sh3kbp1	58194
61.0415	-1.53534	0.344999	0.292021	-5.25763	1.45926e-07	1.77303e-06	Asphd1	233879
265.727	-1.5318	0.345846	0.234304	-6.53767	6.24866e-11	1.56302e-09	2610507B11Rik	72503
22.3276	-1.53032	0.3462	0.503417	-3.03987	0.00236678	0.00926276	Gigyf2	227331
36.3617	-1.52979	0.346328	0.392308	-3.89946	9.64075e-05	0.000581265	Sh3bp2	24055
151.409	-1.52874	0.346581	0.247601	-6.17418	6.65061e-10	1.36883e-08	Tbl1xr1	81004
145.269	-1.52847	0.346645	0.417383	-3.66203	0.000250228	0.00134841	Etv4	18612
347.373	-1.52805	0.346746	0.208978	-7.31198	2.63228e-13	1.03525e-11	Nras	18176
80.4627	-1.52745	0.346889	0.326675	-4.67576	2.92868e-06	2.64741e-05	Psmb2	26445
146.248	-1.52534	0.347397	0.259	-5.88934	3.87733e-09	6.70637e-08	Adam17	11491
8202.74	-1.52531	0.347405	0.247593	-6.16056	7.24898e-10	1.47308e-08	Rps14	20044
119.094	-1.5247	0.347552	0.332713	-4.58263	4.5917e-06	3.90493e-05	Ulk1	22241
98.7268	-1.52275	0.348022	0.266088	-5.72275	1.04817e-08	1.65607e-07	Uxs1	67883
52.1509	-1.52118	0.348401	0.396049	-3.84088	0.000122594	0.000719794	Sertad4	214791
45.6707	-1.52085	0.348481	0.362353	-4.19715	2.70301e-05	0.000189522	Esyt2	52635
112.982	-1.52061	0.348538	0.339119	-4.48401	7.3252e-06	5.94104e-05	Bad	12015
23.1444	-1.52043	0.348582	0.50448	-3.01386	0.00257948	0.00994904	Pgap6	60455
207.899	-1.52022	0.348633	0.259457	-5.85924	4.64996e-09	7.89319e-08	Ier2	15936
20.6243	-1.5196	0.348783	0.631651	-2.40575	0.0161391	0.0459341	Kcnab2	16498
118.986	-1.51624	0.349595	0.316165	-4.79574	1.62077e-06	1.56352e-05	Zswim8	268721
62.7761	-1.51581	0.349699	0.318131	-4.76475	1.89084e-06	1.78367e-05	Tmem19	67226
40.5385	-1.515	0.349897	0.374736	-4.04285	5.2806e-05	0.000341755	Camk2b	12323
17.9634	-1.51343	0.350276	0.584619	-2.58875	0.00963237	0.0300454	Nt5c3b	68106
1659.91	-1.51215	0.350589	0.209111	-7.23132	4.78309e-13	1.78765e-11	Laptm4a	17775
21.3681	-1.51145	0.350759	0.493289	-3.06402	0.00218384	0.00862621	Tbkbp1	73174
20.5688	-1.51144	0.35076	0.577313	-2.61807	0.00884296	0.0280404	Btg2	12227
741.255	-1.51098	0.350874	0.210843	-7.16634	7.70274e-13	2.72733e-11	Rbms1	56878
58.3768	-1.51093	0.350886	0.43611	-3.46455	0.000531118	0.00255697	Kdm5b	75605
36.0948	-1.50757	0.351704	0.596567	-2.52707	0.0115019	0.0347595	Ssh1	231637
32.4856	-1.50706	0.351828	0.485458	-3.1044	0.00190662	0.00771216	Lratd2	399603
50.9837	-1.50684	0.351881	0.332207	-4.53585	5.73715e-06	4.77424e-05	Ccdc14	239839
86.499	-1.50597	0.352094	0.375959	-4.00567	6.18429e-05	0.000390938	Dnajc14	74330
86.0972	-1.50582	0.352131	0.307849	-4.89141	1.00117e-06	1.01911e-05	Tgfb2	21808
78.3219	-1.50459	0.352429	0.457569	-3.28823	0.00100819	0.00445442	Abhd17a	216169
274.059	-1.50428	0.352507	0.227068	-6.62478	3.47772e-11	9.10906e-10	Rasa3	19414
21.1447	-1.50422	0.352521	0.511712	-2.93958	0.00328656	0.0122048	Gad2	14417
72.405	-1.50413	0.352543	0.34919	-4.30748	1.65129e-05	0.000122429	Srsf4	57317
54.2592	-1.50395	0.352587	0.417118	-3.60557	0.000311466	0.00162563	Blvrb	233016
130.373	-1.50268	0.352898	0.241053	-6.23381	4.55213e-10	9.64932e-09	Entpd3	215446
102.951	-1.50178	0.353118	0.34683	-4.33001	1.49103e-05	0.000111779	Phlda3	27280
30.009	-1.50086	0.353343	0.487969	-3.07572	0.00209995	0.00835666	Cenpi	102920
108.846	-1.49988	0.353583	0.292388	-5.12976	2.90111e-07	3.29032e-06	Ppp1r12c	232807
26.3257	-1.49976	0.353612	0.513118	-2.92284	0.00346857	0.0127437	Defb42	619548
222.03	-1.49976	0.353612	0.280514	-5.34647	8.96839e-08	1.13837e-06	Tomm34	67145
42.7919	-1.49963	0.353644	0.375236	-3.99649	6.42881e-05	0.000403998	Tpm2	22004
151.931	-1.4995	0.353675	0.253675	-5.91112	3.39786e-09	5.98229e-08	Meis2	17536
71.3463	-1.49937	0.353707	0.32361	-4.63328	3.59923e-06	3.17497e-05	Lyst	17101
106.601	-1.49891	0.353821	0.344653	-4.34904	1.36738e-05	0.000103911	Rasa1	218397
65.1563	-1.49878	0.353852	0.336058	-4.45989	8.20023e-06	6.57975e-05	Pias3	229615
339.094	-1.49846	0.353932	0.21612	-6.93345	4.10712e-12	1.26499e-10	5031439G07Rik	223739
76.698	-1.49704	0.354279	0.313971	-4.76809	1.85982e-06	1.7583e-05	Mfap1a	67532
17.1445	-1.49465	0.354866	0.603579	-2.47632	0.0132745	0.0390596	H2ac8	319166
35.1083	-1.49465	0.354867	0.584668	-2.55641	0.010576	0.0324645	Prelid2	77619
72.5492	-1.49423	0.354969	0.384324	-3.88795	0.000101094	0.000605808	Rabl3	67657
18.8324	-1.49405	0.355014	0.585926	-2.5499	0.0107754	0.0329501	Bcas3	192197
45.6288	-1.49329	0.355201	0.354196	-4.216	2.4867e-05	0.000176584	Dscaml1	114873
95.8176	-1.49202	0.355514	0.311892	-4.78378	1.7203e-06	1.64587e-05	Fam171b	241520
113.395	-1.49196	0.355529	0.279127	-5.34511	9.0364e-08	1.14473e-06	Zfp148	22661
57.7526	-1.49157	0.355626	0.391618	-3.80873	0.000139681	0.000806783	St18	240690
98.104	-1.49108	0.355745	0.268314	-5.55723	2.74083e-08	3.96753e-07	Midn	59090
421.57	-1.49036	0.355924	0.243915	-6.11016	9.95318e-10	1.96633e-08	Picalm	233489
288.255	-1.49029	0.355941	0.253851	-5.87071	4.33921e-09	7.40985e-08	Ttll12	223723
140.247	-1.49025	0.35595	0.238601	-6.2458	4.21633e-10	8.98219e-09	Hilpda	69573
35.2317	-1.49024	0.355954	0.50166	-2.97061	0.00297205	0.0111995	Tet2	214133
279.671	-1.48929	0.356188	0.266709	-5.58395	2.35115e-08	3.45818e-07	Med16	216154
90.1636	-1.48777	0.356564	0.276485	-5.38101	7.40709e-08	9.59244e-07	Myo1b	17912
55.4544	-1.48715	0.356717	0.388979	-3.82322	0.000131723	0.000766005	Msn	17698
79.8743	-1.48552	0.35712	0.334773	-4.43739	9.10579e-06	7.2292e-05	Katnb1	74187
27.5196	-1.4849	0.357273	0.611725	-2.4274	0.0152075	0.0436521	Paqr3	231474
58.8131	-1.48332	0.357664	0.345356	-4.29506	1.74648e-05	0.000128222	Mxra7	67622
49.0545	-1.48309	0.357721	0.429032	-3.45683	0.000546563	0.00261949	Klhl5	71778
88.5993	-1.47991	0.358512	0.318007	-4.65369	3.2605e-06	2.91439e-05	Dok1	13448
288.811	-1.47936	0.358647	0.262095	-5.64438	1.65778e-08	2.51958e-07	Tm2d3	68634
71.7737	-1.47706	0.359221	0.311453	-4.74247	2.11132e-06	1.96698e-05	Atg16l2	73683
244.621	-1.47405	0.35997	0.272873	-5.40197	6.59139e-08	8.69465e-07	Tkt	21881
99.8476	-1.4729	0.360258	0.274674	-5.36234	8.21493e-08	1.05637e-06	Zfp955b	100043468
151.92	-1.47272	0.360303	0.283606	-5.19283	2.0712e-07	2.43755e-06	Nlrp4c	83564
84.2591	-1.47077	0.360791	0.35198	-4.17855	2.93371e-05	0.000202805	Tatdn2	381801
36.9161	-1.46931	0.361154	0.40145	-3.66002	0.000252195	0.00135843	Cpt1c	78070
30.098	-1.46709	0.36171	0.562203	-2.60955	0.00906624	0.0286125	Slc29a4	243328
39.4926	-1.46602	0.361979	0.401775	-3.64886	0.000263403	0.00140695	Lmbr1l	74775
652.247	-1.46602	0.36198	0.233391	-6.2814	3.35544e-10	7.33149e-09	Pycr2	69051
389.706	-1.46592	0.362005	0.242905	-6.03495	1.59008e-09	2.99329e-08	Ncaph2	52683
98.3577	-1.4644	0.362386	0.344657	-4.24886	2.14862e-05	0.000154812	Phf21a	192285
22.382	-1.46294	0.362753	0.474719	-3.08169	0.00205826	0.00822402	Tmem231	234740
487.707	-1.46242	0.362883	0.187047	-7.81846	5.34723e-15	2.89202e-13	Trib2	217410
265.64	-1.46146	0.363127	0.265343	-5.5078	3.63355e-08	5.10936e-07	Tmem214	68796
30.3248	-1.46122	0.363186	0.512735	-2.84985	0.00437394	0.0155732	Abhd4	105501
1635.74	-1.4608	0.36329	0.236797	-6.16901	6.87186e-10	1.40538e-08	Fus	233908
134.153	-1.46056	0.363353	0.352602	-4.14222	3.43955e-05	0.000234102	Cdkn2a	12578
23.8805	-1.46049	0.36337	0.608751	-2.39916	0.0164328	0.0466041	Ttpal	76080
118.037	-1.4599	0.363518	0.307261	-4.75134	2.02074e-06	1.89641e-05	Rundc3b	242819
165.078	-1.45879	0.363798	0.208518	-6.996	2.63365e-12	8.43691e-11	Slc25a51	230125
482.106	-1.45804	0.363988	0.265152	-5.49887	3.82239e-08	5.32624e-07	Lasp1	16796
33.6456	-1.45677	0.364309	0.52369	-2.78174	0.0054069	0.0185782	Dnajb4	67035
22.9821	-1.45514	0.36472	0.54814	-2.65468	0.00793836	0.025611	Nr4a2	18227
25.8209	-1.45321	0.365207	0.451814	-3.2164	0.00129809	0.00556411	Tmem150a	232086
346.092	-1.45317	0.365219	0.236574	-6.14256	8.12031e-10	1.63455e-08	Xdh	22436
131.12	-1.45288	0.365293	0.327675	-4.43389	9.25479e-06	7.34294e-05	Zfp821	75871
621.446	-1.45268	0.365342	0.197032	-7.37282	1.67057e-13	6.82211e-12	Mbtps1	56453
94.5605	-1.45232	0.365433	0.322025	-4.50997	6.4836e-06	5.32911e-05	Pdcd7	50996
145.493	-1.4518	0.365566	0.242397	-5.98932	2.10719e-09	3.85323e-08	Dlc1	50768
87.2283	-1.44905	0.366261	0.278856	-5.19642	2.03161e-07	2.39557e-06	Slc4a7	218756
17.0671	-1.44857	0.366383	0.529535	-2.73556	0.00622742	0.0209526	Cmtm6	67213
101.806	-1.44594	0.367053	0.28146	-5.13728	2.78739e-07	3.17544e-06	Clasp1	76707
38.64	-1.44591	0.36706	0.385631	-3.74947	0.000177206	0.000996501	BC025920	268319
91.6746	-1.44252	0.367924	0.435184	-3.31474	0.000917287	0.00410963	Kdm5a	214899
127.233	-1.44127	0.368243	0.291537	-4.94369	7.66569e-07	7.97906e-06	Trim25	217069
18.2342	-1.44115	0.368273	0.60766	-2.37165	0.017709	0.0495527	Cspg5	29873
63.3651	-1.44016	0.368527	0.396217	-3.63477	0.000278231	0.00147505	Nab2	17937
889.703	-1.43963	0.368661	0.220363	-6.53302	6.44559e-11	1.60599e-09	Psmb3	26446
38.4924	-1.43911	0.368794	0.442592	-3.25156	0.00114775	0.00500019	Rusc1	72296
139.084	-1.43876	0.368885	0.301533	-4.77147	1.82884e-06	1.73286e-05	Plk3	12795
18.2292	-1.4383	0.369002	0.524914	-2.74007	0.00614269	0.0207166	Zfp36	22695
53.2682	-1.438	0.369078	0.40324	-3.56612	0.000362305	0.0018487	Zhx3	320799
23.9326	-1.43766	0.369165	0.513663	-2.79885	0.00512857	0.0177893	Foxj2	60611
19.3501	-1.43765	0.369168	0.564741	-2.54568	0.0109065	0.0332633	Crhr1	12921
526.229	-1.43749	0.369209	0.19789	-7.26407	3.756e-13	1.43417e-11	Galnt1	14423
16.643	-1.43528	0.369775	0.598275	-2.39903	0.0164386	0.0466066	Lipt1	623661
134.659	-1.43425	0.370038	0.405147	-3.54008	0.000400009	0.00200506	Prmt1	15469
64.4955	-1.43299	0.370362	0.416017	-3.44455	0.000572014	0.00272118	Smarcd1	83797
51.2536	-1.43285	0.370399	0.443049	-3.23406	0.00122044	0.00528087	Ccdc71	72454
30.7282	-1.43189	0.370646	0.572628	-2.50055	0.0124	0.0369716	Soga1	320706
12.733	-1.43156	0.370731	0.595915	-2.40228	0.0162933	0.0462698	Inpp5k	19062
165.958	-1.43067	0.370957	0.291324	-4.91094	9.06407e-07	9.2834e-06	Myo5a	17918
18.6213	-1.43002	0.371126	0.527808	-2.70936	0.00674136	0.0223883	Cmbl	69574
346.424	-1.42872	0.371461	0.226199	-6.31621	2.68058e-10	5.92287e-09	Dynll2	68097
83.1669	-1.4287	0.371465	0.253287	-5.64064	1.69419e-08	2.56577e-07	Tlk1	228012
293.727	-1.42859	0.371495	0.309325	-4.6184	3.86714e-06	3.37175e-05	Galk1	14635
214.368	-1.42733	0.37182	0.328817	-4.34079	1.4197e-05	0.000107313	Hnrnpl	15388
57.8174	-1.42721	0.371849	0.429207	-3.32523	0.000883454	0.00397616	Dhcr24	74754
26.3971	-1.42604	0.372151	0.456696	-3.12252	0.00179311	0.00732723	Pyroxd2	74580
167.908	-1.42583	0.372204	0.38424	-3.71079	0.000206617	0.00113737	Trip13	69716
68.8606	-1.4255	0.37229	0.348079	-4.09534	4.21552e-05	0.00027933	Gramd1a	52857
4202.71	-1.42519	0.372369	0.327843	-4.34718	1.37898e-05	0.000104668	Rps15a	267019
38.5588	-1.42509	0.372396	0.420826	-3.38641	0.000708143	0.00328309	Acot8	170789
89.0569	-1.42444	0.372564	0.331005	-4.30338	1.68212e-05	0.000124211	Fbxl12	30843
122.724	-1.42312	0.372906	0.462559	-3.07662	0.00209365	0.0083411	Gm15501	100040298
453.869	-1.42175	0.37326	0.184761	-7.69507	1.41416e-14	6.97905e-13	Trappc4	60409
219.974	-1.42103	0.373445	0.206186	-6.89197	5.50238e-12	1.64326e-10	Tmx4	52837
98.3007	-1.42075	0.373519	0.296157	-4.79727	1.60839e-06	1.55628e-05	Prpf40b	54614
122.021	-1.42055	0.373569	0.298924	-4.75223	2.01186e-06	1.88946e-05	Traf4	22032
428.048	-1.42054	0.373573	0.329913	-4.30579	1.66389e-05	0.000123006	Ap1s1	11769
2620.88	-1.42035	0.373623	0.227445	-6.24477	4.24413e-10	9.02636e-09	Zfp575	101544
98.8034	-1.42012	0.373682	0.263094	-5.39776	6.74783e-08	8.85531e-07	Mef2a	17258
87.5455	-1.41999	0.373715	0.410756	-3.45701	0.000546195	0.00261949	Lpcat3	14792
34.5647	-1.41801	0.374229	0.589063	-2.40722	0.0160744	0.0457806	Naglu	27419
864.588	-1.41691	0.374513	0.197239	-7.18371	6.78462e-13	2.42238e-11	Tcf4	21413
209.132	-1.41689	0.374518	0.233323	-6.07267	1.25798e-09	2.42892e-08	Nek9	217718
49.9844	-1.41609	0.374727	0.422535	-3.35141	0.000804013	0.00365465	Fxr2	23879
68.0348	-1.41585	0.374789	0.313418	-4.51745	6.25879e-06	5.16795e-05	Cnot9	58184
52.8634	-1.41518	0.374962	0.363904	-3.88889	0.000100702	0.000604306	Mrps18a	68565
24.4902	-1.41501	0.375007	0.463416	-3.05343	0.0022624	0.00889786	Tmub1	64295
65.4823	-1.41481	0.37506	0.380991	-3.71349	0.000204422	0.00112869	Sh3bp1	20401
96.9504	-1.41262	0.375629	0.335969	-4.20461	2.61537e-05	0.000184287	Ptprs	19280
19.6376	-1.41103	0.376044	0.542826	-2.59941	0.00933852	0.0292848	Xcr1	23832
206.253	-1.41101	0.376048	0.290623	-4.85514	1.20303e-06	1.20228e-05	Kat6a	244349
19.5609	-1.40986	0.376347	0.524191	-2.6896	0.00715378	0.0234906	Icam1	15894
152.45	-1.40944	0.376457	0.301955	-4.66773	3.0455e-06	2.73945e-05	Cyld	74256
23.3128	-1.40729	0.377019	0.538606	-2.61284	0.00897938	0.0283814	Polr2d	69241
124.214	-1.40586	0.377393	0.317151	-4.43278	9.30247e-06	7.35679e-05	Cbx8	30951
257.453	-1.4055	0.377487	0.234883	-5.98382	2.17964e-09	3.97987e-08	Itgb5	16419
88.532	-1.40549	0.37749	0.306933	-4.57915	4.66876e-06	3.96518e-05	Rcc1l	94254
204.851	-1.40495	0.377632	0.2696	-5.21123	1.87591e-07	2.22429e-06	Spg21	27965
156.615	-1.40454	0.377738	0.279349	-5.02791	4.95842e-07	5.37561e-06	Srgap3	259302
195.654	-1.40359	0.377988	0.241825	-5.80414	6.46964e-09	1.06566e-07	Pptc7	320717
222.923	-1.40275	0.378207	0.421094	-3.3312	0.000864717	0.00390007	Lgals3bp	19039
31.585	-1.40265	0.378235	0.456528	-3.07242	0.00212327	0.00844158	Tlr12	384059
29.9956	-1.40242	0.378294	0.397305	-3.52983	0.000415821	0.00207375	Ing4	28019
20.5345	-1.40181	0.378453	0.531584	-2.63705	0.00836302	0.0267307	Ckb	12709
140.128	-1.40135	0.378575	0.299589	-4.67756	2.90303e-06	2.63041e-05	Rab5b	19344
20.0741	-1.40078	0.378725	0.536044	-2.61317	0.00897055	0.0283605	Zfp608	269023
22.5725	-1.40049	0.3788	0.571977	-2.44851	0.0143449	0.0416718	Mfng	17305
172.88	-1.40029	0.378852	0.285366	-4.907	9.24787e-07	9.46408e-06	Sppl3	74585
27.3443	-1.40026	0.378862	0.471302	-2.97104	0.00296795	0.0111907	Tmem177	66343
56.2452	-1.4	0.37893	0.319149	-4.38665	1.15108e-05	8.93326e-05	Slc5a3	53881
23.8312	-1.39837	0.379357	0.468979	-2.98174	0.00286614	0.0108677	Amdhd2	245847
69.9658	-1.39824	0.379392	0.322412	-4.33681	1.44566e-05	0.000108748	Efr3b	668212
322.462	-1.39524	0.380181	0.208248	-6.69991	2.08553e-11	5.64773e-10	Pxdn	69675
1020.74	-1.39511	0.380215	0.206874	-6.74376	1.5434e-11	4.29799e-10	Ifrd1	15982
78.6066	-1.3951	0.38022	0.301964	-4.62007	3.83615e-06	3.35159e-05	Glcci1	170772
104.24	-1.39413	0.380473	0.302296	-4.61181	3.99175e-06	3.45681e-05	Bbx	70508
63.6579	-1.39384	0.38055	0.44581	-3.12653	0.00176881	0.00725108	Zfp113	56314
124.555	-1.39293	0.380791	0.290885	-4.78858	1.67962e-06	1.61178e-05	Mettl8	228019
43.9227	-1.39042	0.381455	0.399795	-3.47782	0.000505505	0.00245025	Podxl	27205
65.775	-1.38856	0.381946	0.361126	-3.84509	0.000120507	0.00071048	Hif1an	319594
190.063	-1.38817	0.382049	0.232843	-5.96184	2.4941e-09	4.50913e-08	Slc39a7	14977
143.342	-1.38737	0.38226	0.279751	-4.95931	7.07435e-07	7.40576e-06	Ppp3r1	19058
20.4903	-1.38658	0.38247	0.524719	-2.64253	0.00822903	0.0263882	Vmn1r218	171256
386.132	-1.38614	0.382587	0.250601	-5.53126	3.17937e-08	4.54063e-07	Cbx5	12419
133.621	-1.38418	0.383108	0.271564	-5.09706	3.44971e-07	3.85439e-06	Trim68	101700
171.231	-1.37889	0.384515	0.271044	-5.08732	3.63167e-07	4.02253e-06	Slc12a9	83704
128.503	-1.3781	0.384726	0.255825	-5.38686	7.16979e-08	9.31344e-07	Aida	108909
32.4775	-1.37772	0.384827	0.498532	-2.76355	0.00571766	0.0194888	Gucy1a1	60596
31.8594	-1.37664	0.385114	0.464118	-2.96615	0.0030155	0.0113432	Kif1c	16562
646.688	-1.37583	0.385331	0.250326	-5.49616	3.88142e-08	5.39363e-07	Rhoa	11848
49.9234	-1.37572	0.38536	0.381126	-3.60963	0.000306636	0.00160435	Mex3a	72640
167.396	-1.37424	0.385757	0.336001	-4.08997	4.3142e-05	0.000284835	Thsd7a	330267
263.089	-1.37308	0.386067	0.266156	-5.15891	2.48385e-07	2.881e-06	Dnajc7	56354
30.2128	-1.37223	0.386295	0.476724	-2.87845	0.00399637	0.0143851	Cln3	12752
67.7654	-1.37169	0.386439	0.376349	-3.64472	0.000267686	0.00142803	Fbrs	14123
113.619	-1.37163	0.386455	0.282137	-4.86157	1.16461e-06	1.16753e-05	Arrb1	109689
318.833	-1.37018	0.386842	0.285237	-4.80367	1.55786e-06	1.51311e-05	Emg1	14791
121.963	-1.37	0.386892	0.365517	-3.74811	0.000178169	0.00100147	Zfhx3	11906
32.5165	-1.36857	0.387274	0.561675	-2.4366	0.0148262	0.0428269	Rbm19	74111
326.569	-1.36843	0.387312	0.267578	-5.11416	3.15146e-07	3.55848e-06	Rybp	56353
261.342	-1.36569	0.38805	0.253497	-5.38738	7.1493e-08	9.29627e-07	Ubn1	170644
417.563	-1.3654	0.388127	0.238741	-5.71916	1.07049e-08	1.68755e-07	Emc10	69683
123.623	-1.36486	0.388272	0.254858	-5.35536	8.53848e-08	1.09024e-06	Rce1	19671
1330.02	-1.36379	0.388559	0.273079	-4.99413	5.91028e-07	6.32177e-06	Srrm1	51796
39.322	-1.36304	0.388761	0.429853	-3.17095	0.00151939	0.00635293	Zik1	22775
93.2422	-1.36304	0.388762	0.338076	-4.03176	5.53603e-05	0.000356123	Micu3	78506
46.4505	-1.36207	0.389025	0.329734	-4.13081	3.61491e-05	0.000244346	Camk1	52163
81.9426	-1.36074	0.389384	0.313716	-4.33747	1.44131e-05	0.000108561	Zyg11b	414872
52.2961	-1.36059	0.389423	0.365875	-3.71874	0.000200222	0.00110837	Lrfn4	225875
25.2756	-1.35786	0.390161	0.540237	-2.51345	0.0119556	0.0358387	Thap7	69009
18.2007	-1.35672	0.39047	0.518321	-2.61752	0.008857	0.0280779	Lamtor2	83409
45.817	-1.35652	0.390524	0.380574	-3.5644	0.000364692	0.00185791	Zfp143	20841
292.137	-1.35643	0.390546	0.187913	-7.21842	5.25967e-13	1.94304e-11	S100pbp	74648
67.3824	-1.35557	0.390782	0.377081	-3.59489	0.000324531	0.00168487	Mgat5	107895
152.45	-1.35373	0.391278	0.276769	-4.8912	1.00223e-06	1.01913e-05	Cryzl1	66609
178.194	-1.35359	0.391316	0.30169	-4.48671	7.23307e-06	5.87004e-05	Rad54l2	81000
115.815	-1.35343	0.391361	0.361867	-3.74012	0.000183933	0.00102828	Dcps	69305
34.3472	-1.35234	0.391657	0.516912	-2.61619	0.00889182	0.0281604	Pdzd4	245469
243.905	-1.35169	0.391834	0.242763	-5.56792	2.57791e-08	3.76151e-07	Hypk	67693
439.641	-1.35052	0.392151	0.264624	-5.10354	3.33362e-07	3.73447e-06	Ptbp1	19205
76.1873	-1.34998	0.392298	0.450761	-2.99489	0.00274546	0.0104706	Cnot3	232791
1328.69	-1.34918	0.392515	0.23187	-5.8187	5.9306e-09	9.8962e-08	Ciapin1	109006
1122.47	-1.34795	0.392851	0.230568	-5.84621	5.02909e-09	8.46928e-08	Leprotl1	68192
146.375	-1.34565	0.393477	0.210937	-6.37939	1.77796e-10	4.02227e-09	Trps1	83925
208.437	-1.34416	0.393883	0.319467	-4.20751	2.58199e-05	0.000182438	Pbx1	18514
381.113	-1.34413	0.393893	0.196833	-6.82876	8.56516e-12	2.48254e-10	Bcap31	27061
155.416	-1.34358	0.394043	0.328044	-4.09572	4.20854e-05	0.000279012	Cdk5r2	12570
489.375	-1.34239	0.394366	0.206837	-6.49011	8.57759e-11	2.08439e-09	E2f1	13555
90.1141	-1.33895	0.395309	0.397542	-3.36807	0.00075697	0.00347403	Mindy1	75007
59.2136	-1.33833	0.395477	0.322531	-4.14947	3.33251e-05	0.000227422	Wrnip1	78903
103.444	-1.33809	0.395544	0.261348	-5.11995	3.05619e-07	3.45395e-06	Mindy2	235461
3245.12	-1.338	0.395569	0.231452	-5.78089	7.43083e-09	1.21459e-07	Eef2	13629
56.6854	-1.33793	0.395589	0.314594	-4.25287	2.11053e-05	0.000152843	Ss18l1	269397
128.337	-1.33705	0.395828	0.272152	-4.9129	8.97411e-07	9.20603e-06	Tyro3	22174
31.2066	-1.33636	0.396017	0.426607	-3.13254	0.00173298	0.00712249	Rab4a	19341
95.714	-1.33636	0.396017	0.314413	-4.25034	2.13443e-05	0.000154207	Camk2n1	66259
22.1141	-1.33558	0.396234	0.558895	-2.38967	0.0168635	0.0475826	Snx15	69024
111.505	-1.33515	0.39635	0.464257	-2.87589	0.00402888	0.0144899	Prpf3	70767
128.426	-1.33478	0.396452	0.307381	-4.34243	1.40917e-05	0.000106643	Tmem134	66990
48.5812	-1.3344	0.396557	0.378169	-3.52858	0.000417798	0.0020828	Mpdu1	24070
44.6217	-1.33104	0.397482	0.466278	-2.8546	0.00430904	0.0153678	Matn4	17183
175.041	-1.33099	0.397497	0.283388	-4.69669	2.64411e-06	2.41407e-05	Suclg2	20917
72.4943	-1.33071	0.397574	0.321391	-4.14045	3.46622e-05	0.000235541	Bnip3l	12177
55.753	-1.33015	0.397726	0.345816	-3.84642	0.000119855	0.000706962	Maml3	433586
21.9093	-1.32921	0.397986	0.513475	-2.58866	0.00963512	0.0300454	Lyn	17096
179.303	-1.32891	0.39807	0.273558	-4.85786	1.18664e-06	1.18776e-05	Snx18	170625
236.269	-1.32738	0.398491	0.26467	-5.01523	5.29713e-07	5.71375e-06	Fbln1	14114
35.0515	-1.3256	0.398984	0.430087	-3.08216	0.00205507	0.00821387	Stim2	116873
27.2079	-1.32443	0.399308	0.500973	-2.64371	0.00820026	0.0263224	Ankrd44	329154
1312.56	-1.3244	0.399317	0.49925	-2.65277	0.00798349	0.0257364	Tcf25	66855
82.4899	-1.32298	0.399709	0.356446	-3.71158	0.000205971	0.00113528	Mycn	18109
101.328	-1.32231	0.399894	0.28585	-4.62589	3.7299e-06	3.27584e-05	Pbx2	18515
85.9573	-1.31978	0.400597	0.316455	-4.17051	3.03924e-05	0.00020897	Serhl	68607
78.1454	-1.31881	0.400866	0.391784	-3.36616	0.000762222	0.00348951	Zdhhc21	68268
297.851	-1.31859	0.400928	0.288279	-4.57399	4.78521e-06	4.05332e-05	Max	17187
60.0537	-1.31677	0.401433	0.414719	-3.17508	0.00149793	0.00627808	Rnf170	77733
58.3518	-1.31488	0.40196	0.346563	-3.79405	0.00014821	0.000849897	Rhbdd1	76867
164.473	-1.31377	0.402267	0.263716	-4.98176	6.30069e-07	6.69455e-06	Dbf4	27214
95.5766	-1.31356	0.402328	0.315237	-4.16688	3.08796e-05	0.000211864	Sri	109552
43.3626	-1.3117	0.402845	0.40454	-3.24245	0.00118505	0.0051399	Lin54	231506
45.1223	-1.30986	0.403361	0.342244	-3.82725	0.000129582	0.000755216	Lrrc28	67867
31.3733	-1.30972	0.403398	0.477847	-2.74088	0.00612744	0.0206706	Khnyn	219094
882.156	-1.30928	0.403521	0.242851	-5.39131	6.99469e-08	9.13239e-07	Coro1c	23790
358.851	-1.30874	0.403675	0.249379	-5.24797	1.53785e-07	1.8632e-06	Zfp36l2	12193
160.975	-1.30851	0.403737	0.237921	-5.49977	3.80281e-08	5.3123e-07	Arpc1b	11867
58.7196	-1.30803	0.403873	0.396622	-3.29792	0.000974044	0.00433244	Taok2	381921
62.3856	-1.30682	0.404211	0.418475	-3.12281	0.00179131	0.00732455	Pus1	56361
144.927	-1.30661	0.40427	0.244221	-5.3501	8.79032e-08	1.11688e-06	Rhoc	11853
106.76	-1.30437	0.404898	0.381118	-3.42248	0.000620526	0.0029257	Cln8	26889
190.879	-1.30421	0.404941	0.297485	-4.38414	1.16446e-05	9.01898e-05	Tmem9b	56786
529.858	-1.30379	0.40506	0.191547	-6.80666	9.98918e-12	2.86925e-10	Ppp3ca	19055
180.203	-1.30366	0.405097	0.248618	-5.24364	1.57443e-07	1.89852e-06	Mtf2	17765
141.356	-1.30319	0.405228	0.247485	-5.26575	1.39622e-07	1.70128e-06	Ttc39b	69863
199.821	-1.30208	0.405541	0.217014	-5.99997	1.97353e-09	3.62438e-08	Camkk2	207565
452.738	-1.30196	0.405575	0.224805	-5.79151	6.97559e-09	1.14457e-07	Ptprf	19268
51.4416	-1.30155	0.405689	0.43313	-3.005	0.00265584	0.0101912	Bud13	215051
539.703	-1.2992	0.406352	0.193071	-6.72912	1.70698e-11	4.71244e-10	Ppp6r3	52036
1326.09	-1.29892	0.406429	0.22374	-5.80552	6.41667e-09	1.05966e-07	Mdh2	17448
165.111	-1.29881	0.406462	0.37022	-3.50821	0.000451138	0.00222214	Iqgap2	544963
39.877	-1.29853	0.406539	0.370088	-3.50872	0.000450276	0.0022196	Mpst	246221
45.9475	-1.29828	0.406612	0.420644	-3.0864	0.00202595	0.00811417	Klf9	16601
27.7881	-1.29808	0.406668	0.497622	-2.60856	0.00909244	0.0286679	Tmem175	72392
79.9681	-1.29763	0.406794	0.370453	-3.50282	0.000460358	0.00225971	Ntrk3	18213
256.121	-1.29699	0.406974	0.271232	-4.78186	1.73685e-06	1.65894e-05	Appl1	72993
353.76	-1.29691	0.406997	0.216036	-6.0032	1.9347e-09	3.57878e-08	H2-K1	14972
106.471	-1.29688	0.407005	0.45566	-2.84616	0.00442505	0.0157114	Arpc3	56378
25.0223	-1.29609	0.407228	0.523892	-2.47396	0.0133623	0.0392547	Map3k3	26406
118.89	-1.2952	0.407481	0.322154	-4.02043	5.8091e-05	0.000370889	Mtus2	77521
21.861	-1.29517	0.407489	0.485827	-2.6659	0.00767818	0.0249156	1810055G02Rik	72056
41.0897	-1.29065	0.408767	0.377793	-3.41629	0.000634804	0.00297982	Coq10a	210582
66.2684	-1.2891	0.409206	0.365631	-3.52568	0.000422389	0.00210159	B4galt6	56386
67.4521	-1.28905	0.409222	0.470046	-2.74238	0.00609955	0.0205983	Dbh	13166
226.343	-1.28904	0.409224	0.305263	-4.22271	2.41384e-05	0.000172078	Glce	93683
153.023	-1.28849	0.409381	0.31363	-4.10829	3.98593e-05	0.000266187	Wdfy3	72145
113.361	-1.28774	0.409593	0.288218	-4.46793	7.898e-06	6.35319e-05	Ppip5k2	227399
20.2608	-1.28537	0.410265	0.538187	-2.38834	0.0169249	0.0477242	Dbndd1	72185
38.0145	-1.28299	0.410943	0.36836	-3.48298	0.000495874	0.00240816	C1galt1	94192
199.163	-1.28098	0.411517	0.262456	-4.88072	1.05699e-06	1.06971e-05	Ppp1r10	52040
89.3173	-1.28065	0.41161	0.297008	-4.31184	1.61904e-05	0.000120388	Crkl	12929
145.038	-1.28042	0.411676	0.264927	-4.83311	1.3442e-06	1.33397e-05	Grk2	110355
81.6138	-1.27986	0.411834	0.418473	-3.05842	0.00222511	0.00876736	Zcchc7	319885
35.6796	-1.27951	0.411936	0.417472	-3.06489	0.00217747	0.00860886	Mvp	78388
84.481	-1.27923	0.412014	0.287228	-4.45372	8.43947e-06	6.73787e-05	Smad1	17125
409.451	-1.27555	0.413068	0.216375	-5.89509	3.74477e-09	6.51234e-08	Tnks2	74493
44.7559	-1.27554	0.41307	0.505873	-2.52147	0.0116865	0.0351946	Sntb2	20650
2607.69	-1.27465	0.413324	0.210073	-6.06768	1.29772e-09	2.49435e-08	Cd63	12512
636.863	-1.27415	0.413469	0.203857	-6.25022	4.09878e-10	8.77564e-09	Ist1	71955
26.9539	-1.27403	0.413503	0.422724	-3.01386	0.0025795	0.00994904	Pip4k2a	18718
37.8629	-1.27356	0.413639	0.412889	-3.0845	0.00203893	0.00815701	Greb1	268527
358.49	-1.27323	0.413732	0.298188	-4.26989	1.95567e-05	0.000142679	Ubald2	319370
37.3436	-1.27293	0.413818	0.481685	-2.64266	0.00822573	0.0263843	Ndst2	17423
121.881	-1.27254	0.41393	0.245747	-5.17826	2.23967e-07	2.61917e-06	Tmx3	67988
54.3841	-1.27086	0.414411	0.32547	-3.9047	9.43408e-05	0.000570149	Angptl6	70726
79.1345	-1.26963	0.414767	0.286483	-4.43177	9.34637e-06	7.37896e-05	Ramac	67148
62.4603	-1.26947	0.414813	0.366979	-3.45923	0.000541713	0.00260601	Gcc1	74375
32.3463	-1.26936	0.414844	0.527984	-2.40416	0.0162097	0.0460836	Hmgcll1	208982
225.012	-1.26914	0.414907	0.285372	-4.44732	8.69483e-06	6.92591e-05	Blmh	104184
213.143	-1.26884	0.414994	0.226726	-5.59634	2.18921e-08	3.24246e-07	Rnf2	19821
43.9109	-1.26734	0.415426	0.511289	-2.47871	0.0131859	0.0388345	Arid4b	94246
34.5824	-1.26703	0.415514	0.454141	-2.78995	0.00527154	0.0181766	Unc119	22248
115.076	-1.26573	0.415889	0.307627	-4.11451	3.8801e-05	0.000259798	Gprasp2	245607
102.631	-1.26553	0.415947	0.306	-4.13571	3.53851e-05	0.000239816	Ramp2	54409
70.5677	-1.26485	0.416142	0.444784	-2.84374	0.00445868	0.015822	Zfp266	77519
31112.4	-1.26415	0.416343	0.272423	-4.6404	3.47732e-06	3.07806e-05	Rps23	66475
1738.54	-1.26252	0.416814	0.346759	-3.64093	0.000271652	0.00144557	Lgmn	19141
56.4014	-1.26242	0.416843	0.356689	-3.53928	0.000401214	0.00200874	Akap13	75547
52.7496	-1.26036	0.41744	0.31094	-4.05339	5.04811e-05	0.000328873	Elapor2	231014
82.1186	-1.2594	0.417719	0.271965	-4.63073	3.64373e-06	3.20759e-05	Smim7	66818
37.5348	-1.25777	0.41819	0.441698	-2.84758	0.00440533	0.0156588	Dctd	320685
85.7892	-1.25702	0.418408	0.332052	-3.78561	0.00015333	0.000875719	Plcg1	18803
167.961	-1.25699	0.418417	0.339156	-3.70621	0.000210381	0.0011561	Yrdc	230734
87.9332	-1.25633	0.418607	0.321461	-3.9082	9.29874e-05	0.000563301	Aph1a	226548
80.1984	-1.2563	0.418616	0.31301	-4.01361	5.97963e-05	0.000380446	Myt1l	17933
32.4756	-1.2557	0.41879	0.456106	-2.75309	0.00590354	0.0200156	Fzd5	14367
24.0612	-1.2557	0.418791	0.48232	-2.60345	0.00922912	0.0290272	Syt5	53420
58.8658	-1.2549	0.419024	0.35109	-3.57428	0.000351189	0.00179916	Nrep	27528
60.214	-1.2532	0.419515	0.345607	-3.6261	0.000287732	0.00151975	Aplp1	11803
49.1563	-1.25291	0.419601	0.360881	-3.47181	0.00051697	0.00249827	Zw10	26951
518.725	-1.25274	0.41965	0.247486	-5.06188	4.15141e-07	4.55539e-06	Prr13	66151
76.2352	-1.2525	0.419721	0.314368	-3.98417	6.77154e-05	0.000423039	Zbtb38	245007
87.2278	-1.25133	0.420062	0.284651	-4.396	1.10262e-05	8.58847e-05	Pdgfa	18590
38.0707	-1.25116	0.420109	0.497368	-2.51557	0.0118839	0.0356658	Scrt1	170729
127.858	-1.25098	0.420163	0.441593	-2.83288	0.0046131	0.0162751	Fryl	72313
48.693	-1.25084	0.420202	0.371537	-3.36667	0.000760805	0.00348552	Plekhj1	78670
28.5447	-1.25084	0.420204	0.45603	-2.74289	0.0060901	0.0205718	Nsun7	70918
82.5561	-1.24989	0.420481	0.34215	-3.65304	0.000259151	0.00138655	Dao	13142
183.59	-1.24946	0.420607	0.352575	-3.5438	0.000394403	0.00198475	Ahnak	66395
58.8707	-1.24905	0.420727	0.322481	-3.87324	0.000107399	0.000639392	Epc2	227867
111.531	-1.24858	0.420862	0.287993	-4.33545	1.4546e-05	0.000109305	Pitpnc1	71795
118.566	-1.24849	0.420888	0.344742	-3.62152	0.000292874	0.00154308	Ankrd12	106585
183.554	-1.24674	0.4214	0.26866	-4.64058	3.47424e-06	3.07746e-05	Naxe	246703
19.975	-1.24425	0.422126	0.525319	-2.36857	0.0178572	0.0498799	Fbxl19	233902
34.4815	-1.2438	0.42226	0.39615	-3.13971	0.00169116	0.00697756	Zfp715	69930
443.078	-1.24359	0.42232	0.226602	-5.48799	4.06532e-08	5.61762e-07	Sgpp1	81535
636.564	-1.24311	0.422461	0.257791	-4.82216	1.42012e-06	1.39846e-05	Psmd3	22123
62.2708	-1.24249	0.422641	0.401044	-3.09815	0.00194734	0.00785521	Chid1	68038
44.2034	-1.24187	0.422823	0.435618	-2.85083	0.00436056	0.0155342	Safb	224903
60.2961	-1.24177	0.422853	0.384642	-3.22839	0.0012449	0.00536673	Pld3	18807
614.189	-1.24142	0.422955	0.178144	-6.96865	3.19991e-12	1.00742e-10	H2az2	77605
49.0815	-1.241	0.423079	0.411905	-3.01283	0.0025882	0.0099766	Map4k1	26411
125.174	-1.24094	0.423095	0.312107	-3.97603	7.00756e-05	0.000437357	Abcb4	18670
103.037	-1.24088	0.423116	0.304662	-4.07296	4.64189e-05	0.000304581	Rnf6	74132
56.9709	-1.24068	0.423173	0.322962	-3.84156	0.000122253	0.000718122	D8Ertd738e	101966
457.531	-1.24051	0.423223	0.23839	-5.20371	1.95349e-07	2.30985e-06	Ero1a	50527
89.597	-1.24004	0.423362	0.501206	-2.4741	0.0133571	0.0392485	Fam160a2	74349
53.2116	-1.23976	0.423442	0.403798	-3.07026	0.00213873	0.00847931	Fads3	60527
48.8166	-1.23956	0.423501	0.503324	-2.46275	0.0137876	0.0403048	Zfp507	668501
67.5607	-1.23922	0.423602	0.333461	-3.71623	0.000202221	0.00111799	Sema4b	20352
393.019	-1.23876	0.423736	0.243714	-5.08286	3.71787e-07	4.11445e-06	Nelfa	24116
99.992	-1.23811	0.423927	0.275709	-4.49065	7.10062e-06	5.77355e-05	Dyrk2	69181
32.1859	-1.23731	0.424162	0.414029	-2.98847	0.0028038	0.010663	Ccdc112	240261
196.309	-1.23687	0.424293	0.30016	-4.12069	3.77736e-05	0.000253717	Ncor2	20602
601.313	-1.23644	0.424417	0.228273	-5.4165	6.07758e-08	8.10048e-07	Emd	13726
627.085	-1.23614	0.424506	0.239506	-5.16121	2.45353e-07	2.84841e-06	Pank3	211347
90.7123	-1.2359	0.424578	0.309567	-3.99234	6.54234e-05	0.000410728	Ctsz	64138
75.2363	-1.23535	0.424738	0.350157	-3.52801	0.000418702	0.00208649	Dr1	13486
494.382	-1.23507	0.424822	0.382334	-3.23035	0.0012364	0.00534032	Gpn1	74254
268.513	-1.23506	0.424826	0.234048	-5.27694	1.31359e-07	1.61756e-06	Socs7	192157
32.6216	-1.23402	0.425131	0.441334	-2.79611	0.0051721	0.0179062	Nrde2	217827
44.1365	-1.2338	0.425195	0.400116	-3.08361	0.00204502	0.00817625	B3gat3	72727
2271.65	-1.23338	0.42532	0.215866	-5.71363	1.10592e-08	1.74087e-07	Pabpc1	18458
109.59	-1.23309	0.425406	0.279417	-4.41307	1.01915e-05	8.00173e-05	Mmd	67468
55.5983	-1.23189	0.425758	0.448508	-2.74664	0.00602083	0.0203701	Ech1	51798
36.3644	-1.22986	0.426358	0.389014	-3.16149	0.00156963	0.006541	Zfp954	232853
45.5645	-1.22958	0.426441	0.347187	-3.54155	0.000397785	0.00199784	Pcmtd1	319263
209.74	-1.22864	0.42672	0.227954	-5.38986	7.0512e-08	9.18189e-07	Prmt2	15468
40.3968	-1.22739	0.427089	0.376674	-3.2585	0.00112002	0.00489607	Suz12	52615
90.1434	-1.22612	0.427465	0.254222	-4.82303	1.41395e-06	1.39345e-05	Zcchc4	78796
44.7703	-1.22604	0.427489	0.380459	-3.22253	0.00127065	0.00545748	Tfe3	209446
25.4453	-1.2253	0.427708	0.484431	-2.52936	0.011427	0.0346093	Minpp1	17330
129.899	-1.22469	0.42789	0.344765	-3.55223	0.000381974	0.00193285	Nudt1	17766
49.5676	-1.22326	0.428313	0.381833	-3.20366	0.00135692	0.00578628	Otub1	107260
166.224	-1.22292	0.428414	0.224849	-5.43887	5.36208e-08	7.23739e-07	Mtmr6	219135
80.5991	-1.22221	0.428626	0.262841	-4.64998	3.31959e-06	2.95627e-05	Uba6	231380
117.937	-1.22135	0.428882	0.362494	-3.36929	0.000753616	0.00346252	Rab3gap1	226407
57.7749	-1.22127	0.428905	0.391487	-3.11957	0.00181118	0.00738687	Nt5c	50773
36.8623	-1.22106	0.428966	0.349884	-3.48991	0.00048319	0.00235281	Cwf19l2	244672
356.35	-1.21956	0.429413	0.215598	-5.65665	1.5436e-08	2.36858e-07	Akirin2	433693
165.252	-1.21943	0.429453	0.240206	-5.0766	3.84257e-07	4.24143e-06	Phc2	54383
251.128	-1.21875	0.429653	0.293497	-4.15252	3.28829e-05	0.000224764	Glo1	109801
106.638	-1.21818	0.429824	0.337144	-3.61324	0.000302394	0.0015854	Vrk3	101568
265.35	-1.21659	0.4303	0.288812	-4.21238	2.52692e-05	0.000178843	Rnpep	215615
544.451	-1.2159	0.430504	0.234453	-5.18611	2.14732e-07	2.51808e-06	Serf2	378702
22.1105	-1.21499	0.430777	0.479796	-2.5323	0.0113317	0.0343633	Ppfia2	327814
877.053	-1.21397	0.43108	0.187136	-6.48712	8.74901e-11	2.11799e-09	Eif3a	13669
45.1699	-1.21394	0.43109	0.387983	-3.12885	0.00175493	0.00720111	Akap6	238161
31.4379	-1.21379	0.431134	0.4749	-2.55589	0.0105916	0.0324993	Zfand2b	68818
42.6359	-1.21198	0.431675	0.338978	-3.5754	0.000349686	0.00179362	Arl15	218639
288.003	-1.21167	0.431767	0.256938	-4.71583	2.40726e-06	2.22002e-05	Tmod1	21916
76.5171	-1.21155	0.431805	0.312988	-3.87091	0.000108432	0.000644939	Gnb4	14696
117.726	-1.21075	0.432045	0.263861	-4.58858	4.4627e-06	3.81044e-05	Tgif2	228839
58.7538	-1.2101	0.432238	0.36122	-3.35004	0.00080801	0.00367152	Akr1e1	56043
451.096	-1.20995	0.432284	0.311073	-3.8896	0.000100411	0.000603309	Mphosph6	68533
46.7127	-1.2087	0.432659	0.432135	-2.79704	0.00515732	0.0178793	Zfp574	232976
111.247	-1.20852	0.432711	0.317203	-3.80994	0.000139	0.000803934	Lrp12	239393
121.422	-1.20831	0.432776	0.349284	-3.45939	0.0005414	0.00260549	Elavl1	15568
80.1054	-1.20736	0.433061	0.321498	-3.75541	0.000173056	0.000975737	Rnf10	50849
140.437	-1.20729	0.433081	0.28748	-4.19956	2.67429e-05	0.000187817	Srpk2	20817
22.5166	-1.20324	0.434299	0.493713	-2.43713	0.0148045	0.0427834	Hcn2	15166
106.476	-1.20293	0.434392	0.488302	-2.46349	0.013759	0.0402351	Numa1	101706
166.622	-1.20268	0.434467	0.402672	-2.98676	0.00281954	0.0107133	Map9	213582
135.158	-1.20068	0.435071	0.262758	-4.56952	4.88839e-06	4.12977e-05	Cdkn2aip	70925
44.0884	-1.20061	0.435092	0.43417	-2.7653	0.00568711	0.019395	Nectin1	58235
25.7289	-1.20021	0.435211	0.419847	-2.8587	0.00425387	0.0151922	Cacng4	54377
34.6302	-1.2	0.435276	0.412464	-2.90934	0.00362192	0.0132235	Cacnb1	12295
373.875	-1.1993	0.435485	0.22479	-5.33523	9.54212e-08	1.20389e-06	Atic	108147
125.744	-1.19901	0.435573	0.277121	-4.32667	1.5138e-05	0.000113353	Upf3b	68134
81.4594	-1.19887	0.435616	0.343707	-3.48806	0.00048654	0.00236732	Prkab2	108097
182.226	-1.19861	0.435695	0.30035	-3.99071	6.58753e-05	0.000413362	Taf6	21343
57.5396	-1.19795	0.435894	0.341783	-3.505	0.00045661	0.00224649	Gpr68	238377
53.1249	-1.19692	0.436206	0.342962	-3.48995	0.000483115	0.00235281	Ino80d	227195
102.977	-1.19691	0.436208	0.290494	-4.12025	3.78454e-05	0.000254065	Ldlrad3	241576
155.002	-1.1968	0.43624	0.239868	-4.98943	6.05583e-07	6.46663e-06	Xpr1	19775
25.7869	-1.19372	0.437175	0.468029	-2.55052	0.0107562	0.0329115	Tgfb1i1	21804
217.316	-1.19318	0.437337	0.21829	-5.46605	4.60177e-08	6.29089e-07	Rufy3	52822
44.2636	-1.19286	0.437435	0.375358	-3.17792	0.00148334	0.00622662	Wasf3	245880
413.646	-1.19177	0.437765	0.260494	-4.57504	4.76133e-06	4.03576e-05	Hmga1b	111241
51.369	-1.19156	0.43783	0.336626	-3.5397	0.000400575	0.00200633	Kat6b	54169
389.697	-1.19097	0.438007	0.224841	-5.29695	1.17751e-07	1.46268e-06	Flna	192176
62.4423	-1.18997	0.438313	0.426035	-2.79312	0.00522028	0.0180339	Hoxc10	209448
29.0046	-1.18991	0.438331	0.452257	-2.63104	0.00851231	0.0271433	Arid5a	214855
20.3503	-1.18891	0.438635	0.488865	-2.43197	0.0150168	0.043192	Vamp1	22317
28.1533	-1.18861	0.438727	0.462083	-2.57228	0.0101032	0.0312685	Mbd5	109241
191.216	-1.18454	0.439965	0.230457	-5.13995	2.74813e-07	3.1363e-06	Atp13a3	224088
178.063	-1.18379	0.440193	0.344541	-3.43586	0.000590679	0.00279943	Stx7	53331
619.911	-1.18371	0.440218	0.272474	-4.3443	1.39718e-05	0.000105798	Zmat2	66492
86.4094	-1.18356	0.440264	0.343267	-3.44793	0.000564907	0.00269254	Hnrnpul2	68693
128.938	-1.18141	0.440919	0.34006	-3.47413	0.000512508	0.00247857	Rnf165	225743
45.3283	-1.18141	0.44092	0.460125	-2.56759	0.0102408	0.0316407	Tbc1d25	209815
41.663	-1.18095	0.441061	0.486325	-2.42831	0.0151694	0.0435621	Kif24	109242
74.361	-1.18046	0.441211	0.386449	-3.05463	0.00225341	0.00886522	Eif2s3x	26905
291.345	-1.18033	0.44125	0.226234	-5.21731	1.81536e-07	2.16051e-06	Strip1	229707
811.134	-1.17851	0.441808	0.214142	-5.50339	3.72549e-08	5.20998e-07	Colgalt1	234407
92.9161	-1.17834	0.441859	0.401855	-2.93226	0.00336507	0.0124421	P4ha1	18451
50.317	-1.17827	0.441881	0.39026	-3.0192	0.00253447	0.00980792	Rbak	57782
31.9218	-1.17793	0.441986	0.464123	-2.53796	0.01115	0.0338716	Mapk6	50772
90.2986	-1.17777	0.442035	0.425721	-2.76652	0.00566572	0.0193376	Nrbp1	192292
242.281	-1.1765	0.442425	0.301506	-3.90206	9.53767e-05	0.000575592	Wipf2	68524
271.908	-1.17557	0.442708	0.304934	-3.85517	0.000115652	0.000685331	Marchf7	57438
53.6953	-1.17555	0.442714	0.323776	-3.63076	0.00028259	0.00149444	Usp46	69727
97.9899	-1.1737	0.443282	0.344328	-3.40868	0.000652782	0.00305084	Fez2	225020
552.176	-1.17343	0.443367	0.223806	-5.24304	1.57948e-07	1.90103e-06	Dnajb6	23950
523.757	-1.17308	0.443473	0.260295	-4.50674	6.58304e-06	5.39475e-05	Trib3	228775
90.6437	-1.17069	0.444209	0.315393	-3.71185	0.000205754	0.00113458	Pnpla2	66853
76.3578	-1.16934	0.444625	0.324314	-3.60557	0.000311463	0.00162563	Tspan2	70747
178.44	-1.16865	0.444838	0.378592	-3.08683	0.00202302	0.00810857	Parn	74108
208.064	-1.16788	0.445076	0.312292	-3.7397	0.00018424	0.00102921	Gtf2a1	83602
80.9322	-1.16724	0.445272	0.298131	-3.91519	9.03314e-05	0.000548251	Dbn1	56320
38.8854	-1.16604	0.445644	0.389057	-2.99708	0.00272576	0.0104126	Sema4a	20351
261.007	-1.16541	0.445838	0.374976	-3.10795	0.00188387	0.00763948	Cystm1	66060
112.302	-1.16538	0.445848	0.324561	-3.59062	0.000329898	0.00170857	Cers4	67260
34.9126	-1.16462	0.446083	0.460457	-2.52926	0.0114303	0.0346093	Akap7	432442
197.326	-1.16432	0.446173	0.252459	-4.61194	3.98938e-06	3.45681e-05	Nsg2	18197
274.001	-1.16428	0.446188	0.309739	-3.75889	0.000170668	0.00096483	Kidins220	77480
447.461	-1.16404	0.44626	0.210164	-5.53874	3.04656e-08	4.3705e-07	Klf7	93691
31.147	-1.16392	0.446298	0.446159	-2.60876	0.00908719	0.0286584	Hpcal1	53602
45.0345	-1.16339	0.446461	0.365385	-3.18402	0.00145247	0.00612114	Cers6	241447
155.235	-1.16326	0.446504	0.242132	-4.80422	1.55353e-06	1.5112e-05	Dock4	238130
180.265	-1.1628	0.446646	0.260796	-4.45864	8.24813e-06	6.59981e-05	Mrto4	69902
526.49	-1.16172	0.446979	0.249344	-4.65912	3.1757e-06	2.84854e-05	Fam114a2	67726
98.5369	-1.16138	0.447085	0.319104	-3.6395	0.000273168	0.00145182	Ift46	76568
1069.43	-1.16115	0.447156	0.15039	-7.72094	1.15473e-14	5.76552e-13	Hp1bp3	15441
965.908	-1.16042	0.447384	0.166128	-6.98506	2.84737e-12	9.05351e-11	Csde1	229663
102.943	-1.16022	0.447445	0.305134	-3.80233	0.000143344	0.000825325	Kcnk3	16527
140.906	-1.15988	0.447549	0.251853	-4.60539	4.11694e-06	3.55079e-05	Ylpm1	56531
93.9354	-1.15968	0.447611	0.29903	-3.87815	0.000105254	0.000627792	Adat1	30947
112.664	-1.15932	0.447724	0.290851	-3.98595	6.7211e-05	0.000420505	Plekhm2	69582
20685	-1.15894	0.44784	0.196318	-5.9034	3.56078e-09	6.23478e-08	Noct	12457
145.518	-1.15857	0.447957	0.28791	-4.02406	5.72042e-05	0.000365958	Sbf2	319934
121.545	-1.15822	0.448064	0.347568	-3.33236	0.000861124	0.00388661	Ttc3	22129
27.2767	-1.15765	0.448241	0.470343	-2.4613	0.0138435	0.0404267	Blvra	109778
216.522	-1.15741	0.448317	0.217657	-5.3176	1.05147e-07	1.31121e-06	Setd6	66083
76.1605	-1.15651	0.448596	0.368665	-3.13702	0.00170672	0.00703491	Wnt4	22417
135.306	-1.15651	0.448597	0.270957	-4.26823	1.97027e-05	0.000143581	H2ax	15270
128.679	-1.15642	0.448625	0.294408	-3.92794	8.56777e-05	0.000523699	Lmbrd2	320506
272.2	-1.15517	0.449013	0.317375	-3.63977	0.000272883	0.00145091	Gfpt1	14583
115.862	-1.1544	0.449252	0.297349	-3.88232	0.000103465	0.000617989	Prkar1b	19085
465.743	-1.15384	0.449427	0.224757	-5.13372	2.84064e-07	3.23035e-06	Slc39a11	69806
255.412	-1.1527	0.449781	0.297577	-3.87364	0.000107222	0.000638635	Dusp2	13537
485.046	-1.15184	0.450052	0.237183	-4.85632	1.19588e-06	1.19607e-05	Stip1	20867
644.854	-1.1516	0.450125	0.185623	-6.20398	5.50514e-10	1.15167e-08	Lsm6	78651
160.275	-1.15137	0.450198	0.255479	-4.50671	6.58411e-06	5.39475e-05	Lrrc8d	231549
33.0251	-1.15029	0.450534	0.446949	-2.57365	0.0100632	0.0311749	Sdsl	257635
127.784	-1.14941	0.45081	0.284942	-4.03383	5.48758e-05	0.000353362	Cdk11b	12537
422.45	-1.14929	0.450848	0.247914	-4.63583	3.55508e-06	3.14036e-05	Kif5c	16574
33.3676	-1.14718	0.451507	0.407997	-2.81174	0.00492741	0.0171864	Diras2	68203
111.522	-1.14662	0.451681	0.274267	-4.18068	2.90642e-05	0.000201224	Alkbh8	67667
29.5753	-1.14611	0.451842	0.468863	-2.44444	0.0145077	0.0420778	Emid1	140703
87.7033	-1.14588	0.451915	0.320364	-3.5768	0.000347826	0.00178551	Phc3	241915
36.4595	-1.14584	0.451927	0.413794	-2.76911	0.00562103	0.0192158	Sema6a	20358
169.945	-1.14423	0.452432	0.261688	-4.37249	1.22835e-05	9.464e-05	Egln2	112406
954.265	-1.14413	0.452462	0.187395	-6.10546	1.02506e-09	2.01573e-08	Ssrp1	20833
1585.85	-1.14337	0.452702	0.203029	-5.63154	1.78609e-08	2.69537e-07	Eif4b	75705
440.797	-1.14325	0.452739	0.192036	-5.95331	2.62767e-09	4.73054e-08	Got1	14718
96.3371	-1.14227	0.453047	0.293557	-3.89113	9.9777e-05	0.000599882	Gabarapl1	57436
46.0711	-1.14211	0.453096	0.482158	-2.36875	0.0178484	0.0498662	Dkc1	245474
168.436	-1.14047	0.453613	0.294286	-3.87536	0.000106469	0.000634443	Zfp512	269639
53.8941	-1.13866	0.454183	0.341685	-3.33247	0.00086079	0.00388648	Rras	20130
103.65	-1.13793	0.454413	0.329411	-3.45442	0.000551474	0.00263906	Rictor	78757
21.095	-1.13586	0.455063	0.480726	-2.3628	0.0181372	0.0504307	Gm15128	434863
38.1195	-1.13555	0.455163	0.404483	-2.8074	0.00499436	0.0173885	Ttc9b	73032
83.4167	-1.13342	0.455834	0.30333	-3.73659	0.000186534	0.00104072	Arhgef39	230098
202.766	-1.13232	0.456183	0.229219	-4.93988	7.81719e-07	8.11513e-06	Dtx4	207521
148.055	-1.13204	0.45627	0.258218	-4.38405	1.16495e-05	9.01898e-05	Etv6	14011
51.0039	-1.13049	0.456762	0.349715	-3.23259	0.00122672	0.00530443	Plekho1	67220
117.488	-1.13011	0.45688	0.332276	-3.40113	0.000671078	0.00312858	Ankrd50	99696
109.905	-1.12807	0.457526	0.302149	-3.7335	0.000188834	0.00105263	Tmcc2	68875
34.6797	-1.12702	0.45786	0.444331	-2.53645	0.0111984	0.0339915	Pcx	18563
84.3535	-1.12682	0.457924	0.351654	-3.20434	0.00135371	0.00577926	Cmtr2	234728
70.6602	-1.12654	0.458012	0.281007	-4.00894	6.09914e-05	0.000386319	Zfp24	59057
88.8893	-1.12637	0.458065	0.351606	-3.20351	0.00135764	0.00578637	St6galnac4	20448
76.035	-1.12564	0.458299	0.306956	-3.6671	0.000245313	0.00132583	Snx16	74718
68.1883	-1.12528	0.458414	0.339532	-3.3142	0.000919063	0.00411326	Dnajb2	56812
103.414	-1.12339	0.459015	0.359748	-3.12271	0.00179194	0.00732478	R3hdm2	71750
25.9853	-1.1229	0.459169	0.424664	-2.64422	0.008188	0.0262962	Frrs1	20321
63.3502	-1.12288	0.459176	0.350505	-3.20361	0.00135716	0.00578628	Dennd5a	19347
68.9176	-1.12258	0.459272	0.318747	-3.52185	0.000428553	0.00212811	Zbtb7a	16969
193.102	-1.12223	0.459383	0.291258	-3.85305	0.000116655	0.00069032	Ankrd54	223690
52.5778	-1.12168	0.459558	0.365321	-3.0704	0.00213774	0.00847931	Zdhhc9	208884
345.697	-1.11971	0.460188	0.218254	-5.13028	2.89308e-07	3.28413e-06	Cbx2	12416
55.1639	-1.11935	0.460301	0.346776	-3.22788	0.00124712	0.00537268	Tet3	194388
94.0518	-1.1157	0.461468	0.31731	-3.51612	0.000437905	0.0021653	Klf5	12224
241.275	-1.11559	0.461501	0.199205	-5.60022	2.14079e-08	3.18551e-07	Spred1	114715
449.839	-1.11556	0.461511	0.243103	-4.58886	4.45668e-06	3.80784e-05	Csnk2a1	12995
240.468	-1.11517	0.461638	0.254662	-4.37902	1.19216e-05	9.21294e-05	Foxp1	108655
26.4258	-1.11415	0.461963	0.448228	-2.48568	0.0129306	0.0382059	Herc3	73998
116.683	-1.11338	0.46221	0.290831	-3.82827	0.000129046	0.000753178	Foxk1	17425
206.695	-1.11321	0.462264	0.283889	-3.92129	8.80765e-05	0.000536348	Ttc33	67515
49.786	-1.11264	0.462448	0.412742	-2.69572	0.00702364	0.0231322	Arid5b	71371
48.4308	-1.11246	0.462506	0.35955	-3.09403	0.00197461	0.00793942	Zic5	65100
83.8628	-1.11217	0.462598	0.335301	-3.31693	0.000910133	0.00408187	Cant1	76025
3290.2	-1.10976	0.463372	0.197176	-5.62826	1.82038e-08	2.73286e-07	Myl6	17904
65.7896	-1.10943	0.463478	0.386201	-2.87266	0.00407031	0.0146142	Edem2	108687
91.4525	-1.10941	0.463482	0.285231	-3.88952	0.000100441	0.000603309	Mfap1b	100034361
1423.84	-1.10842	0.463801	0.273465	-4.05325	5.05099e-05	0.000328893	Cyb5r3	109754
168.186	-1.10646	0.464433	0.226677	-4.88121	1.05436e-06	1.0679e-05	Plxnb2	140570
93.1843	-1.10603	0.464569	0.277561	-3.98482	6.75299e-05	0.000422293	Mul1	68350
857.465	-1.10423	0.46515	0.185425	-5.95515	2.59835e-09	4.68436e-08	Ddb1	13194
120.862	-1.10338	0.465426	0.372435	-2.9626	0.00305055	0.0114548	Msantd3	66665
75.1826	-1.10303	0.465537	0.335269	-3.28999	0.00100192	0.00442978	Zfp532	328977
21.8278	-1.10284	0.4656	0.460963	-2.39247	0.0167355	0.0472688	Fchsd2	207278
35.4963	-1.10283	0.465601	0.420076	-2.62532	0.00865673	0.027525	Fam160b2	239170
168.396	-1.10252	0.465703	0.344033	-3.20468	0.00135211	0.00577437	Ppp1cb	19046
872.914	-1.10167	0.465976	0.215152	-5.12044	3.04826e-07	3.44804e-06	Ppm1g	14208
358.711	-1.10144	0.466051	0.244518	-4.50453	6.65192e-06	5.43985e-05	Smarcb1	20587
278.289	-1.10114	0.466149	0.191392	-5.75331	8.75135e-09	1.4e-07	Cd47	16423
175.956	-1.10098	0.466199	0.262665	-4.19158	2.77018e-05	0.000193313	Sdad1	231452
47.6069	-1.10054	0.466342	0.329855	-3.33643	0.000848607	0.00383825	Mllt3	70122
134.212	-1.1005	0.466354	0.230515	-4.77409	1.80519e-06	1.71172e-05	Utp25	215193
159.711	-1.0998	0.466582	0.268847	-4.0908	4.29893e-05	0.000283974	Ddx19b	234733
392.92	-1.09744	0.467345	0.272014	-4.03449	5.47212e-05	0.000352544	Ggnbp2	217039
3044.36	-1.09735	0.467375	0.255621	-4.29286	1.76384e-05	0.000129422	Morf4l1	21761
41.9567	-1.09711	0.467453	0.352896	-3.10887	0.00187802	0.00761817	Miga1	215708
159.755	-1.09674	0.467572	0.344121	-3.18708	0.00143717	0.0060727	Prkag1	19082
107.474	-1.09634	0.467702	0.326943	-3.35331	0.000798524	0.00363358	Plekha6	240753
38.1855	-1.09624	0.467735	0.411683	-2.66282	0.00774894	0.0251006	B4galnt4	330671
141.578	-1.09479	0.468204	0.246947	-4.4333	9.28021e-06	7.35398e-05	Pak1	18479
451.304	-1.09471	0.46823	0.291725	-3.75255	0.000175046	0.000984788	Dohh	102115
362.751	-1.0947	0.468234	0.181506	-6.03121	1.62738e-09	3.05451e-08	Mapre1	13589
266.707	-1.09455	0.468282	0.286318	-3.82285	0.000131918	0.000766793	Kbtbd2	210973
1788.2	-1.09431	0.468359	0.251262	-4.35526	1.32912e-05	0.000101486	H2ac23	665433
586.951	-1.09412	0.468422	0.311928	-3.50759	0.000452178	0.0022264	Emc1	230866
118.313	-1.09352	0.468618	0.300772	-3.6357	0.000277232	0.00147158	Slc25a36	192287
300.631	-1.0926	0.468915	0.295883	-3.69268	0.000221904	0.00121006	Ss18	268996
41.426	-1.09243	0.468971	0.338989	-3.22261	0.00127027	0.00545748	Itpripl1	73338
227.54	-1.09156	0.469254	0.201797	-5.40921	6.33033e-08	8.41103e-07	Gnl3l	237107
150.323	-1.088	0.470411	0.335972	-3.23838	0.00120211	0.00520862	Cdc42se1	57912
199.648	-1.087	0.470741	0.264216	-4.11404	3.888e-05	0.000260072	Prpf6	68879
1189.48	-1.08655	0.470886	0.216502	-5.01867	5.20317e-07	5.6314e-06	Uggt1	320011
150.94	-1.08644	0.470922	0.266687	-4.07384	4.6244e-05	0.000303746	Dnajb9	27362
126.038	-1.08629	0.470971	0.286903	-3.78626	0.000152934	0.000873847	Arhgap12	75415
111.955	-1.08402	0.471714	0.353472	-3.06677	0.00216387	0.00856038	Cdc26	66440
65.3949	-1.08321	0.471977	0.382894	-2.82901	0.00466923	0.0164368	Utp14a	72554
413.432	-1.08249	0.472213	0.168898	-6.40915	1.46335e-10	3.37535e-09	Nfib	18028
778.896	-1.08248	0.472217	0.262662	-4.12118	3.76941e-05	0.000253316	Ftl1	14325
522.328	-1.08214	0.472328	0.214841	-5.03694	4.73029e-07	5.14575e-06	Rab10	19325
1007.12	-1.08112	0.472662	0.234291	-4.61442	3.94191e-06	3.42525e-05	Ilf2	67781
319.552	-1.08062	0.472824	0.230421	-4.68978	2.735e-06	2.48994e-05	Ndufb7	66916
53.0761	-1.08055	0.47285	0.417008	-2.59119	0.00956456	0.0298764	Mospd2	76763
286.394	-1.07963	0.473149	0.366156	-2.94856	0.00319262	0.0119078	Zmynd8	228880
70.6198	-1.07945	0.473208	0.312264	-3.45687	0.000546498	0.00261949	Cdk5rap3	80280
39.9796	-1.07886	0.473402	0.417402	-2.58471	0.00974616	0.0303103	Endog	13804
26.574	-1.07875	0.473439	0.441029	-2.44598	0.0144457	0.0419268	Miip	28010
96.4223	-1.07796	0.473697	0.287848	-3.74491	0.000180455	0.00101166	Mfn1	67414
168.303	-1.077	0.474012	0.263421	-4.08852	4.34126e-05	0.000286326	Rfc5	72151
435.7	-1.07524	0.474592	0.331447	-3.24408	0.00117831	0.00511656	Arpp19	59046
71.5036	-1.07502	0.474666	0.384408	-2.79655	0.00516521	0.017892	Plec	18810
212.539	-1.07444	0.474857	0.240982	-4.45858	8.25051e-06	6.59981e-05	Elavl4	15572
73.266	-1.07417	0.474944	0.36668	-2.92945	0.0033956	0.0125296	Gpc1	14733
95.0563	-1.07415	0.474952	0.349185	-3.07616	0.00209688	0.00834705	Gdap1l1	228858
663.349	-1.07255	0.475477	0.174591	-6.14322	8.08635e-10	1.63285e-08	Mrpl53	68499
57.3559	-1.07228	0.475566	0.33258	-3.22414	0.00126351	0.00543044	Zfp513	101023
89.7895	-1.07143	0.475848	0.286855	-3.73508	0.000187654	0.00104651	Fam8a1	97863
67.8517	-1.06909	0.47662	0.300306	-3.56	0.000370858	0.00188631	Ypel5	383295
108.776	-1.06883	0.476705	0.273593	-3.90665	9.35858e-05	0.000566389	Reep3	28193
45.4087	-1.06872	0.476741	0.420151	-2.54366	0.0109698	0.0334405	Frmd6	319710
567.214	-1.06867	0.476757	0.176277	-6.06249	1.34033e-09	2.56469e-08	Tdg	21665
137.059	-1.0685	0.476815	0.277268	-3.85366	0.000116363	0.000689226	Stbd1	52331
154.968	-1.06787	0.477024	0.42437	-2.51635	0.0118576	0.0356034	Camk2d	108058
64.849	-1.06752	0.477138	0.322717	-3.30792	0.000939922	0.00419486	Bpgm	12183
136.331	-1.06728	0.477218	0.309854	-3.44446	0.000572198	0.00272118	Tnrc6c	217351
270.885	-1.0665	0.477476	0.273749	-3.8959	9.78341e-05	0.000589032	Pcdhgc4	93707
117.65	-1.06623	0.477566	0.224537	-4.74856	2.04874e-06	1.91349e-05	Celf4	108013
747.898	-1.06597	0.477651	0.280049	-3.80638	0.000141013	0.000813003	Farsa	66590
1664.67	-1.06539	0.477842	0.162021	-6.57567	4.84352e-11	1.24818e-09	Calm1	12313
921.891	-1.06501	0.477971	0.246847	-4.31444	1.60006e-05	0.000119114	Stard7	99138
34.5555	-1.06446	0.478153	0.430821	-2.47076	0.0134825	0.0395533	Pgap2	233575
145.748	-1.06394	0.478323	0.209063	-5.0891	3.5976e-07	3.99155e-06	Rtf1	76246
127.738	-1.06219	0.478904	0.358516	-2.96274	0.00304911	0.0114527	St3gal5	20454
55.0803	-1.06204	0.478954	0.389878	-2.72404	0.0064489	0.0215728	Nfil3	18030
284.332	-1.06204	0.478954	0.217332	-4.88672	1.02529e-06	1.0401e-05	Ddah1	69219
166.22	-1.06141	0.479165	0.229013	-4.6347	3.57462e-06	3.15544e-05	Satb1	20230
101.509	-1.06099	0.479302	0.356091	-2.97955	0.00288669	0.0109294	Dtx2	74198
62.8637	-1.06096	0.479314	0.325896	-3.25551	0.0011319	0.00494463	Cblb	208650
29.9702	-1.06085	0.47935	0.410031	-2.58724	0.00967485	0.0301546	Bcl9	77578
180.11	-1.06072	0.479394	0.249492	-4.2515	2.12347e-05	0.000153693	Abi2	329165
352.415	-1.06052	0.479458	0.202204	-5.24481	1.56446e-07	1.88829e-06	Top2b	21974
71.7632	-1.05855	0.480116	0.352853	-2.99996	0.00270014	0.0103378	Guca1a	14913
107.742	-1.05835	0.48018	0.365741	-2.89372	0.00380704	0.013789	Dolpp1	57170
446.957	-1.05831	0.480194	0.278128	-3.80512	0.000141738	0.000816816	Lrrc42	77809
2257.21	-1.05825	0.480216	0.186551	-5.67268	1.40578e-08	2.17275e-07	Fkbp1a	14225
2529.21	-1.05779	0.480367	0.18544	-5.70423	1.16873e-08	1.83748e-07	Vgf	381677
427.936	-1.0572	0.480563	0.221823	-4.76597	1.87943e-06	1.77422e-05	Atxn7l3	217218
358.962	-1.05605	0.480948	0.255223	-4.13775	3.50731e-05	0.00023808	Exosc1	66583
141.302	-1.0556	0.481098	0.29033	-3.63585	0.000277062	0.00147129	Cybc1	217370
382.386	-1.05485	0.481348	0.26755	-3.94262	8.05954e-05	0.000496228	Atad1	67979
49.3869	-1.05389	0.481669	0.362965	-2.90355	0.00368959	0.0134283	Tiparp	99929
124.632	-1.05356	0.481779	0.255087	-4.13018	3.62475e-05	0.000244881	Capn5	12337
1018.33	-1.05334	0.48185	0.260046	-4.05061	5.10847e-05	0.000332129	Hnrnpf	98758
28.8935	-1.05311	0.481927	0.420144	-2.50655	0.0121915	0.0364178	Zfyve9	230597
625.445	-1.05249	0.482136	0.244778	-4.29977	1.70979e-05	0.000125818	Scarb2	12492
60.9603	-1.05164	0.482421	0.35389	-2.97165	0.00296207	0.0111784	Ubac2	68889
114.112	-1.05148	0.482473	0.278902	-3.77007	0.0001632	0.000926712	Tatdn1	69694
149.57	-1.05122	0.48256	0.261393	-4.02161	5.78014e-05	0.000369409	Slc7a11	26570
128.203	-1.05101	0.48263	0.243389	-4.31824	1.5728e-05	0.00011729	Trappc10	216131
5752.53	-1.05049	0.482804	0.226769	-4.63243	3.614e-06	3.1858e-05	Patj	12695
70.3243	-1.04975	0.483053	0.304916	-3.44274	0.000575849	0.00273523	Mfsd14b	66631
190.907	-1.04951	0.483132	0.276173	-3.8002	0.000144579	0.000832053	Dcaf8	98193
31.687	-1.0493	0.483201	0.442219	-2.37282	0.017653	0.0494212	Irag1	17540
156.087	-1.04879	0.483375	0.298197	-3.51709	0.000436303	0.00215821	Nav1	215690
141.23	-1.04688	0.484013	0.243089	-4.30659	1.65791e-05	0.000122672	Pcyt1a	13026
54.7227	-1.04606	0.484288	0.326822	-3.20071	0.00137089	0.00583314	Nufip1	27275
415.68	-1.04496	0.484659	0.214706	-4.86694	1.13339e-06	1.13892e-05	Ccni	12453
113.314	-1.04436	0.48486	0.392242	-2.66254	0.00775535	0.0251086	Stambp	70527
237.573	-1.04425	0.484898	0.202058	-5.16805	2.36544e-07	2.76119e-06	Nfyb	18045
2304.51	-1.04413	0.484936	0.336425	-3.10361	0.00191172	0.00772564	Dpysl3	22240
81.1267	-1.04405	0.484963	0.368882	-2.83032	0.00465018	0.0163878	Ypel3	66090
639.887	-1.04348	0.485154	0.189427	-5.50863	3.61636e-08	5.09078e-07	Becn1	56208
155.319	-1.04335	0.485199	0.267184	-3.905	9.42264e-05	0.000569726	Hspa13	110920
30.7203	-1.04334	0.485205	0.414818	-2.51517	0.0118976	0.0356959	Fbxw4	30838
55.0488	-1.03992	0.486355	0.36472	-2.85127	0.00435445	0.0155168	Czib	74098
57.8514	-1.03872	0.486758	0.357095	-2.90881	0.00362806	0.0132383	Klhl12	240756
354.589	-1.03846	0.486845	0.273642	-3.79497	0.00014766	0.000847124	Lsm14a	67070
35.9789	-1.03726	0.48725	0.398933	-2.6001	0.00931973	0.0292402	Slc25a24	229731
65.2648	-1.03526	0.487928	0.31512	-3.28529	0.00101879	0.00449194	Pick1	18693
61.7056	-1.03511	0.487978	0.334104	-3.09817	0.0019472	0.00785521	Bag5	70369
172.187	-1.03436	0.488232	0.32753	-3.15806	0.00158825	0.00660409	Rex1bd	66462
970.804	-1.03413	0.488311	0.222303	-4.6519	3.28897e-06	2.93573e-05	Eif3f	66085
195.217	-1.03297	0.488702	0.222132	-4.65025	3.31526e-06	2.95507e-05	Edc4	234699
528.107	-1.03287	0.488735	0.200592	-5.14914	2.61681e-07	3.00522e-06	Tnk2	51789
103.019	-1.03228	0.488937	0.339663	-3.03913	0.00237262	0.009277	Wwc1	211652
220.039	-1.03176	0.489114	0.305899	-3.37287	0.000743899	0.00342526	Tmcc3	319880
151.573	-1.03075	0.489456	0.361799	-2.84895	0.00438633	0.0156086	Wipi2	74781
505.435	-1.03051	0.489539	0.207141	-4.97489	6.52855e-07	6.90794e-06	Tlk2	24086
1864.92	-1.02951	0.489878	0.218919	-4.70268	2.56767e-06	2.34764e-05	Bub3	12237
354.808	-1.02755	0.490541	0.173244	-5.93126	3.00621e-09	5.34428e-08	Arih1	23806
217.117	-1.02704	0.490715	0.323846	-3.1714	0.00151707	0.00634736	Chmp2a	68953
639.521	-1.02592	0.491096	0.220078	-4.66163	3.13712e-06	2.81592e-05	Psmd2	21762
114.492	-1.02565	0.491188	0.338381	-3.03106	0.00243699	0.00947951	Prkci	18759
46.2082	-1.02564	0.491194	0.394409	-2.60044	0.00931047	0.0292255	Siah1b	20438
96.4736	-1.0255	0.49124	0.261712	-3.91843	8.91288e-05	0.000541981	Mcu	215999
10306.7	-1.02455	0.491562	0.1972	-5.19551	2.04158e-07	2.40511e-06	Tubb5	22154
269.172	-1.02392	0.491779	0.22311	-4.58931	4.4471e-06	3.80307e-05	Fyttd1	69823
843.609	-1.02282	0.492154	0.269739	-3.79189	0.000149507	0.000855539	Slx1b	75764
86.0956	-1.02207	0.492409	0.283011	-3.61141	0.000304531	0.0015953	Sema4c	20353
290.822	-1.02188	0.492474	0.171529	-5.95748	2.56149e-09	4.62444e-08	Bri3bp	76809
129.232	-1.02187	0.492477	0.233084	-4.38414	1.16446e-05	9.01898e-05	Nipbl	71175
180.727	-1.02183	0.492491	0.305059	-3.34961	0.000809242	0.00367581	Pde6d	18582
1168.14	-1.0207	0.492878	0.198474	-5.14272	2.70787e-07	3.09588e-06	Srsf9	108014
101.623	-1.02035	0.492997	0.303185	-3.36544	0.000764219	0.0034974	Ybey	216119
264.679	-1.01922	0.493384	0.313297	-3.2532	0.00114112	0.00497809	Arid1a	93760
100.489	-1.0192	0.493389	0.315941	-3.22593	0.00125566	0.00540035	Napb	17957
604.087	-1.01844	0.493649	0.221012	-4.60809	4.06386e-06	3.5145e-05	Phox2b	18935
348.449	-1.01814	0.493752	0.354287	-2.87378	0.00405597	0.0145709	Rpl35	66489
66.2821	-1.01765	0.49392	0.394255	-2.5812	0.00984583	0.0305831	Abl2	11352
71.4753	-1.01763	0.493926	0.302158	-3.36788	0.000757484	0.00347404	Lrrc3	237387
378.701	-1.0176	0.493939	0.206187	-4.93531	8.00223e-07	8.26876e-06	Cox14	66379
65.1284	-1.01758	0.493944	0.297447	-3.42104	0.000623813	0.00293794	Lrrc8c	100604
213.018	-1.01514	0.494781	0.347558	-2.92077	0.00349162	0.0128173	Prpf40a	56194
52.19	-1.01492	0.494857	0.404736	-2.5076	0.0121553	0.0363265	Nanos1	332397
192.734	-1.01393	0.495195	0.285851	-3.54706	0.000389556	0.00196655	Rbm34	52202
162.281	-1.01262	0.495646	0.364393	-2.77891	0.0054541	0.0187203	Golgb1	224139
71.0439	-1.01184	0.495912	0.320059	-3.16142	0.00157	0.006541	Fam98c	73833
40.1192	-1.0117	0.49596	0.362408	-2.79161	0.00524462	0.0181132	Sec22a	317717
68.5681	-1.01143	0.496056	0.282547	-3.57967	0.000344025	0.00176917	Adam23	23792
197.906	-1.00985	0.496597	0.268991	-3.75423	0.000173877	0.000979934	Parg	26430
109.364	-1.00742	0.497436	0.29294	-3.43899	0.000583894	0.00277035	Fance	72775
50.1598	-1.00723	0.497502	0.353637	-2.84819	0.00439685	0.015633	Crtc1	382056
36.0276	-1.00702	0.497574	0.376625	-2.67379	0.00749997	0.0244366	Tm6sf1	107769
114.028	-1.00631	0.497817	0.316976	-3.17472	0.00149979	0.00628329	Slc39a9	328133
98.743	-1.00578	0.498	0.232522	-4.32554	1.52162e-05	0.000113872	Trmt10a	108943
201.57	-1.00525	0.498183	0.300151	-3.34915	0.000810595	0.00368065	Tor3a	30935
149.893	-1.00467	0.498384	0.298323	-3.36772	0.000757915	0.00347477	Micu1	216001
356.593	-1.00451	0.498438	0.258057	-3.8926	9.91738e-05	0.000596536	Gspt1	14852
244.436	-1.00436	0.498491	0.271651	-3.69725	0.000217947	0.00119102	Sdf2	20316
675.726	-1.00406	0.498594	0.185048	-5.42597	5.76398e-08	7.73086e-07	Lars	107045
180.612	-1.00376	0.498698	0.279253	-3.59445	0.000325072	0.00168631	Pdcd11	18572
67.7849	-1.00316	0.498908	0.36771	-2.72812	0.00636972	0.0213587	Trappc9	76510
50.3799	-1.00271	0.499061	0.390277	-2.56923	0.0101925	0.031522	B4galt1	14595
46.5932	-1.00196	0.499322	0.421571	-2.37673	0.017467	0.0489935	C2cd2	207781
404.859	-1.00087	0.4997	0.177177	-5.64895	1.61428e-08	2.46815e-07	Pard3	93742
50.4407	-1.00038	0.499869	0.356826	-2.80354	0.00505448	0.0175656	Twf2	23999
86.6833	-1.00021	0.499926	0.309436	-3.23237	0.00122766	0.00530671	Tagln3	56370
