# Supplementary material for: West Nile Virus Subgenomic RNAs Modulate Gene Expression in a Neuronal Cell Line
Source: Viruses. 2024 May 20;16(5):812. doi: 10.3390/v16050812 (PMC11125720; doi:10.3390/v16050812)
Supplement: Supplementary file 1 [file viruses-16-00812-s001.zip › Table S20. Replicon vs control significant pathways (all).xlsx]

## Sheet: WT upregulated
ID	Description	GeneRatio	BgRatio	pvalue	p.adjust	qvalue	geneID	Count
R-MMU-69620	Cell Cycle Checkpoints	56/636	279/8880	7.46803e-13	1.17397e-10	8.5843e-11	Cdc45/Rpa1/Top3a/Spc25/Mcm5/H2bc4/Psmb6/Zwint/Psmc5/Psmd12/Nup85/Cenpp/Cenpk/Psme1/Rfc4/Cenpq/Psmb8/Atrip/Psmd1/Mcm6/Ahctf1/Mcm10/Nuf2/Psmd5/Mcm8/Bub1/Ccna2/Pmf1/Ccne2/Nbn/Itgb3bp/Orc1/Psmc2/Mad1l1/Herc2/Blm/Psmc4/Cenpu/Cenpn/Psmb10/Ppp2r1b/Zwilch/Cenpt/Rmi2/Nup133/Exo1/Nup43/Mis12/Cop1/Mcm3/Cenph/H4c9/Nup98/Cenpm/Ywhaq/Psme3	56
R-MMU-72766	Translation	52/636	221/8880	6.3345e-15	1.24473e-12	9.10168e-13	Rps18/Rpl10/Rps5/Mtrf1l/Ppa1/Mrps24/Srp68/Eif2s1/Mrpl36/Mrpl40/Mrpl39/Mrpl28/Etf1/Mrpl27/Mrpl21/Rps26/Rpl14/Mrpl30/Mrrf/Eif3m/Gfm1/Eif3i/Mrpl20/Eif2b4/Eif2b1/Mrps33/Mrpl46/Mrpl17/Mrps31/Mrpl3/Mrpl34/Rps29/Rps27l/Mrpl41/Mrpl47/Mrps26/Eif4h/Rpl37/Mrps7/Rpl29/Rpl36al/Mrps21/Rpl38/Mrpl18/Mrps36/Mrpl42/Ptcd3/Eif1ax/Eif3g/Rpl31/Rps13/Rpl24	52
R-MMU-1428517	The citric acid (TCA) cycle and respiratory electron transport	50/636	166/8880	3.07767e-19	2.41905e-16	1.76885e-16	Sdhd/Atp5pb/Idh3g/Ndufb2/Ndufs3/Atp5g1/Sdhb/Pdhx/Ndufs2/Ndufa2/Cox7c/Ndufa12/Ndufs7/Ndufb4/Atp5j/Atp5o/Ndufa5/Ndufv3/Ndufv2/Uqcrc1/Ndufs1/Cox20/Fh1/Ndufa8/Ndufaf1/Ndufaf5/Idh3b/Ndufaf4/Tmem126b/Me3/Uqcrc2/Cox7b/Idh3a/Cox18/Ndufa3/Cox6b1/Ndufc1/Atp5k/Dmac2l/Uqcr10/Ldha/Cycs/Uqcrh/ND1/ATP6/COX3/ND3/CYTB/Ndufb6/Sco2	50
R-MMU-73894	DNA Repair	50/636	305/8880	2.05398e-08	9.49663e-07	6.9441e-07	Rpa1/Top3a/Polr2e/Ufd1/Msh6/Tfpt/Pole/Actr8/H2bc4/Prkdc/Rfc4/Polh/Msh2/Cenpx/Faap100/Atrip/Cops5/Pcna/Actl6a/Ccna2/Dclre1b/Nbn/Usp1/Gtf2h3/Ruvbl1/Cops7a/Rad51ap1/Herc2/Faap24/Blm/Mlh1/Uba7/Fanca/Polr2f/Polq/Isg15/Parp2/Apbb1/Rmi2/Polr2l/Slx4/Exo1/Pclaf/Usp45/Fancb/Ercc6/Fto/H2aj/H4c9/Fancf	50
R-MMU-3700989	Transcriptional Regulation by TP53	39/636	285/8880	6.19287e-05	0.000973519	0.000711854	Rpa1/Brpf1/Gtf2f1/Top3a/Polr2e/Cox7c/Pip4k2b/Ccng1/Rfc4/Pidd1/Atrip/Cox20/Smyd2/Pcna/Ccna2/Ccne2/Nbn/Gtf2h3/Blm/Cox7b/Ppp2r1b/Pin1/Polr2f/Mbd3/Cox18/Cox6b1/Pml/Rmi2/Polr2l/Rabggtb/Exo1/Gatad2b/Cradd/Elob/Cycs/COX3/Ywhaq/Lamtor5/Sco2	39
R-MMU-8951664	Neddylation	30/636	217/8880	0.000360146	0.00387773	0.00283546	Psmb6/Socs2/Fbxw11/Psmc5/Psmd12/Uchl3/Psme1/Psmb8/Fbxl16/Cops5/Obsl1/Psmd1/Psmd5/Psmc2/Fbxo44/Cul1/Cops7a/Fbxo17/Psmc4/Psmb10/Commd4/Ube2f/Lrr1/Cop1/Fem1a/Klhl25/Elob/Ccnf/Commd6/Psme3	30
R-MMU-5688426	Deubiquitination	30/636	243/8880	0.00230103	0.0139124	0.010173	Ufd1/Tfpt/Usp19/Actr8/Psmb6/Psmc5/Psmd12/Bap1/Uchl3/Psme1/Psmb8/Smad2/Usp33/Usp16/Psmd1/Psmd5/Ifih1/Actl6a/Ccna2/Psmc2/Ruvbl1/Usp18/Psmc4/Psmb10/Adrm1/Ddx58/Foxo4/H2aj/Psme3/H2aw	30
R-MMU-72737	Cap-dependent Translation Initiation	22/636	116/8880	2.05662e-05	0.000394269	0.000288296	Rps18/Rpl10/Rps5/Eif2s1/Rps26/Rpl14/Eif3m/Eif3i/Eif2b4/Eif2b1/Rps29/Rps27l/Eif4h/Rpl37/Rpl29/Rpl36al/Rpl38/Eif1ax/Eif3g/Rpl31/Rps13/Rpl24	22
R-MMU-9711123	Cellular response to chemical stress	22/636	141/8880	0.000410234	0.00435735	0.00318617	Cox7c/Psmb6/Psmc5/Psmd12/Psme1/Psmb8/P4hb/Psmd1/Cox20/Psmd5/Psmc2/Cul1/Psmc4/Cox7b/Psmb10/Cox18/Cox6b1/Cycs/Gpx1/COX3/Psme3/Sco2	22
R-MMU-5693532	DNA Double-Strand Break Repair	21/636	147/8880	0.00175676	0.0117018	0.00855654	Rpa1/Top3a/Pole/H2bc4/Prkdc/Rfc4/Polh/Atrip/Pcna/Ccna2/Nbn/Rad51ap1/Herc2/Blm/Polq/Parp2/Apbb1/Rmi2/Slx4/Exo1/H4c9	21
R-MMU-9707564	Cytoprotection by HMOX1	20/636	108/8880	6.90257e-05	0.00104335	0.000762915	Cox7c/Psmb6/Psmc5/Psmd12/Psme1/Psmb8/Psmd1/Cox20/Psmd5/Psmc2/Cul1/Psmc4/Cox7b/Psmb10/Cox18/Cox6b1/Cycs/COX3/Psme3/Sco2	20
R-MMU-5693538	Homology Directed Repair	19/636	121/8880	0.000919856	0.00740862	0.00541731	Rpa1/Top3a/Pole/H2bc4/Rfc4/Polh/Atrip/Pcna/Ccna2/Nbn/Rad51ap1/Herc2/Blm/Polq/Parp2/Rmi2/Slx4/Exo1/H4c9	19
R-MMU-6807070	PTEN Regulation	17/636	110/8880	0.00200347	0.0128027	0.00936155	Psmb6/Psmc5/Psmd12/Psme1/Psmb8/Psmd1/Bmi1/Psmd5/Psmc2/Psmc4/Psmb10/Mbd3/Pml/Stub1/Gatad2b/Psme3/Lamtor5	17
R-MMU-1236975	Antigen processing-Cross presentation	16/636	92/8880	0.000744421	0.00672546	0.00491777	Calr/Psmb6/Psmc5/Psmd12/Psme1/Psmb8/Psmd1/Psmd5/Psmc2/Psmc4/Psmb10/Tap1/B2m/H2-T23/H2-Q6/Psme3	16
R-MMU-9020702	Interleukin-1 signaling	15/636	95/8880	0.00291301	0.0168738	0.0123384	Psmb6/Fbxw11/Psmc5/Psmd12/Psme1/Psmb8/Psmd1/Psmd5/Il1b/Psmc2/Cul1/Nfkbib/Psmc4/Psmb10/Psme3	15
R-MMU-450531	Regulation of mRNA stability by proteins that bind AU-rich elements	14/636	85/8880	0.00266122	0.0157272	0.0115	Hspa8/Psmb6/Psmc5/Psmd12/Psme1/Psmb8/Dcp2/Psmd1/Psmd5/Exosc8/Psmc2/Psmc4/Psmb10/Psme3	14
R-MMU-3108214	SUMOylation of DNA damage response and repair proteins	13/636	72/8880	0.00160093	0.0108477	0.00793203	Rpa1/Nup50/Brca1/Nup85/Sp100/Bmi1/Nup35/Herc2/Blm/Pml/Nup133/Nup43/Nup98	13
R-MMU-1234174	Cellular response to hypoxia	12/636	70/8880	0.00374221	0.0208608	0.0152538	Psmb6/Psmc5/Psmd12/Psme1/Psmb8/Psmd1/Psmd5/Psmc2/Psmc4/Psmb10/Elob/Psme3	12
R-MMU-5687128	MAPK6/MAPK4 signaling	12/636	73/8880	0.00531588	0.0282316	0.0206435	Dnajb1/Psmb6/Psmc5/Psmd12/Psme1/Psmb8/Psmd1/Psmd5/Psmc2/Psmc4/Psmb10/Psme3	12
R-MMU-6783310	Fanconi Anemia Pathway	11/636	34/8880	1.45555e-05	0.000317794	0.000232377	Rpa1/Cenpx/Faap100/Atrip/Dclre1b/Usp1/Faap24/Fanca/Slx4/Fancb/Fancf	11
R-MMU-176187	Activation of ATR in response to replication stress	10/636	34/8880	8.96439e-05	0.00128109	0.000936757	Cdc45/Rpa1/Mcm5/Rfc4/Atrip/Mcm6/Mcm10/Mcm8/Orc1/Mcm3	10
R-MMU-1169410	Antiviral mechanism by IFN-stimulated genes	7/636	31/8880	0.00540358	0.0285048	0.0208432	Mx2/Eif2ak2/Usp18/Uba7/Isg15/Ddx58/Oasl1	7

## Sheet: ΔsfRNA1 upregulated
ID	Description	GeneRatio	BgRatio	pvalue	p.adjust	qvalue	geneID	Count
R-MMU-69620	Cell Cycle Checkpoints	53/566	279/8880	3.01209e-13	2.33437e-10	1.64238e-10	Cdc45/Rpa1/Mcm5/Psmb6/Ubb/Ska2/Psmd12/Nup85/Aurkb/Cenpp/Psmd6/Ube2e1/Psme1/Rfc4/Cenpq/Psmb8/Rad9a/Atrip/Mcm6/Ahctf1/Mcm10/Psmb7/Psmd5/Mcm8/Bub1/Ccna2/Pmf1/Ccne2/Nbn/Itgb3bp/Psmc2/Cdc7/Kntc1/Mad1l1/Mcm7/Sec13/Blm/Plk1/Cenpu/Cenpn/Psmb10/Mre11a/Ppp2r1b/Zwilch/Cenpt/Nup133/Exo1/Nup43/Mis12/Clspn/Cenph/H4c9/Cenpm	53
R-MMU-72766	Translation	43/566	221/8880	2.59144e-11	4.92582e-09	3.46563e-09	Mrpl49/Rpl10/Mtrf1l/Ppa1/Srp68/Eral1/Eif2s1/Eif5/Mrpl36/Mrpl40/Mrpl39/Etf1/Mrpl27/Mrpl21/Mrpl11/Rps26/Eif3m/Mrpl20/Eif2b4/Eif2b1/Mrpl46/Mrpl17/Mrps31/Mrpl3/Rps27l/Mrpl41/Mrpl47/Rpl22l1/Mrps28/Eif4h/Rpl37/Mrps7/Rpl36al/Mrpl35/Eif3b/Rpl38/Mrps36/Rpl7a/Mrpl42/Chchd1/Ptcd3/Eif3g/Rps13	43
R-MMU-73894	DNA Repair	42/566	305/8880	1.52188e-06	3.5741e-05	2.51462e-05	Rpa1/Gtf2h1/Pole/Actr8/Ubb/Rev3l/Prkdc/Rfc4/Rad9a/Cenpx/Atrip/Cops5/Cops2/Rad51/Pcna/Actl6a/Ccna2/Dclre1b/Nbn/Usp1/Xrcc2/Gtf2h3/Ruvbl1/Cops7a/Rad51ap1/Faap24/Blm/Mre11a/Uba7/Ino80/Isg15/Parp2/Apbb1/Dtl/Slx4/Exo1/Pclaf/Clspn/Ercc6/H2aj/H4c9/Polr2g	42
R-MMU-3700989	Transcriptional Regulation by TP53	39/566	285/8880	4.24262e-06	8.65272e-05	6.08775e-05	Rpa1/Brpf1/Gtf2f1/Gtf2h1/Cox7c/Ubb/Aurkb/Rfc4/Prmt5/Rad9a/Pidd1/Atrip/Ing5/Smyd2/Pcna/Ccna2/Ccne2/Nbn/Gtf2h3/Rnf34/Blm/Cox7b/Mre11a/Ppp2r1b/Pin1/Cox18/Cox6b1/Pml/Rabggtb/Taf4/Exo1/Taf9b/Cycs/Brpf3/Polr2g/Lamtor5/Lamtor3/Sco2/Cox16	39
R-MMU-983169	Class I MHC mediated antigen processing & presentation	39/566	342/8880	0.000263223	0.00264932	0.00186397	Uba1/Rnf114/Ube2a/Psmb6/Ubb/Psmd12/Psmd6/Kctd6/Ube2e1/Psme1/Psmb8/Rnf41/Psmb7/Psmd5/Ubr1/Psmc2/Glmn/Rnf34/Cul1/Herc6/Sec13/Psmb10/Uba7/Trim69/Kctd7/Ube2f/Lrr1/Tap1/Stub1/Tpp2/Trim39/Spsb4/Asb8/Rnf7/Klhl25/Rlim/H2-Q7/B2m/H2-Q6	39
R-MMU-1428517	The citric acid (TCA) cycle and respiratory electron transport	37/566	166/8880	1.03892e-11	4.0258e-09	2.83241e-09	Sdhd/Atp5pb/Ndufb2/Timmdc1/Dlst/Ndufs3/Atp5g1/Sdhb/Pdhx/Ndufs2/Ndufa1/Cox7c/Ndufa12/Ndufs7/Ndufb4/Atp5j/Atp5o/Ndufv2/Fh1/Ndufa8/Ndufaf1/Ndufaf5/Idh3b/Ndufaf4/Tmem126b/Me3/Uqcrc2/Cox7b/Cox18/Cox6b1/Ndufc1/Atp5k/Uqcr10/Cycs/Ndufaf3/Sco2/Cox16	37
R-MMU-72312	rRNA processing	31/566	172/8880	1.06319e-07	3.05175e-06	2.1471e-06	Rpl10/Mtrex/Pelp1/Ltv1/Pno1/Ftsj3/Rpp40/Riok1/Dcaf13/Bop1/Rpp21/Rpp30/Rps26/Wdr75/Imp4/Exosc8/Nol6/Ebna1bp2/Nol9/Nop14/Rps27l/Tsr1/Rpl22l1/Rpl37/Gnl3/Rpl36al/Heatr1/Rpl38/Rpl7a/Rps13/Exosc6	31
R-MMU-5688426	Deubiquitination	30/566	243/8880	0.000353717	0.00322507	0.00226905	Ikbkg/Actr8/Psmb6/Ubb/Psmd12/Psmd6/Bap1/Uchl3/Psme1/Psmb8/Usp16/Psmb7/Psmd5/Ifih1/Actl6a/Ccna2/Psmc2/Ruvbl1/Usp18/Abraxas2/Psmb10/Ino80/Kdm1b/Adrm1/Ddx58/Otud3/Clspn/Taf9b/H2aj/H2aw	30
R-MMU-8951664	Neddylation	27/566	217/8880	0.000609698	0.00467837	0.00329154	Psmb6/Ubb/Psmd12/Psmd6/Kctd6/Uchl3/Psme1/Dcaf13/Psmb8/Cops5/Psmb7/Psmd5/Cops2/Psmc2/Cul1/Cops7a/Psmb10/Commd4/Kctd7/Ube2f/Lrr1/Dtl/Fem1a/Spsb4/Asb8/Rnf7/Klhl25	27
R-MMU-5663220	RHO GTPases Activate Formins	26/566	132/8880	1.87698e-07	4.84886e-06	3.41149e-06	Tubb6/Srf/Ska2/Nup85/Aurkb/Cenpp/Cenpq/Ahctf1/Bub1/Pmf1/Itgb3bp/Kntc1/Mad1l1/Sec13/Plk1/Cenpu/Cenpn/Ppp2r1b/Zwilch/Cenpt/Nup133/Nup43/Mis12/Cenph/Tubb2a/Cenpm	26
R-MMU-2990846	SUMOylation	22/566	160/8880	0.00049551	0.00408928	0.00287707	Rpa1/Ikbkg/Brca1/Nup85/Aurkb/Trim27/Nup153/L3mbtl2/Mbd1/Sp100/Bmi1/Nup35/Pcna/Ndc1/Sec13/Blm/Pml/Nup133/Nup43/Nupl2/Uba2/H4c9	22
R-MMU-9711123	Cellular response to chemical stress	21/566	141/8880	0.000219376	0.00236134	0.00166135	Cox7c/Psmb6/Ubb/Psmd12/Psmd6/Psme1/Psmb8/P4hb/Psmb7/Psmd5/Helz2/Psmc2/Cul1/Cox7b/Psmb10/Cox18/Cox6b1/Cycs/Gpx1/Sco2/Cox16	21
R-MMU-9707564	Cytoprotection by HMOX1	19/566	108/8880	4.48014e-05	0.000708594	0.000498542	Cox7c/Psmb6/Ubb/Psmd12/Psmd6/Psme1/Psmb8/Psmb7/Psmd5/Helz2/Psmc2/Cul1/Cox7b/Psmb10/Cox18/Cox6b1/Cycs/Sco2/Cox16	19
R-MMU-5693538	Homology Directed Repair	19/566	121/8880	0.000215992	0.00236134	0.00166135	Rpa1/Pole/Ubb/Rfc4/Rad9a/Atrip/Rad51/Pcna/Ccna2/Nbn/Xrcc2/Rad51ap1/Blm/Mre11a/Parp2/Slx4/Exo1/Clspn/H4c9	19
R-MMU-6807070	PTEN Regulation	17/566	110/8880	0.000553444	0.00437673	0.00307931	Psmb6/Ubb/Psmd12/Trim27/Psmd6/Psme1/Psmb8/Bmi1/Psmb7/Psmd5/Psmc2/Psmb10/Pml/Stub1/Otud3/Lamtor5/Lamtor3	17
R-MMU-9020702	Interleukin-1 signaling	16/566	95/8880	0.000297439	0.00288144	0.00202728	Ikbkg/Psmb6/Ubb/Psmd12/Psmd6/Psme1/Psmb8/Psmb7/Psmd5/Il1b/Nfkb1/Psmc2/Cul1/Nfkbib/Psmb10/Tab3	16
R-MMU-450531	Regulation of mRNA stability by proteins that bind AU-rich elements	14/566	85/8880	0.000879814	0.00592918	0.00417157	Mapkapk2/Psmb6/Ubb/Psmd12/Psmd6/Psme1/Psmb8/Dcp2/Psmb7/Psmd5/Exosc8/Psmc2/Psmb10/Exosc6	14
R-MMU-3371453	Regulation of HSF1-mediated heat shock response	13/566	64/8880	0.000160915	0.00194858	0.00137095	Rpa1/Dnajb1/Mapkapk2/Nup85/Nup153/Nup35/Ndc1/Hsph1/Sec13/Nup133/Nup43/Nupl2/Hspa14	13
R-MMU-176187	Activation of ATR in response to replication stress	12/566	34/8880	6.003e-07	1.50075e-05	1.05588e-05	Cdc45/Rpa1/Mcm5/Rfc4/Rad9a/Atrip/Mcm6/Mcm10/Mcm8/Cdc7/Mcm7/Clspn	12
R-MMU-8932339	ROS sensing by NFE2L2	10/566	53/8880	0.00164791	0.00930746	0.00654841	Psmb6/Ubb/Psmd12/Psmd6/Psme1/Psmb8/Psmb7/Psmd5/Psmc2/Psmb10	10
R-MMU-69541	Stabilization of p53	10/566	56/8880	0.00253386	0.0129194	0.00908961	Psmb6/Ubb/Psmd12/Psmd6/Psme1/Psmb8/Psmb7/Psmd5/Psmc2/Psmb10	10
R-MMU-168928	DDX58/IFIH1-mediated induction of interferon-alpha/beta	9/566	32/8880	0.000121363	0.00165012	0.00116097	Ikbkg/Ubb/Hsp90aa1/Irf7/Nfkb1/Nfkbib/Pin1/Mavs/Ddx58	9
R-MMU-1169410	Antiviral mechanism by IFN-stimulated genes	8/566	31/8880	0.000551929	0.00437673	0.00307931	Ube2e1/Mx2/Eif2ak2/Usp18/Uba7/Isg15/Ddx58/Oasl1	8
R-MMU-6783310	Fanconi Anemia Pathway	8/566	34/8880	0.00107226	0.006925	0.00487219	Rpa1/Ubb/Cenpx/Atrip/Dclre1b/Usp1/Faap24/Slx4	8

## Sheet: ΔsfRNA2 upregulated
ID	Description	GeneRatio	BgRatio	pvalue	p.adjust	qvalue	geneID	Count
R-MMU-69620	Cell Cycle Checkpoints	48/618	279/8880	3.19629e-09	5.45287e-07	4.24602e-07	Rpa1/Top3a/Mcm5/Psmb6/Hus1/Psmd12/Nup85/Aurkb/Cenpp/Rfc4/Pkmyt1/Cenpq/Psmb8/Atrip/Psmd1/Ahctf1/Orc4/Psmd5/Mcm8/Bub1/Ccna2/Pmf1/Nbn/Itgb3bp/Psmc2/Cdc7/Kntc1/Mad1l1/Cenpu/Cenpn/Psmb10/Mre11a/Ppp2r1b/Zwilch/Cenpt/Rmi2/Nup133/Exo1/Nup43/Mis12/Psme4/Cenph/Nup98/Cenpm/Psma5/Spdl1/Psme3/H4f16	48
R-MMU-1428517	The citric acid (TCA) cycle and respiratory electron transport	45/618	166/8880	5.74566e-16	3.36535e-13	2.62052e-13	Sdhd/Atp5pb/Ndufb2/Timmdc1/Ndufs3/Sdhb/Pdhx/Ndufs2/Ndufa1/Cox7c/Ndufa12/Ndufs7/Ndufb4/Atp5j/Atp5o/Ndufa5/Ndufv2/Fh1/Ndufa8/Ndufaf1/Ndufaf5/Idh3b/Etfdh/Ndufaf4/Uqcrc2/Cox7b/Idh3a/Cox18/Ndufa3/Ndufc1/Pdp2/Ndufaf6/Atp5k/Dmac2l/Uqcr10/Ldha/Cycs/Uqcrh/ND1/ATP6/COX3/ND3/CYTB/Ndufb6/Cox16	45
R-MMU-72766	Translation	40/618	221/8880	1.59084e-08	2.26165e-06	1.76109e-06	Rps18/Rpl10/Mtrf1l/Ppa1/Mrps24/Srp68/Eif2s1/Mrpl36/Mrpl40/Mrpl39/Mrpl27/Rps26/Mrpl30/Mrrf/Eif3m/Gfm1/Eif3i/Eif2b4/Mrps33/Mrpl17/Mrps31/Mrpl3/Mrpl34/Rps29/Rps27l/Mrpl41/Mrpl47/Mrps26/Rpl22l1/Mrps28/Eif4h/Rpl36al/Mrpl18/Mrps36/Rpl7a/Mrpl42/Ptcd3/Eif3g/Rpl31/Rps13	40
R-MMU-73894	DNA Repair	38/618	305/8880	0.000303941	0.00485704	0.00378206	Rpa1/Top3a/Polr2e/Pole/Actr8/Rev3l/Hus1/Prkdc/Rfc4/Cenpx/Atrip/Cops5/Cops2/Pcna/Actl6a/Ccna2/Dclre1b/Nbn/Usp1/Ruvbl1/Cops7a/Rad51ap1/Faap24/Mre11a/Fanca/Ino80/Polq/Parp2/Rif1/Apbb1/Rmi2/Slx4/Exo1/Pclaf/Usp45/Ercc6/Cdk7/H4f16	38
R-MMU-3700989	Transcriptional Regulation by TP53	33/618	285/8880	0.00256782	0.0192295	0.0149735	Rpa1/Brpf1/Top3a/Polr2e/Cox7c/Pip4k2b/Ccng1/Hus1/Aurkb/Rfc4/Pidd1/Atrip/Smyd2/Pcna/Ccna2/Nbn/Rnf34/Cox7b/Mre11a/Ppp2r1b/Pin1/Cox18/Rmi2/Rabggtb/Taf4/Exo1/Gatad2b/Cycs/Cenpj/COX3/Cdk7/Lamtor5/Cox16	33
R-MMU-8951664	Neddylation	29/618	217/8880	0.000495325	0.00605595	0.00471562	Cul3/Psmb6/Fbxw11/Psmd12/Kctd6/Uchl3/Dcaf13/Fbxo32/Psmb8/Fbxl16/Cops5/Obsl1/Psmd1/Psmd5/Cops2/Psmc2/Cul1/Cops7a/Psmb10/Commd4/Ube2f/Lrr1/Psme4/Fem1a/Rnf7/Psma5/Ccnf/Commd6/Psme3	29
R-MMU-5688426	Deubiquitination	29/618	243/8880	0.00293864	0.0208888	0.0162656	Kat2b/Usp19/Actr8/Psmb6/Psmd12/Bap1/Uchl3/Psmb8/Smad2/Usp33/Usp16/Psmd1/Psmd5/Actl6a/Ccna2/Usp24/Psmc2/Ruvbl1/Usp18/Psmb10/Ino80/Kdm1b/Adrm1/Psme4/Otud3/Mat2b/Foxo4/Psma5/Psme3	29
R-MMU-69306	DNA Replication	25/618	123/8880	8.99441e-07	4.26235e-05	3.31899e-05	Rpa1/Mcm5/Pola1/Pole/Psmb6/Psmd12/Rfc4/Psmb8/Prim1/Prim2/Psmd1/Orc4/Psmd5/Pcna/Mcm8/Gins1/Ccna2/Psmc2/Cdc7/Cul1/Gins4/Psmb10/Psme4/Psma5/Psme3	25
R-MMU-72312	rRNA processing	25/618	172/8880	0.00033595	0.00485704	0.00378206	Rps18/Rpl10/Pelp1/Ltv1/Pno1/Riok1/Dcaf13/Rpp30/Rps26/Wdr75/Exosc8/Nol6/Nol9/Mphosph10/Rps29/Wdr18/Rps27l/Tsr1/Rpl22l1/Gnl3/Rpl36al/Rpl7a/Rpl31/Rps13/Riok2	25
R-MMU-5663220	RHO GTPases Activate Formins	24/618	132/8880	1.13654e-05	0.000403947	0.000314544	Tubb6/Nup85/Aurkb/Cenpp/Cenpq/Ahctf1/Bub1/Pmf1/Itgb3bp/Kntc1/Mad1l1/Cenpu/Cenpn/Ppp2r1b/Zwilch/Cenpt/Nup133/Nup43/Mis12/Cenph/Tubb2a/Nup98/Cenpm/Spdl1	24
R-MMU-5358351	Signaling by Hedgehog	20/618	137/8880	0.00121509	0.0116457	0.00906824	Tubb6/Cul3/Psmb6/Erlec1/Psmd12/Psmb8/P4hb/Psmd1/Psmd5/Itch/Psmc2/Cul1/Psmb10/Rpgrip1l/Psme4/Notum/Tubb2a/Intu/Psma5/Psme3	20
R-MMU-9711123	Cellular response to chemical stress	20/618	141/8880	0.00173726	0.0149685	0.0116556	Cul3/Cox7c/Psmb6/Psmd12/Psmb8/Prdx3/P4hb/Psmd1/Psmd5/Psmc2/Cul1/Cox7b/Psmb10/Cox18/Psme4/Cycs/COX3/Psma5/Psme3/Cox16	20
R-MMU-5693532	DNA Double-Strand Break Repair	20/618	147/8880	0.00287052	0.0205761	0.0160221	Rpa1/Top3a/Pole/Hus1/Prkdc/Rfc4/Atrip/Pcna/Ccna2/Nbn/Rad51ap1/Mre11a/Polq/Parp2/Rif1/Apbb1/Rmi2/Slx4/Exo1/H4f16	20
R-MMU-9020702	Interleukin-1 signaling	15/618	95/8880	0.00220789	0.0176013	0.0137057	Psmb6/Fbxw11/Psmd12/Psmb8/Psmd1/Psmd5/Psmc2/Cul1/Nfkbib/Irak1/Psmb10/Tab3/Psme4/Psma5/Psme3	15
R-MMU-5685942	HDR through Homologous Recombination (HRR)	13/618	58/8880	0.000135024	0.00269694	0.00210005	Rpa1/Top3a/Pole/Hus1/Rfc4/Atrip/Pcna/Nbn/Rad51ap1/Mre11a/Rmi2/Slx4/Exo1	13
R-MMU-1169091	Activation of NF-kappaB in B cells	13/618	63/8880	0.000324558	0.00485704	0.00378206	Psmb6/Fbxw11/Psmd12/Psmb8/Psmd1/Psmd5/Psmc2/Cul1/Nfkbib/Psmb10/Psme4/Psma5/Psme3	13
R-MMU-3371453	Regulation of HSF1-mediated heat shock response	13/618	64/8880	0.000381905	0.00525427	0.00409137	Rpa1/Nup214/Tpr/Sirt1/Nup85/Nup35/Ndc1/Nup133/Nup43/Nupl2/Nup98/Hspa12b/Hspa14	13
R-MMU-9707587	Regulation of HMOX1 expression and activity	12/618	61/8880	0.000859619	0.00894213	0.00696302	Cul3/Psmb6/Psmd12/Psmb8/Psmd1/Psmd5/Psmc2/Cul1/Psmb10/Psme4/Psma5/Psme3	12
R-MMU-4615885	SUMOylation of DNA replication proteins	11/618	42/8880	9.9286e-05	0.00228894	0.00178235	Nup214/Tpr/Nup85/Aurkb/Nup35/Pcna/Ndc1/Nup133/Nup43/Nupl2/Nup98	11
R-MMU-8932339	ROS sensing by NFE2L2	11/618	53/8880	0.000877287	0.00901597	0.00702052	Cul3/Psmb6/Psmd12/Psmb8/Psmd1/Psmd5/Psmc2/Psmb10/Psme4/Psma5/Psme3	11
R-MMU-176187	Activation of ATR in response to replication stress	8/618	34/8880	0.00188969	0.0154991	0.0120688	Rpa1/Mcm5/Hus1/Rfc4/Atrip/Orc4/Mcm8/Cdc7	8
R-MMU-6783310	Fanconi Anemia Pathway	8/618	34/8880	0.00188969	0.0154991	0.0120688	Rpa1/Cenpx/Atrip/Dclre1b/Usp1/Faap24/Fanca/Slx4	8

## Sheet: WT downregulated
ID	Description	GeneRatio	BgRatio	pvalue	p.adjust	qvalue	geneID	Count
R-MMU-422475	Axon guidance	49/839	256/8880	1.03239e-06	0.000388979	0.000344357	Mapk7/Rhoc/Efna2/Rhoa/Ubc/Psen2/Aph1a/Plcg1/Mmp9/Fyn/Sema4d/Dpysl2/Trio/Hsp90ab1/Dpysl3/Itgb1/Creb1/Src/Efna1/Sema4a/Sdcbp/Tln1/Lypla2/Crmp1/Dpysl5/Arpc3/Actb/Arpc1a/Arpc1b/Vasp/Msn/Plxna3/Gpc1/Itga2b/Rras/Pik3cd/Pik3r1/Lyn/Shc1/Tubb2b/Dscam/Rnd1/Kalrn/Tubb3/Mapk3/Dok1/Tuba1a/Csnk2a1/Arpc4	49
R-MMU-9675108	Nervous system development	49/839	257/8880	1.16267e-06	0.000388979	0.000344357	Mapk7/Rhoc/Efna2/Rhoa/Ubc/Psen2/Aph1a/Plcg1/Mmp9/Fyn/Sema4d/Dpysl2/Trio/Hsp90ab1/Dpysl3/Itgb1/Creb1/Src/Efna1/Sema4a/Sdcbp/Tln1/Lypla2/Crmp1/Dpysl5/Arpc3/Actb/Arpc1a/Arpc1b/Vasp/Msn/Plxna3/Gpc1/Itga2b/Rras/Pik3cd/Pik3r1/Lyn/Shc1/Tubb2b/Dscam/Rnd1/Kalrn/Tubb3/Mapk3/Dok1/Tuba1a/Csnk2a1/Arpc4	49
R-MMU-9612973	Autophagy	29/839	120/8880	1.5269e-06	0.000388979	0.000344357	Chmp2b/Pex5/Ubc/Sqstm1/Gabarap/Dynll2/Mlst8/Map1lc3a/Src/Mfn1/Prkag2/Ulk1/Gabarapl1/Lamtor1/Atm/Mtmr3/Becn1/Dync1li2/Atg101/Prkab2/Atg9b/Ambra1/Tubb2b/Slc38a9/Chmp3/Tubb3/Rraga/Tuba1a/Csnk2a1	29
R-MMU-9012999	RHO GTPase cycle	64/839	400/8880	1.48597e-05	0.00302841	0.002681	Ckb/Jup/Rhoc/Cavin1/Pard6a/Rhoa/Ncf1/Rnd3/Arhgef25/Cyfip2/Mtr/Iqgap2/Trio/Sh3bp1/Tra2b/Hsp90ab1/Rhoq/Diaph1/Itgb1/Fam135a/Vangl2/Pkn3/Jag1/Stmn2/Ect2/Arhgef2/Rnf20/Capzb/Srrm1/Actb/Wasf3/Arhgdib/Pak4/Kctd13/Lamtor1/Arhgap6/Sh3rf1/Mcam/Ccp110/Rhov/Daam1/Dbn1/Cpsf7/Dock4/Fermt2/Arhgap18/Picalm/Prex1/Rhou/Arhgap12/Pik3r1/Fam169a/Dock5/Stbd1/Lemd3/Cdc42ep1/Gfod1/Arfgap3/Rnd1/Flot1/Kalrn/Mospd2/Akap13…	64
R-MMU-1257604	PIP3 activates AKT signaling	40/839	224/8880	5.40876e-05	0.00810571	0.00717586	Akt2/Ubc/Psmd11/Suz12/Fyn/Maf1/Cdkn1a/Pdpk1/Mlst8/Pdgfrb/Ppp2r5b/Tnks2/Cbx2/Cbx8/Pdgfa/Creb1/Pip4k2a/Psma7/Src/Pip5k1a/Them4/Psmb2/Psmd9/Psmd8/Lamtor1/Fgf15/Trib3/Fgf1/Phc3/Mapkap1/Pik3cd/Pik3r1/Phlpp1/Slc38a9/Rictor/Irs1/Mapk3/Psmb3/Rraga/Csnk2a1	40
R-MMU-112409	RAF-independent MAPK1/3 activation	9/839	21/8880	5.93355e-05	0.00810571	0.00717586	Dusp6/Dusp1/Il6/Dusp2/Dusp5/Dusp8/Dusp10/Dusp7/Mapk3	9
R-MMU-373755	Semaphorin interactions	14/839	47/8880	7.1054e-05	0.00810571	0.00717586	Rhoc/Rhoa/Fyn/Sema4d/Dpysl2/Hsp90ab1/Dpysl3/Sema4a/Tln1/Crmp1/Dpysl5/Plxna3/Rras/Rnd1	14
R-MMU-389357	CD28 dependent PI3K/Akt signaling	9/839	22/8880	9.205e-05	0.00932493	0.00825522	Akt2/Fyn/Pdpk1/Mlst8/Them4/Trib3/Mapkap1/Pik3r1/Rictor	9
R-MMU-389356	CD28 co-stimulation	11/839	32/8880	0.000100662	0.00932493	0.00825522	Akt2/Fyn/Pdpk1/Mlst8/Src/Them4/Trib3/Mapkap1/Pik3r1/Lyn/Rictor	11
R-MMU-9006934	Signaling by Receptor Tyrosine Kinases	61/839	402/8880	0.000115397	0.00979912	0.00867501	Mapk7/Jup/Stat5a/Akt2/Pgf/Igf1r/Atp6v1b2/Rhoa/Ubc/Psen2/Lama5/Aph1a/Ncf1/Plcg1/Mmp9/Fyn/Lama4/Dusp6/Cyfip2/Stat5b/Polr2h/Spry2/Dnal4/Pdpk1/Mlst8/Diaph1/Pdgfrb/Itgb1/Pdgfa/Creb1/Ralgds/Galnt3/Spint1/Src/Ntrk1/Them4/Ptpru/Nos3/Actb/Wasf3/Fgf15/Plat/Trib3/Rbfox2/Fgf1/Mapkap1/Pik3r1/Hnrnpf/Lyn/Shc1/Prkce/Spred2/Flrt1/Rictor/Atp6v1a/Dusp7/Irs1/Ntrk3/Hnrnpm/Mapk3/Spint2	61
R-MMU-165159	MTOR signalling	12/839	40/8880	0.000215625	0.0161089	0.0142609	Stk11/Akt2/Mlst8/Prkag2/Lamtor1/Eef2k/Cab39/Prkab2/Eif4g1/Slc38a9/Eif4b/Rraga	12
R-MMU-2682334	EPH-Ephrin signaling	16/839	64/8880	0.000221319	0.0161089	0.0142609	Efna2/Rhoa/Psen2/Aph1a/Mmp9/Fyn/Src/Efna1/Sdcbp/Arpc3/Actb/Arpc1a/Arpc1b/Lyn/Kalrn/Arpc4	16
R-MMU-9013408	RHOG GTPase cycle	16/839	68/8880	0.000464679	0.0315672	0.0279459	Iqgap2/Trio/Itgb1/Arhgdib/Pak4/Lamtor1/Mcam/Dock4/Prex1/Pik3r1/Dock5/Stbd1/Lemd3/Cdc42ep1/Arfgap3/Kalrn	16
R-MMU-76002	Platelet activation, signaling and aggregation	39/839	242/8880	0.000600134	0.0359728	0.0318461	Gna12/Vwf/Psap/Rhoa/Sparc/Fyn/Gng4/Rapgef3/App/Gtpbp2/Pdpk1/Pcyox1l/Tmx3/Cd63/Chid1/Pdgfa/Cyb5r1/Tagln2/Src/Gnb4/Tln1/Gnb2/Itpr2/Flna/Gas6/Trpc6/Rasgrp2/Qsox1/Itga2b/Dgkh/Gna11/Tgfb2/Dgkz/Pik3r1/Lyn/Shc1/Prkce/Tmsb4x/Mapk3	39
R-MMU-195721	Signaling by WNT	37/839	227/8880	0.00066007	0.0373673	0.0330807	Wnt3/Wnt9a/Sox9/Akt2/Pard6a/Rhoa/Fzd3/Ubc/Psmd11/Gng4/Wnt5a/Cby1/Csnk1e/Camk2a/Ppp2r5b/Tnks2/Psma7/Gnb4/Lef1/Ppp3ca/Psmb2/Psmd9/Gnb2/Psmd8/Tle3/Ryk/Ppp3r1/Daam1/Bcl9/Smurf1/Fzd5/Frat2/Pygo2/Sox6/Psmb3/Csnk2a1/Sox4	37
R-MMU-5218920	VEGFR2 mediated vascular permeability	9/839	28/8880	0.000760011	0.0387226	0.0342805	Jup/Akt2/Pdpk1/Mlst8/Them4/Nos3/Trib3/Mapkap1/Rictor	9
R-MMU-8878159	Transcriptional regulation by RUNX3	17/839	78/8880	0.00080425	0.0390253	0.0345485	Ubc/Psmd11/Kat2a/Brd2/Hdac4/Psma7/Src/Lef1/Psmb2/Psmd9/Psmd8/Smad3/Smurf1/Rbpj/Trp53/Maml3/Psmb3	17
R-MMU-157118	Signaling by NOTCH	11/839	40/8880	0.000892434	0.0413359	0.0365941	Ubc/Psen2/Aph1a/Kat2a/Jag1/Ybx1/Dtx1/Prkci/Notch3/Rbpj/Maml3	11
R-MMU-5675221	Negative regulation of MAPK pathway	11/839	41/8880	0.00111735	0.0490287	0.0434044	Ubc/Dusp6/Dusp1/Ppp2r5b/Dusp2/Dusp5/Dusp8/Dusp10/Dusp7/Paqr3/Mapk3	11
R-MMU-170834	Signaling by TGF-beta Receptor Complex	13/839	54/8880	0.00123612	0.0490287	0.0434044	Pard6a/Rhoa/Ubc/Cdk9/Ube2d1/Pard3/Wwtr1/Ncor2/Smad3/Zfyve9/Smurf1/Tgif1/Tgif2	13
R-MMU-166520	Signaling by NTRKs	16/839	74/8880	0.00124181	0.0490287	0.0434044	Mapk7/Rhoa/Plcg1/Fyn/Dusp6/Dnal4/Creb1/Ralgds/Src/Ntrk1/Pik3r1/Shc1/Dusp7/Irs1/Ntrk3/Mapk3	16
R-MMU-381119	Unfolded Protein Response (UPR)	5/839	10/8880	0.00125098	0.0490287	0.0434044	Ern1/Atf6/Mbtps1/Eif2s3x/Crebrf	5

## Sheet: ΔsfRNA1 downregulated
ID	Description	GeneRatio	BgRatio	pvalue	p.adjust	qvalue	geneID	Count
R-MMU-9012999	RHO GTPase cycle	68/881	400/8880	5.10216e-06	0.0052093	0.00461879	Ckb/Jup/Rhoc/Cavin1/Pard6a/Rhoa/Stard13/Rnd3/Abr/Atp6ap1/Arhgef25/Cdc37/Wasf1/Frs2/Cyfip2/Mtr/Arhgef3/Arhgap31/Hsp90ab1/Stk38/Arhgap28/Rhoq/Diaph1/Fgd1/Shmt2/Itgb1/Fam135a/Vangl2/Kctd3/Abi2/Stom/Arhgef2/Rnf20/Capzb/Arhgef19/Actb/Wasf3/Plxnd1/Srgap3/Emc3/Iqgap1/Pak4/Kctd13/Lamtor1/Pik3r2/Dock6/Arap1/Arhgef17/Dbn1/Dock4/Gmip/Prex1/Plekhg5/Arhgap12/Pik3r1/Cdc42ep2/Prex2/Cdc42ep1/Rnd1/Mpp7/Wdr91/Flot…	68
R-MMU-422475	Axon guidance	46/881	256/8880	4.42523e-05	0.0124777	0.0110633	Mapk7/Rhoc/Efna2/Rhoa/Ubc/Arpc5/Aph1a/Plcg1/Frs2/Dpysl2/Gsk3b/Hsp90ab1/Gfra1/Itgb1/Creb1/Src/Efna1/Sema4a/Sdcbp/Lypla2/Crmp1/Arpc3/Actb/Arpc1b/Plxnd1/Vasp/Msn/Plxna3/Pik3r2/Gpc1/Itga2b/Rras/Pik3cd/Dag1/Pik3r1/Shc1/Tubb2b/Rnd1/Slit3/Kalrn/Tubb3/Mapk3/Nck2/Tuba1a/Csnk2a1/Arpc4	46
R-MMU-9675108	Nervous system development	46/881	257/8880	4.88844e-05	0.0124777	0.0110633	Mapk7/Rhoc/Efna2/Rhoa/Ubc/Arpc5/Aph1a/Plcg1/Frs2/Dpysl2/Gsk3b/Hsp90ab1/Gfra1/Itgb1/Creb1/Src/Efna1/Sema4a/Sdcbp/Lypla2/Crmp1/Arpc3/Actb/Arpc1b/Plxnd1/Vasp/Msn/Plxna3/Pik3r2/Gpc1/Itga2b/Rras/Pik3cd/Dag1/Pik3r1/Shc1/Tubb2b/Rnd1/Slit3/Kalrn/Tubb3/Mapk3/Nck2/Tuba1a/Csnk2a1/Arpc4	46
R-MMU-76002	Platelet activation, signaling and aggregation	42/881	242/8880	0.000208792	0.0236863	0.0210013	Gna12/Vwf/Psap/Stxbp2/Rhoa/Sparc/Arrb1/Pecam1/Gng4/Rapgef3/App/Gnb3/Vegfa/Pdpk1/Pcyox1l/Tmx3/Cd63/Chid1/Cyb5r1/Tagln2/Src/Gnb4/Gnb2/Flna/Vegfd/Gas6/Pik3r2/Aplp2/Trpc6/Rasgrp2/Qsox1/Itga2b/Gna11/F13a1/Tgfb2/Dgkz/Pik3r1/Shc1/Prkce/Tmsb4x/Mapk3/Gng3	42
R-MMU-9006925	Intracellular signaling by second messengers	41/881	250/8880	0.000819073	0.0491926	0.0436163	Prkar2b/Akt2/Pde1c/Insr/Adcy9/Ppp2r1a/Ubc/Akt1s1/Psmd3/Psmd11/Suz12/Frs2/Maf1/Cdkn1a/Pdpk1/Mlst8/Ring1/Pdgfrb/Ppp2r5b/Tnks2/Cbx8/Creb1/Psma7/Src/Lamtor2/Them4/Hdac1/Psmb2/Psmd8/Lamtor1/Fgf15/Pik3r2/Trib3/Pik3cd/Pik3r1/Prkce/Slc38a9/Prex2/Mapk3/Rraga/Csnk2a1	41
R-MMU-8980692	RHOA GTPase cycle	28/881	134/8880	0.000101655	0.0147412	0.0130702	Jup/Cavin1/Rhoa/Stard13/Abr/Atp6ap1/Arhgef25/Arhgef3/Arhgap31/Arhgap28/Diaph1/Stom/Arhgef2/Arhgef19/Emc3/Iqgap1/Pik3r2/Arap1/Arhgef17/Gmip/Prex1/Plekhg5/Pik3r1/Prex2/Flot1/Kalrn/Arhgap22/Akap13	28
R-MMU-9013148	CDC42 GTPase cycle	27/881	134/8880	0.000252878	0.0258188	0.0228921	Jup/Pard6a/Stard13/Abr/Arhgef25/Arhgap31/Fgd1/Kctd3/Stom/Arhgef19/Srgap3/Iqgap1/Pak4/Lamtor1/Pik3r2/Dock6/Arap1/Gmip/Prex1/Pik3r1/Cdc42ep2/Prex2/Cdc42ep1/Wdr91/Arhgap22/Pak6/Fnbp1	27
R-MMU-9612973	Autophagy	24/881	120/8880	0.000612284	0.044653	0.0395913	Pex5/Ubc/Sqstm1/Gabarap/Mlst8/Map1lc3a/Src/Mfn1/Lamtor2/Prkag2/Ulk1/Wipi2/Gabarapl1/Lamtor1/Atm/Prkab2/Ambra1/Tubb2b/Slc38a9/Tubb3/Rraga/Tuba1a/Csnk2a1/Atg4a	24
R-MMU-5628897	TP53 Regulates Metabolic Genes	20/881	71/8880	1.141e-05	0.00582478	0.00516451	Akt2/Ywhah/Ddit4/Cox14/Mlst8/Prdx5/Lamtor2/Prdx1/Sesn2/Prkag2/Ndufa4/Lamtor1/Gsr/Sesn3/Prkab2/Slc38a9/Ywhag/COX1/COX2/Rraga	20
R-MMU-416482	G alpha (12/13) signalling events	18/881	70/8880	0.000115504	0.0147412	0.0130702	Gna12/Rhoc/Rhoa/Abr/Gng4/Arhgef3/Gnb3/Fgd1/Gnb4/Arhgef2/Arhgef19/Gnb2/Arhgef17/Prex1/Plekhg5/Kalrn/Akap13/Gng3	18
R-MMU-2029480	Fcgamma receptor (FCGR) dependent phagocytosis	18/881	75/8880	0.0002956	0.0274371	0.0243269	Pld3/Arpc5/Plcg1/Wasf1/Cyfip2/Hsp90ab1/Abi2/Src/Arpc3/Actb/Arpc1b/Wasf3/Pik3r2/Myo5a/Pik3r1/Prkce/Mapk3/Arpc4	18
R-MMU-165159	MTOR signalling	13/881	40/8880	7.77125e-05	0.0147412	0.0130702	Stk11/Akt2/Akt1s1/Mlst8/Lamtor2/Prkag2/Lamtor1/Eef2k/Cab39/Prkab2/Eif4g1/Slc38a9/Rraga	13
R-MMU-456926	Thrombin signalling through proteinase activated receptors (PARs)	10/881	31/8880	0.000558153	0.044653	0.0395913	Gna12/Arrb1/Gng4/Gnb3/Src/Gnb4/Gnb2/Gna11/Mapk3/Gng3	10
R-MMU-380972	Energy dependent regulation of mTOR by LKB1-AMPK	9/881	27/8880	0.000805363	0.0491926	0.0436163	Stk11/Mlst8/Lamtor2/Prkag2/Lamtor1/Cab39/Prkab2/Slc38a9/Rraga	9
R-MMU-446353	Cell-extracellular matrix interactions	8/881	17/8880	9.76717e-05	0.0147412	0.0130702	Fblim1/Lims1/Parvb/Itgb1/Actb/Vasp/Flna/Flnc	8
R-MMU-8964038	LDL clearance	7/881	17/8880	0.000735754	0.0491926	0.0436163	Npc2/Soat2/Npc1/Soat1/Nceh1/Ldlr/Ldlrap1	7

## Sheet: ΔsfRNA2 downregulated
ID	Description	GeneRatio	BgRatio	pvalue	p.adjust	qvalue	geneID	Count
R-MMU-5683057	MAPK family signaling cascades	49/918	289/8880	0.000311442	0.0226241	0.0195295	Calm1/Vwf/Abhd17a/Map3k11/Psmd2/Ppp2r1a/Ubc/Ppp1cb/Psmd3/Psmd11/Etv4/Arrb1/Dusp6/Dlg4/Rasa1/Mapk4/Pdgfrb/Ppp2r5b/Rce1/Gfra1/Il6/Pdgfa/Pde6d/Spred1/Dusp2/Psma7/Src/Lamtor2/Tln1/Psmb2/Actb/Rasal1/Psmd8/Rasa3/Mras/Itga2b/Dusp5/Calm2/Zdhhc9/Dusp8/Ptpn3/Dusp10/Shc1/Mapk6/Camk2d/Paqr3/Camk2b/Mapk3/Psmb3	49
R-MMU-9006925	Intracellular signaling by second messengers	48/918	250/8880	1.47417e-05	0.00868874	0.00750029	Calm1/Prkar2b/Akt2/Insr/Adcy9/Psmd2/Ppp2r1a/Ubc/Psmd3/Psmd11/Suz12/Adcy3/Maf1/Cdkn1a/Pdpk1/Mlst8/Pdgfrb/Ppp2r5b/Tnks2/Grk2/Cbx2/Cbx8/Prkar1b/Pdgfa/Creb1/Rnf2/Pip4k2a/Psma7/Src/Lamtor2/Them4/Phc2/Psmb2/Camkk2/Psmd8/Lamtor1/Adcy7/Trib3/Calm2/Phc3/Mapkap1/Pik3cd/Prkce/Rictor/Mapk3/Psmb3/Rraga/Csnk2a1	48
R-MMU-5684996	MAPK1/MAPK3 signaling	46/918	266/8880	0.00029948	0.0226241	0.0195295	Calm1/Vwf/Abhd17a/Map3k11/Psmd2/Ppp2r1a/Ubc/Ppp1cb/Psmd3/Psmd11/Arrb1/Dusp6/Dlg4/Rasa1/Pdgfrb/Ppp2r5b/Rce1/Gfra1/Il6/Pdgfa/Pde6d/Spred1/Dusp2/Psma7/Src/Lamtor2/Tln1/Psmb2/Actb/Rasal1/Psmd8/Rasa3/Mras/Itga2b/Dusp5/Calm2/Zdhhc9/Dusp8/Ptpn3/Dusp10/Shc1/Camk2d/Paqr3/Camk2b/Mapk3/Psmb3	46
R-MMU-422475	Axon guidance	45/918	256/8880	0.00023831	0.0226241	0.0195295	Rhoc/Efna2/Rhoa/Ubc/Psen2/Aph1a/Plcg1/Rasa1/Arhgef28/Dpysl2/Dpysl3/Gfra1/Itgb1/Creb1/Tuba4a/Nfasc/Src/Sema4a/Sdcbp/Tln1/Lypla2/Crmp1/Arpc3/Actb/Arpc1a/Arpc1b/Plxnd1/Vasp/Msn/Gpc1/Itga2b/Rras/Pik3cd/Sh3kbp1/Lyn/Shc1/Tubb2b/Dscam/Rnd1/Tubb3/Mapk3/Nck2/Dok1/Csnk2a1/Arpc4	45
R-MMU-9675108	Nervous system development	45/918	257/8880	0.000260884	0.0226241	0.0195295	Rhoc/Efna2/Rhoa/Ubc/Psen2/Aph1a/Plcg1/Rasa1/Arhgef28/Dpysl2/Dpysl3/Gfra1/Itgb1/Creb1/Tuba4a/Nfasc/Src/Sema4a/Sdcbp/Tln1/Lypla2/Crmp1/Arpc3/Actb/Arpc1a/Arpc1b/Plxnd1/Vasp/Msn/Gpc1/Itga2b/Rras/Pik3cd/Sh3kbp1/Lyn/Shc1/Tubb2b/Dscam/Rnd1/Tubb3/Mapk3/Nck2/Dok1/Csnk2a1/Arpc4	45
R-MMU-5673001	RAF/MAP kinase cascade	45/918	261/8880	0.000371673	0.0251994	0.0217526	Calm1/Vwf/Abhd17a/Map3k11/Psmd2/Ppp2r1a/Ubc/Ppp1cb/Psmd3/Psmd11/Arrb1/Dusp6/Dlg4/Rasa1/Pdgfrb/Ppp2r5b/Rce1/Gfra1/Pdgfa/Pde6d/Spred1/Dusp2/Psma7/Src/Lamtor2/Tln1/Psmb2/Actb/Rasal1/Psmd8/Rasa3/Mras/Itga2b/Dusp5/Calm2/Zdhhc9/Dusp8/Ptpn3/Dusp10/Shc1/Camk2d/Paqr3/Camk2b/Mapk3/Psmb3	45
R-MMU-76002	Platelet activation, signaling and aggregation	44/918	242/8880	0.000126957	0.0226241	0.0195295	Gna12/Timp1/Calm1/Vwf/Psap/Rhoa/Arrb1/Timp3/Gng4/Rapgef3/App/Gnb3/Pdpk1/Pcyox1l/Tmx3/Cd63/Chid1/Pdgfa/Tuba4a/Cyb5r1/Tagln2/Src/Gnb4/Tln1/Gnb2/Flna/Gas6/Vegfc/Rasgrp2/Qsox1/Lgals3bp/Itga2b/Dgkh/Gna11/Calm2/Tgfb2/Dgkz/Lyn/Shc1/Itpr3/Prkce/Tmsb4x/Mapk3/Gng3	44
R-MMU-195721	Signaling by WNT	39/918	227/8880	0.000958072	0.0347985	0.0300388	Wnt3/Sox9/Calm1/Akt2/Psmd2/Ppp2r1a/Rhoa/Fzd3/Ubc/Psmd3/Psmd11/Gng4/Csnk1e/Gnb3/Ppp2r5b/Tnks2/Lrp5/Plcb3/Tcf7l2/Klhl12/Psma7/Gnb4/Lef1/Ppp3ca/Psmb2/Gnb2/Psmd8/Ppp3r1/Calm2/Wnt4/Bcl9/Fzd5/Frat2/Pygo2/Fzd2/Psmb3/Gng3/Csnk2a1/Sox4	39
R-MMU-1257604	PIP3 activates AKT signaling	38/918	224/8880	0.00140802	0.040913	0.0353169	Akt2/Insr/Psmd2/Ppp2r1a/Ubc/Psmd3/Psmd11/Suz12/Maf1/Cdkn1a/Pdpk1/Mlst8/Pdgfrb/Ppp2r5b/Tnks2/Cbx2/Cbx8/Pdgfa/Creb1/Rnf2/Pip4k2a/Psma7/Src/Lamtor2/Them4/Phc2/Psmb2/Psmd8/Lamtor1/Trib3/Phc3/Mapkap1/Pik3cd/Rictor/Mapk3/Psmb3/Rraga/Csnk2a1	38
R-MMU-9612973	Autophagy	26/918	120/8880	0.000186385	0.0226241	0.0195295	Ubc/Gabarap/Dynll2/Mlst8/Tuba4a/Map1lc3a/Src/Mfn1/Lamtor2/Prkag2/Ulk1/Wipi2/Gabarapl1/Lamtor1/Chmp2a/Atm/Becn1/Atg101/Prkab2/Ambra1/Tubb2b/Chmp3/Tubb3/Prkag1/Rraga/Csnk2a1	26
R-MMU-3858494	Beta-catenin independent WNT signaling	25/918	125/8880	0.000872934	0.0338154	0.0291901	Calm1/Psmd2/Rhoa/Fzd3/Ubc/Psmd3/Psmd11/Gng4/Gnb3/Plcb3/Tcf7l2/Psma7/Gnb4/Lef1/Ppp3ca/Psmb2/Gnb2/Psmd8/Ppp3r1/Calm2/Wnt4/Fzd5/Fzd2/Psmb3/Gng3	25
R-MMU-114608	Platelet degranulation	24/918	115/8880	0.00058157	0.0269483	0.0232623	Timp1/Calm1/Vwf/Psap/Timp3/App/Pcyox1l/Tmx3/Cd63/Chid1/Pdgfa/Tuba4a/Cyb5r1/Tagln2/Tln1/Flna/Gas6/Vegfc/Qsox1/Lgals3bp/Itga2b/Calm2/Tgfb2/Tmsb4x	24
R-MMU-76005	Response to elevated platelet cytosolic Ca2+	24/918	120/8880	0.00109782	0.03489	0.0301178	Timp1/Calm1/Vwf/Psap/Timp3/App/Pcyox1l/Tmx3/Cd63/Chid1/Pdgfa/Tuba4a/Cyb5r1/Tagln2/Tln1/Flna/Gas6/Vegfc/Qsox1/Lgals3bp/Itga2b/Calm2/Tgfb2/Tmsb4x	24
R-MMU-6807070	PTEN Regulation	22/918	110/8880	0.00173857	0.0463929	0.0400473	Akt2/Psmd2/Ubc/Psmd3/Psmd11/Suz12/Maf1/Mlst8/Tnks2/Cbx2/Cbx8/Rnf2/Psma7/Lamtor2/Phc2/Psmb2/Psmd8/Lamtor1/Phc3/Psmb3/Rraga/Csnk2a1	22
R-MMU-5607764	CLEC7A (Dectin-1) signaling	19/918	88/8880	0.00137797	0.040913	0.0353169	Calm1/Relb/Ube2m/Psmd2/Ubc/Psmd3/Psmd11/Ube2d1/Nfkbia/Pdpk1/Nfkb2/Psma7/Src/Ppp3ca/Psmb2/Psmd8/Ppp3r1/Calm2/Psmb3	19
R-MMU-418346	Platelet homeostasis	18/918	71/8880	0.000236695	0.0226241	0.0195295	Calm1/Sri/Irag1/Ppp2r1a/Atp2b1/Gng4/Gnb3/Ppp2r5b/Gnb4/Nos1/P2rx7/Gnb2/Slc8a2/Calm2/Itpr3/Prkg1/Slc8a1/Gng3	18
R-MMU-111885	Opioid Signalling	17/918	69/8880	0.000502476	0.0269483	0.0232623	Calm1/Prkar2b/Adcy9/Ppp2r1a/Adcy3/Gng4/Gnb3/Grk2/Plcb3/Prkar1b/Gnb4/Camkk2/Gnb2/Adcy7/Gna11/Calm2/Gng3	17
R-MMU-4086398	Ca2+ pathway	15/918	45/8880	2.56305e-05	0.00868874	0.00750029	Calm1/Fzd3/Gng4/Gnb3/Plcb3/Tcf7l2/Gnb4/Lef1/Ppp3ca/Gnb2/Ppp3r1/Calm2/Fzd5/Fzd2/Gng3	15
R-MMU-165159	MTOR signalling	14/918	40/8880	2.54546e-05	0.00868874	0.00750029	Stk11/Akt2/Mlst8/Lamtor2/Prkag2/Lamtor1/Fkbp1a/Eef2k/Cab39/Prkab2/Eif4g1/Eif4b/Prkag1/Rraga	14
R-MMU-112040	G-protein mediated events	11/918	40/8880	0.00187355	0.0463929	0.0400473	Calm1/Prkar2b/Adcy9/Adcy3/Grk2/Plcb3/Prkar1b/Camkk2/Adcy7/Gna11/Calm2	11
R-MMU-1489509	DAG and IP3 signaling	10/918	26/8880	0.000149959	0.0226241	0.0195295	Calm1/Prkar2b/Adcy9/Adcy3/Grk2/Prkar1b/Camkk2/Adcy7/Calm2/Prkce	10
R-MMU-5218920	VEGFR2 mediated vascular permeability	10/918	28/8880	0.000305625	0.0226241	0.0195295	Calm1/Jup/Akt2/Pdpk1/Mlst8/Them4/Trib3/Calm2/Mapkap1/Rictor	10
R-MMU-111997	CaM pathway	9/918	25/8880	0.00057252	0.0269483	0.0232623	Calm1/Prkar2b/Adcy9/Adcy3/Grk2/Prkar1b/Camkk2/Adcy7/Calm2	9
R-MMU-392451	G beta:gamma signalling through PI3Kgamma	8/918	24/8880	0.00205278	0.0463929	0.0400473	Akt2/Rhoa/Gng4/Gnb3/Pdpk1/Gnb4/Gnb2/Gng3	8
R-MMU-163615	PKA activation	7/918	16/8880	0.000609451	0.0269483	0.0232623	Calm1/Prkar2b/Adcy9/Adcy3/Prkar1b/Adcy7/Calm2	7
R-MMU-1980143	Signaling by NOTCH1	7/918	19/8880	0.00203352	0.0463929	0.0400473	Dtx2/Ubc/Kat2a/Dtx1/Rbpj/Dtx4/Maml3	7
