# Supplementary material for: West Nile Virus Subgenomic RNAs Modulate Gene Expression in a Neuronal Cell Line
Source: Viruses. 2024 May 20;16(5):812. doi: 10.3390/v16050812 (PMC11125720; doi:10.3390/v16050812)
Supplement: Supplementary file 1 [file viruses-16-00812-s001.zip › Table S4. âsfRNA1 vs WT downregulated genes.xlsx]

## Sheet: down padj
		baseMean	log2FoldChange	FoldChange	lfcSE	stat	pvalue	padj	symbol	ENTREZID
ENSMUSG00000064358		40272.2	-0.998098	0.50066	0.162854	-6.12879	8.85514e-10	8.6841e-08	COX3	17710
ENSMUSG00000023089		775.89	-1.00003	0.499988	0.166193	-6.01731	1.77339e-09	1.64096e-07	Ndufa5	68202
ENSMUSG00000031503		299.926	-1.0009	0.499687	0.180003	-5.56048	2.69032e-08	1.90548e-06	Col4a2	12827
ENSMUSG00000028955		704.141	-1.00905	0.496873	0.235161	-4.2909	1.7795e-05	0.000551839	Vamp3	22319
ENSMUSG00000026608		76.6435	-1.01132	0.496092	0.306982	-3.2944	0.000986329	0.0135372	Kctd3	226823
ENSMUSG00000020321		1633.58	-1.01522	0.494754	0.183593	-5.52971	3.20756e-08	2.23052e-06	Mdh1	17449
ENSMUSG00000020644		409.572	-1.01669	0.494251	0.259109	-3.92377	8.71749e-05	0.0020045	Id2	15902
ENSMUSG00000064354		33078	-1.0215	0.492602	0.175995	-5.80417	6.46848e-09	5.08351e-07	COX2	17709
ENSMUSG00000038914		136.127	-1.0257	0.49117	0.270023	-3.79858	0.00014553	0.00297648	Dido1	23856
ENSMUSG00000003228		45.2968	-1.02729	0.49063	0.334939	-3.0671	0.00216145	0.0240782	Grk5	14773
ENSMUSG00000036427		383.804	-1.02924	0.489969	0.228845	-4.49753	6.8749e-06	0.000251768	Gpi1	14751
ENSMUSG00000018849		68.8355	-1.02978	0.489785	0.373898	-2.75418	0.00588398	0.0495005	Wwc1	211652
ENSMUSG00000031949		62.9293	-1.03057	0.489516	0.356404	-2.89159	0.00383303	0.0362574	Adat1	30947
ENSMUSG00000038828		178.936	-1.03077	0.48945	0.278834	-3.6967	0.00021842	0.00416303	Tmem214	68796
ENSMUSG00000026385		903.162	-1.03288	0.488734	0.157268	-6.56761	5.11296e-11	6.11105e-09	Dbi	13167
ENSMUSG00000025137		80.8684	-1.03414	0.488307	0.312787	-3.30621	0.000945657	0.0131203	Pcyt2	68671
ENSMUSG00000040605		655.936	-1.04292	0.485344	0.139533	-7.47434	7.75934e-14	1.3697e-11	Bace2	56175
ENSMUSG00000062382		7744.53	-1.04398	0.484989	0.200007	-5.21968	1.7923e-07	1.01806e-05	Ftl1-ps2	434624
ENSMUSG00000019139		60.3967	-1.04413	0.484936	0.333099	-3.1346	0.00172086	0.020419	Isyna1	71780
ENSMUSG00000027130		111.752	-1.05309	0.481935	0.311041	-3.38569	0.000709985	0.0104709	Slc12a6	107723
ENSMUSG00000022770		261.546	-1.05517	0.481241	0.263773	-4.00028	6.32674e-05	0.0015315	Dlg1	13383
ENSMUSG00000094248		1347.1	-1.05552	0.481125	0.248745	-4.24337	2.20191e-05	0.000651152	H2ac23	665433
ENSMUSG00000032096		506.943	-1.05734	0.480516	0.214713	-4.92446	8.45949e-07	4.16585e-05	Arcn1	213827
ENSMUSG00000028167		47.6498	-1.05799	0.480302	0.366416	-2.88739	0.00388455	0.0365339	Bdh2	69772
ENSMUSG00000040785		80.5769	-1.05805	0.480281	0.369324	-2.86483	0.00417235	0.0385882	Ttc3	22129
ENSMUSG00000064370		50617.9	-1.0627	0.478735	0.259311	-4.09817	4.16425e-05	0.00111377	CYTB	17711
ENSMUSG00000029823		1685.31	-1.06306	0.478617	0.224048	-4.74476	2.08754e-06	9.21246e-05	Luc7l2	192196
ENSMUSG00000001157		202.143	-1.06515	0.477922	0.255111	-4.17525	2.97654e-05	0.000843532	Gmcl1	23885
ENSMUSG00000036309		373.473	-1.06893	0.476673	0.190411	-5.61379	1.97941e-08	1.45508e-06	Skp1	21402
ENSMUSG00000037640		680.103	-1.06971	0.476413	0.267075	-4.0053	6.19382e-05	0.00150887	Zfp60	22718
ENSMUSG00000032479		621.298	-1.07208	0.475634	0.278913	-3.84376	0.000121162	0.00258885	Map4	17758
ENSMUSG00000078578		2226.89	-1.07646	0.47419	0.237407	-4.53426	5.78046e-06	0.000216748	Ube2d3	66105
ENSMUSG00000025505		247.978	-1.07652	0.474171	0.27958	-3.8505	0.000117879	0.00254238	Tmem80	71448
ENSMUSG00000020368		1404.47	-1.08248	0.472217	0.167392	-6.46674	1.0014e-10	1.17245e-08	Canx	12330
ENSMUSG00000020783		1616.36	-1.08348	0.47189	0.312616	-3.46584	0.000528587	0.00830823	Ncbp3	66874
ENSMUSG00000037787		147.916	-1.08494	0.471412	0.277979	-3.90295	9.50261e-05	0.0021254	Coa8	68020
ENSMUSG00000013150		48.4911	-1.08794	0.470433	0.38032	-2.8606	0.00422846	0.0390325	Gfod2	70575
ENSMUSG00000009418		120.37	-1.08993	0.469784	0.313459	-3.47711	0.000506845	0.00813363	Nav1	215690
ENSMUSG00000006058		470.37	-1.09019	0.4697	0.232435	-4.69029	2.72822e-06	0.000115512	Snf8	27681
ENSMUSG00000029810		86.5849	-1.09072	0.469527	0.356238	-3.06177	0.00220033	0.0243224	Tmem176b	65963
ENSMUSG00000029638		52.5035	-1.09324	0.468708	0.360859	-3.02954	0.00244924	0.0262165	Glcci1	170772
ENSMUSG00000030316		150.731	-1.09682	0.467545	0.229118	-4.78715	1.6917e-06	7.67214e-05	Tamm41	68971
ENSMUSG00000051652		56.815	-1.09892	0.466867	0.336505	-3.26568	0.001092	0.0145355	Lrrc3	237387
ENSMUSG00000058297		143.5	-1.09963	0.466637	0.240738	-4.56774	4.93007e-06	0.000189189	Spock2	94214
ENSMUSG00000094018		57.6325	-1.09992	0.466542	0.339041	-3.24422	0.00117774	0.0152522	S100a2	628324
ENSMUSG00000041297		84.648	-1.10077	0.466269	0.365527	-3.01145	0.00260006	0.0274959	Cdk13	69562
ENSMUSG00000031938		68.5016	-1.10275	0.465629	0.3007	-3.66727	0.000245158	0.00456108	4931406C07Rik	70984
ENSMUSG00000029617		2894.17	-1.10807	0.463913	0.219226	-5.05449	4.31545e-07	2.28182e-05	Ccz1	231874
ENSMUSG00000051769		125.884	-1.11199	0.462654	0.377137	-2.94851	0.00319305	0.0315565	Wfdc15a	68221
ENSMUSG00000002205		79.9604	-1.11646	0.461225	0.343434	-3.25087	0.00115054	0.0150385	Vrk3	101568
ENSMUSG00000019883		83.6786	-1.11828	0.460641	0.286067	-3.90917	9.26138e-05	0.00209596	Echdc1	52665
ENSMUSG00000037826		135.796	-1.12191	0.459485	0.3479	-3.22481	0.00126056	0.0160529	Ppm1k	243382
ENSMUSG00000059363		101.353	-1.12432	0.458719	0.306591	-3.66715	0.000245266	0.00456108	Fxn	14297
ENSMUSG00000064210		186.189	-1.12435	0.458708	0.288395	-3.89866	9.67273e-05	0.00215505	Ano6	105722
ENSMUSG00000032221		69.5421	-1.13066	0.456707	0.397521	-2.84428	0.00445126	0.0405026	Mns1	17427
ENSMUSG00000022286		402.117	-1.13244	0.456145	0.308397	-3.672	0.000240658	0.00450868	Grhl2	252973
ENSMUSG00000044807		38.7517	-1.13263	0.456084	0.384385	-2.9466	0.00321291	0.0316709	Zfp354c	30944
ENSMUSG00000042632		32.4357	-1.1364	0.454894	0.398717	-2.85014	0.00436999	0.039985	Pla2g6	53357
ENSMUSG00000060591		77.1505	-1.13646	0.454875	0.348777	-3.25841	0.00112039	0.0147621	Ifitm2	80876
ENSMUSG00000003810		69.2433	-1.14108	0.45342	0.297196	-3.83949	0.00012329	0.00261968	Mast2	17776
ENSMUSG00000020326		76.1118	-1.15036	0.450513	0.285688	-4.02663	5.65828e-05	0.00140993	Ccng1	12450
ENSMUSG00000028868		147.808	-1.15743	0.44831	0.24832	-4.66105	3.14593e-06	0.000128001	Wasf2	242687
ENSMUSG00000030683		40.9741	-1.15788	0.448171	0.411388	-2.81456	0.00488437	0.0431434	Sez6l2	233878
ENSMUSG00000025537		704.674	-1.15991	0.447541	0.246998	-4.69602	2.65275e-06	0.000113151	Phkg1	18682
ENSMUSG00000032815		97.4401	-1.16105	0.447187	0.261825	-4.43444	9.23099e-06	0.000319025	Fanca	14087
ENSMUSG00000045594		85.4904	-1.16109	0.447175	0.324373	-3.57948	0.000344274	0.00608294	Glb1	12091
ENSMUSG00000021957		147.422	-1.16291	0.44661	0.288148	-4.03582	5.44127e-05	0.00136615	Tkt	21881
ENSMUSG00000046546		41.5638	-1.16469	0.446059	0.384714	-3.02743	0.00246642	0.0263253	Fam43a	224093
ENSMUSG00000074476		365.041	-1.16572	0.445741	0.272737	-4.27416	1.91857e-05	0.000588912	Spc24	67629
ENSMUSG00000048922		52.5591	-1.16919	0.44467	0.381479	-3.0649	0.00217746	0.0241448	Cdca2	108912
ENSMUSG00000003378		91.897	-1.16996	0.444433	0.323631	-3.61511	0.000300221	0.00545052	Grik5	14809
ENSMUSG00000020140		65.9525	-1.17274	0.443579	0.367556	-3.19064	0.00141957	0.017647	Lgr5	14160
ENSMUSG00000042249		89.9731	-1.17636	0.442466	0.348377	-3.3767	0.000733619	0.0107641	Grk3	320129
ENSMUSG00000028252		75.76	-1.18342	0.440307	0.289635	-4.0859	4.39069e-05	0.0011608	Ccnc	51813
ENSMUSG00000024422		76.3908	-1.1841	0.440099	0.287761	-4.11487	3.87404e-05	0.0010459	Dhx16	69192
ENSMUSG00000022498		106.989	-1.18622	0.439453	0.359407	-3.30048	0.000965179	0.0133107	Txndc11	106200
ENSMUSG00000001313		86.3272	-1.1863	0.43943	0.27816	-4.2648	2.00084e-05	0.000604147	Rnd2	11858
ENSMUSG00000020891		86.5336	-1.1865	0.439367	0.381434	-3.11064	0.00186683	0.0217022	Alox8	11688
ENSMUSG00000027454		55.4897	-1.19344	0.437259	0.329299	-3.62419	0.000289866	0.00527088	Gins1	69270
ENSMUSG00000029126		44.345	-1.19358	0.437217	0.337914	-3.5322	0.000412116	0.00695385	Nsg1	18196
ENSMUSG00000020261		136.075	-1.19896	0.435588	0.248722	-4.82049	1.43207e-06	6.599e-05	Slc36a1	215335
ENSMUSG00000031708		295.385	-1.19923	0.435508	0.281423	-4.2613	2.03238e-05	0.000608864	Tecr	106529
ENSMUSG00000028800		3366.31	-1.20059	0.435096	0.218535	-5.49384	3.93293e-08	2.6545e-06	Hdac1	433759
ENSMUSG00000031939		5942.67	-1.20118	0.434919	0.193145	-6.21906	5.00128e-10	5.16979e-08	Taf1d	75316
ENSMUSG00000024130		33.2731	-1.20147	0.434831	0.414949	-2.89548	0.00378582	0.0358996	Abca3	27410
ENSMUSG00000058454		67.7617	-1.2064	0.43335	0.337238	-3.57728	0.000347182	0.00611767	Dhcr7	13360
ENSMUSG00000030770		143.633	-1.20877	0.432638	0.215889	-5.59903	2.15551e-08	1.54577e-06	Parva	57342
ENSMUSG00000026817		250.662	-1.20968	0.432365	0.207768	-5.82226	5.80564e-09	4.66379e-07	Ak1	11636
ENSMUSG00000026201		54.7867	-1.21373	0.431152	0.419646	-2.89227	0.00382467	0.0362081	Stk16	20872
ENSMUSG00000029674		105.475	-1.21431	0.43098	0.291505	-4.16565	3.10468e-05	0.00087526	Limk1	16885
ENSMUSG00000060227		393.761	-1.21475	0.430848	0.255224	-4.75954	1.9403e-06	8.62907e-05	Golm2	319996
ENSMUSG00000051721		8006.61	-1.22239	0.428574	0.259077	-4.71823	2.37905e-06	0.000103792	Wdcp	238037
ENSMUSG00000028137		37.1018	-1.22585	0.427545	0.416679	-2.94196	0.00326143	0.0319843	Celf3	78784
ENSMUSG00000031349		107.995	-1.22891	0.426639	0.316591	-3.88171	0.000103725	0.00228434	Nsdhl	18194
ENSMUSG00000061306		79.1884	-1.23181	0.425781	0.389461	-3.16287	0.00156221	0.018968	Slc38a10	72055
ENSMUSG00000006435		121.608	-1.23209	0.4257	0.320653	-3.84245	0.000121815	0.00259314	Neurl1a	18011
ENSMUSG00000079227		30.6978	-1.23348	0.425291	0.433881	-2.84289	0.00447063	0.0405669	Ccr5	12774
ENSMUSG00000078566		108.904	-1.23564	0.424653	0.391761	-3.15408	0.00161005	0.0194167	Bnip3	12176
ENSMUSG00000029458		510.064	-1.24305	0.422479	0.305836	-4.06442	4.81517e-05	0.00123877	Brap	72399
ENSMUSG00000021187		79.3905	-1.24309	0.422466	0.325369	-3.82056	0.000133148	0.00277267	Tc2n	74413
ENSMUSG00000058230		39.3517	-1.24591	0.421642	0.405777	-3.07043	0.00213753	0.0239745	Arhgap35	232906
ENSMUSG00000054598		59.9271	-1.2544	0.419169	0.361446	-3.47049	0.0005195	0.00821846	9130230L23Rik	231253
ENSMUSG00000048371		174.777	-1.25814	0.418082	0.228217	-5.51292	3.52932e-08	2.40689e-06	Pdp2	382051
ENSMUSG00000018593		124.14	-1.25931	0.417743	0.299626	-4.20295	2.63463e-05	0.000757638	Sparc	20692
ENSMUSG00000030802		84.0269	-1.26228	0.416884	0.307053	-4.11097	3.94008e-05	0.00106123	Bckdk	12041
ENSMUSG00000014195		176.154	-1.26733	0.415427	0.278843	-4.54497	5.49427e-06	0.000206693	Dnajc7	56354
ENSMUSG00000025268		189.272	-1.26785	0.415278	0.234875	-5.39797	6.73988e-08	4.23224e-06	Maged2	80884
ENSMUSG00000028587		28.1222	-1.26794	0.415251	0.453573	-2.79546	0.00518262	0.0452552	Orc1	18392
ENSMUSG00000003955		390.557	-1.27098	0.41438	0.229891	-5.5286	3.22792e-08	2.23115e-06	Fam162a	70186
ENSMUSG00000022742		3181.13	-1.27251	0.413939	0.236267	-5.38589	7.20885e-08	4.49535e-06	Cpox	12892
ENSMUSG00000034320		41.9362	-1.27254	0.413931	0.442123	-2.87825	0.00399893	0.0373413	Slc26a2	13521
ENSMUSG00000039278		60.7771	-1.2804	0.411682	0.356831	-3.58825	0.000332907	0.00593371	Pcsk1n	30052
ENSMUSG00000019813		105.401	-1.28105	0.411497	0.31553	-4.05999	4.9075e-05	0.00125689	Cep57l1	103268
ENSMUSG00000003153		1289.47	-1.28291	0.410965	0.179033	-7.16578	7.73447e-13	1.26779e-10	Slc2a3	20527
ENSMUSG00000112129		2876.86	-1.28295	0.410953	0.238674	-5.37535	7.64325e-08	4.74047e-06	Pbld1	68371
ENSMUSG00000001120		289.864	-1.2834	0.410826	0.258846	-4.95815	7.11659e-07	3.54848e-05	Pcbp3	59093
ENSMUSG00000037994		32.9258	-1.28408	0.410632	0.431662	-2.97474	0.00293241	0.0299613	Slc9b2	97086
ENSMUSG00000039356		3242.46	-1.28711	0.40977	0.220076	-5.84851	4.96009e-09	4.06515e-07	Exosc2	227715
ENSMUSG00000002968		89.8028	-1.29182	0.408437	0.374143	-3.45274	0.000554926	0.00858881	Med25	75613
ENSMUSG00000033883		165.662	-1.29589	0.407286	0.23921	-5.41735	6.04896e-08	3.85588e-06	Zfp267	241944
ENSMUSG00000026019		2422.54	-1.29873	0.406483	0.223644	-5.80715	6.35439e-09	5.0283e-07	Wdr12	57750
ENSMUSG00000020546		74.0978	-1.29932	0.406318	0.322853	-4.02449	5.70992e-05	0.00141503	Stxbp4	20913
ENSMUSG00000024044		139.872	-1.30016	0.406081	0.269671	-4.8213	1.42627e-06	6.5988e-05	Epb41l3	13823
ENSMUSG00000020262		89.8824	-1.30045	0.406	0.348433	-3.73228	0.000189755	0.00370281	Adarb1	110532
ENSMUSG00000002250		35.0387	-1.30819	0.403828	0.442606	-2.95565	0.00312015	0.031095	Ppard	19015
ENSMUSG00000042476		91.0337	-1.31552	0.401782	0.3434	-3.83086	0.000127695	0.00269063	Abcb4	18670
ENSMUSG00000118669		100.201	-1.32593	0.398892	0.271891	-4.87671	1.07871e-06	5.15714e-05	Arvcf	11877
ENSMUSG00000013921		69.9357	-1.33359	0.396779	0.338202	-3.94318	8.04073e-05	0.00187901	Clip3	76686
ENSMUSG00000051527		24.6492	-1.33379	0.396726	0.459614	-2.90197	0.00370822	0.035339	Usp29	57775
ENSMUSG00000025777		119.854	-1.34406	0.39391	0.308975	-4.35007	1.36093e-05	0.000444882	Gdap1	14545
ENSMUSG00000002265		347.534	-1.34911	0.392533	0.196707	-6.85851	6.95816e-12	9.50451e-10	Peg3	18616
ENSMUSG00000034902		38.4854	-1.35121	0.391964	0.392671	-3.44106	0.000579431	0.00888823	Pip5k1c	18717
ENSMUSG00000023832		275.014	-1.35413	0.391171	0.219045	-6.18196	6.3309e-10	6.42838e-08	Acat2	110460
ENSMUSG00000057948		5079.73	-1.35523	0.390871	0.233609	-5.80129	6.58052e-09	5.13639e-07	Unc13d	70450
ENSMUSG00000019590		82.1857	-1.35871	0.389932	0.33927	-4.00478	6.2074e-05	0.00150898	Cyb561	13056
ENSMUSG00000040653		34.4134	-1.36	0.389582	0.452032	-3.00864	0.00262423	0.0276913	Ppp1r14c	76142
ENSMUSG00000036699		114.968	-1.36251	0.388906	0.258422	-5.2724	1.34655e-07	7.92321e-06	Zcchc12	72693
ENSMUSG00000024957		40.7398	-1.3645	0.388369	0.422542	-3.22926	0.00124111	0.0158934	Kcnk4	16528
ENSMUSG00000040818		113.654	-1.36665	0.387792	0.286981	-4.76214	1.91549e-06	8.55287e-05	Dennd6a	211922
ENSMUSG00000055088		37.0805	-1.3697	0.386971	0.446531	-3.06743	0.00215905	0.0240748	Olfr354	258941
ENSMUSG00000029219		336.445	-1.37354	0.385942	0.227802	-6.02954	1.64422e-09	1.54638e-07	Slc10a4	231290
ENSMUSG00000029765		54.7452	-1.37446	0.385698	0.337621	-4.07101	4.68097e-05	0.00122067	Plxna4	243743
ENSMUSG00000022139		110.48	-1.37722	0.384959	0.349033	-3.94582	7.95258e-05	0.0018622	Mbnl2	105559
ENSMUSG00000022679		592.555	-1.37724	0.384954	0.255154	-5.3977	6.75005e-08	4.23224e-06	Mpv17l	93734
ENSMUSG00000037242		1574.09	-1.37739	0.384914	0.202909	-6.78821	1.13532e-11	1.49732e-09	Clic4	29876
ENSMUSG00000033526		2832.44	-1.38057	0.384066	0.218216	-6.32663	2.50569e-10	2.73812e-08	Ppip5k1	327655
ENSMUSG00000048731		1559.95	-1.38098	0.383957	0.244712	-5.6433	1.66825e-08	1.24296e-06	Ggnbp1	70772
ENSMUSG00000078350		48.6719	-1.38348	0.383294	0.372408	-3.71495	0.000203244	0.00391189	Smim1	68859
ENSMUSG00000022995		2461.53	-1.38487	0.382923	0.20222	-6.84834	7.47113e-12	1.00851e-09	Enah	13800
ENSMUSG00000035722		67.1805	-1.38514	0.382852	0.404736	-3.42233	0.000620859	0.00937334	Abca7	27403
ENSMUSG00000061758		63.7062	-1.38928	0.381755	0.308931	-4.49706	6.88993e-06	0.000251768	Akr1b10	67861
ENSMUSG00000033061		66.0958	-1.39117	0.381257	0.337699	-4.11954	3.79631e-05	0.0010322	Resp18	19711
ENSMUSG00000054404		7280.11	-1.39172	0.38111	0.260108	-5.35055	8.76871e-08	5.40925e-06	Slfn5	327978
ENSMUSG00000075324		35.5426	-1.39536	0.38015	0.506289	-2.75605	0.00585044	0.0493225	Fign	60344
ENSMUSG00000021477		938.462	-1.39717	0.379673	0.207633	-6.72904	1.70789e-11	2.20183e-09	Ctsl	13039
ENSMUSG00000020009		28.561	-1.40811	0.376804	0.444078	-3.17087	0.00151981	0.0185712	Ifngr1	15979
ENSMUSG00000041966		773.564	-1.41089	0.376079	0.279974	-5.03937	4.67059e-07	2.45827e-05	Dcaf17	75763
ENSMUSG00000051182		138.342	-1.41564	0.374843	0.278288	-5.08697	3.63826e-07	1.93266e-05	Olfr655	258817
ENSMUSG00000018537		118.888	-1.41892	0.373992	0.370949	-3.82512	0.00013071	0.00273182	Pcgf2	22658
ENSMUSG00000037669		187.285	-1.42145	0.373337	0.305256	-4.65658	3.21502e-06	0.00013035	Ldah	68832
ENSMUSG00000066306		60.7258	-1.43099	0.370875	0.509591	-2.80812	0.00498314	0.0437464	Numa1	101706
ENSMUSG00000068923		557.008	-1.44052	0.368435	0.233517	-6.16878	6.88205e-10	6.86649e-08	Syt11	229521
ENSMUSG00000027695		46.3734	-1.44151	0.368181	0.384592	-3.74816	0.000178135	0.00351077	Pld1	18805
ENSMUSG00000052698		237.102	-1.44254	0.36792	0.279106	-5.16841	2.36089e-07	1.30235e-05	Tln2	70549
ENSMUSG00000064368		27.2304	-1.44406	0.367533	0.441727	-3.26911	0.00107886	0.0144116	ND6	17722
ENSMUSG00000033400		254.237	-1.4465	0.366911	0.246288	-5.8732	4.27472e-09	3.52864e-07	Agl	77559
ENSMUSG00000022941		61.1211	-1.44673	0.366851	0.345623	-4.18587	2.8408e-05	0.00081083	Ripply3	170765
ENSMUSG00000061882		2889.63	-1.44753	0.366647	0.296636	-4.87983	1.06178e-06	5.09745e-05	Ccdc62	208908
ENSMUSG00000039701		24.5887	-1.45169	0.365593	0.527698	-2.75098	0.00594166	0.04969	Usp53	99526
ENSMUSG00000074397		64.0839	-1.4541	0.364983	0.36604	-3.97252	7.11166e-05	0.00169645	Foxr1	382074
ENSMUSG00000007589		161.646	-1.45622	0.364447	0.335316	-4.34283	1.40659e-05	0.00045335	Tinf2	28113
ENSMUSG00000001891		128.314	-1.45972	0.363564	0.316513	-4.61188	3.99051e-06	0.00015627	Ugp2	216558
ENSMUSG00000033697		62.4189	-1.46529	0.362162	0.444892	-3.29359	0.000989181	0.0135602	Arhgap39	223666
ENSMUSG00000074862		23.9856	-1.46968	0.361062	0.485623	-3.02639	0.00247495	0.0263918	BC025920	268319
ENSMUSG00000035181		114.069	-1.47056	0.360843	0.327628	-4.48849	7.17297e-06	0.000261195	Heatr5a	320487
ENSMUSG00000023826		86.1196	-1.47348	0.360111	0.370137	-3.98092	6.86485e-05	0.00164441	Prkn	50873
ENSMUSG00000027739		5880.43	-1.47443	0.359876	0.271889	-5.42291	5.86368e-08	3.77977e-06	Rab33b	19338
ENSMUSG00000027350		2024.48	-1.47463	0.359826	0.191162	-7.71402	1.21918e-14	2.49802e-12	Chgb	12653
ENSMUSG00000025731		34.1816	-1.47531	0.359657	0.512111	-2.88083	0.00396624	0.0371196	Mettl26	68347
ENSMUSG00000030110		849.938	-1.47785	0.359023	0.151586	-9.74928	1.85788e-22	2.36859e-19	Ret	19713
ENSMUSG00000006740		399.611	-1.47822	0.358932	0.348867	-4.2372	2.26328e-05	0.000664167	Kif5b	16573
ENSMUSG00000020691		155.542	-1.48297	0.357751	0.263435	-5.62936	1.80882e-08	1.33899e-06	Mettl2	52686
ENSMUSG00000057880		47.178	-1.48457	0.357355	0.348318	-4.2621	2.02513e-05	0.000608283	Abat	268860
ENSMUSG00000046329		85.375	-1.48478	0.357302	0.340011	-4.36688	1.26034e-05	0.000417953	Slc25a23	66972
ENSMUSG00000024354		35.6114	-1.48537	0.357158	0.444608	-3.34085	0.000835229	0.0119643	Slc23a1	20522
ENSMUSG00000025817		2548.48	-1.48542	0.357144	0.176026	-8.43868	3.20949e-17	1.1508e-14	Nudt5	53893
ENSMUSG00000024132		31.1764	-1.4857	0.357075	0.504092	-2.94729	0.00320575	0.0316275	Eci1	13177
ENSMUSG00000039883		8101.63	-1.48706	0.356738	0.445573	-3.33741	0.000845621	0.012068	Lrrc17	74511
ENSMUSG00000018909		87.1179	-1.48837	0.356414	0.296595	-5.0182	5.21573e-07	2.70793e-05	Arrb1	109689
ENSMUSG00000021895		38.0152	-1.49039	0.355916	0.435263	-3.42412	0.000616794	0.00933654	Arhgef3	71704
ENSMUSG00000032193		851.911	-1.49768	0.354122	0.177056	-8.45883	2.70084e-17	9.9966e-15	Ldlr	16835
ENSMUSG00000038886		69.444	-1.5002	0.353506	0.317904	-4.71903	2.36975e-06	0.000103781	Man2a2	140481
ENSMUSG00000024052		33.4407	-1.50232	0.352984	0.436582	-3.4411	0.000579351	0.00888823	Lpin2	64898
ENSMUSG00000062901		836.186	-1.50272	0.352888	0.199393	-7.53645	4.82934e-14	9.08391e-12	Klhl24	75785
ENSMUSG00000000295		132.172	-1.50292	0.352838	0.35439	-4.24087	2.22654e-05	0.000656744	Hddc2	69692
ENSMUSG00000059775		33.4851	-1.50382	0.352619	0.535041	-2.81066	0.00494402	0.0435028	Rps26-ps1	100042812
ENSMUSG00000056055		1292.12	-1.50486	0.352365	0.252732	-5.95436	2.61085e-09	2.21807e-07	Sag	20215
ENSMUSG00000026387		75.2122	-1.50613	0.352055	0.336988	-4.46938	7.84471e-06	0.000278669	Sctr	319229
ENSMUSG00000023927		107.986	-1.50824	0.35154	0.268715	-5.61278	1.991e-08	1.45508e-06	Satb1	20230
ENSMUSG00000031441		71.623	-1.52405	0.347707	0.497273	-3.06483	0.00217796	0.0241448	Atp11a	50770
ENSMUSG00000064357		26544.1	-1.52749	0.34688	0.165604	-9.22378	2.86799e-20	2.53133e-17	ATP6	17705
ENSMUSG00000042390		659.62	-1.52956	0.346384	0.316649	-4.83045	1.36222e-06	6.35369e-05	Gatad2b	229542
ENSMUSG00000014846		473.994	-1.53293	0.345574	0.218937	-7.00172	2.52848e-12	3.76776e-10	Tppp3	67971
ENSMUSG00000000739		35.7277	-1.53757	0.344465	0.496753	-3.09524	0.00196654	0.0224778	Sult5a1	57429
ENSMUSG00000013539		264.56	-1.538	0.344362	0.334097	-4.60347	4.15513e-06	0.000161068	Tango2	27883
ENSMUSG00000024038		575.575	-1.53821	0.344313	0.203443	-7.56089	4.00323e-14	7.65551e-12	Ndufv3	78330
ENSMUSG00000050855		104.578	-1.54487	0.342728	0.336655	-4.58887	4.45661e-06	0.000171594	Zfp940	233057
ENSMUSG00000022292		434.541	-1.55076	0.34133	0.29837	-5.19743	2.02062e-07	1.13095e-05	Rrm2b	382985
ENSMUSG00000032051		71.0008	-1.55435	0.340482	0.301999	-5.14688	2.64858e-07	1.44028e-05	Fdx1	14148
ENSMUSG00000054611		78.2899	-1.55769	0.339694	0.33073	-4.70985	2.47896e-06	0.000106931	Kdm2a	225876
ENSMUSG00000020843		3195.22	-1.55926	0.339326	0.261009	-5.97396	2.31558e-09	2.05721e-07	Timm22	56322
ENSMUSG00000028093		1035.92	-1.56073	0.338979	0.257736	-6.05555	1.39942e-09	1.32702e-07	Acp6	66659
ENSMUSG00000034560		23085	-1.5652	0.337931	0.219553	-7.12905	1.01063e-12	1.63324e-10	Washc4	319277
ENSMUSG00000001829		138.333	-1.56628	0.337677	0.300677	-5.20918	1.89673e-07	1.07207e-05	Clpb	20480
ENSMUSG00000042873		1550.21	-1.57227	0.33628	0.185185	-8.49027	2.06157e-17	8.15673e-15	Lhfpl4	269788
ENSMUSG00000034205		12148	-1.57377	0.335928	0.211868	-7.4281	1.1017e-13	1.9153e-11	Loxl2	94352
ENSMUSG00000057897		25.3663	-1.57479	0.335693	0.453745	-3.47065	0.000519205	0.00821846	Camk2b	12323
ENSMUSG00000046591		449.813	-1.57481	0.335688	0.248688	-6.33245	2.41295e-10	2.66214e-08	Ticrr	77011
ENSMUSG00000027598		731.762	-1.57903	0.334706	0.192566	-8.19995	2.40486e-16	7.07521e-14	Itch	16396
ENSMUSG00000057193		25.0064	-1.58211	0.333994	0.558979	-2.83035	0.00464972	0.0417456	Slc44a2	68682
ENSMUSG00000024039		57.8658	-1.58856	0.332503	0.361642	-4.39263	1.11988e-05	0.000376819	Cbs	12411
ENSMUSG00000023904		37.6099	-1.59137	0.331855	0.405439	-3.92506	8.67064e-05	0.00199773	Hcfc1r1	353502
ENSMUSG00000049932		100.043	-1.59621	0.330744	0.28626	-5.57609	2.45983e-08	1.75305e-06	H2ax	15270
ENSMUSG00000038580		54.359	-1.5967	0.330633	0.416662	-3.83212	0.000127042	0.0026845	Sct	20287
ENSMUSG00000013833		196.434	-1.59932	0.330032	0.2747	-5.82207	5.81246e-09	4.66379e-07	Med16	216154
ENSMUSG00000063406		168.403	-1.60557	0.328605	0.326567	-4.91651	8.81001e-07	4.31992e-05	Tmed5	73130
ENSMUSG00000030598		18.6539	-1.61038	0.327513	0.559669	-2.87737	0.00401006	0.0374077	Fbxo17	50760
ENSMUSG00000066000		60.2065	-1.61828	0.325724	0.361623	-4.47505	7.63925e-06	0.000272213	Zfp979	112422
ENSMUSG00000032845		441.455	-1.61976	0.325389	0.26905	-6.02029	1.74107e-09	1.62415e-07	Alpk2	225638
ENSMUSG00000062760		113.266	-1.62408	0.324416	0.310013	-5.23875	1.61666e-07	9.27479e-06	Shisal1	72301
ENSMUSG00000040121		219.015	-1.62948	0.323205	0.254297	-6.40779	1.47645e-10	1.69408e-08	Rep15	66532
ENSMUSG00000034940		15542.4	-1.63284	0.322452	0.207462	-7.87058	3.52993e-15	8.61754e-13	Synrg	217030
ENSMUSG00000064341		22250.7	-1.633	0.322418	0.154681	-10.5572	4.70446e-26	1.7993e-22	ND1	17716
ENSMUSG00000021759		487.663	-1.63484	0.322007	0.19512	-8.37863	5.35475e-17	1.86183e-14	Plpp1	19012
ENSMUSG00000025792		27.117	-1.63509	0.32195	0.509035	-3.21214	0.00131749	0.0166669	Slc25a10	27376
ENSMUSG00000018395		196.366	-1.64255	0.320289	0.36474	-4.50336	6.68883e-06	0.000246777	Kif3a	16568
ENSMUSG00000057594		57.4538	-1.64277	0.32024	0.519066	-3.16486	0.00155158	0.0188989	Arl16	70317
ENSMUSG00000067212		1566.92	-1.64288	0.320217	0.274585	-5.98314	2.18882e-09	1.99321e-07	H2-T23	15040
ENSMUSG00000004661		28.3624	-1.64907	0.318845	0.518019	-3.18342	0.00145546	0.0179627	Arid3b	56380
ENSMUSG00000018068		241.643	-1.6522	0.318154	0.259407	-6.36915	1.90078e-10	2.11743e-08	Ints2	70422
ENSMUSG00000027639		2355.66	-1.65816	0.316842	0.189679	-8.74197	2.29089e-18	1.14286e-15	Samhd1	56045
ENSMUSG00000032041		21.3113	-1.66292	0.315799	0.546685	-3.04183	0.00235147	0.0255226	Tirap	117149
ENSMUSG00000029919		15.3919	-1.66874	0.314528	0.592282	-2.81747	0.0048403	0.04289	Hpgds	54486
ENSMUSG00000022799		21.5733	-1.6713	0.31397	0.512544	-3.2608	0.00111099	0.0146759	Arhgap31	12549
ENSMUSG00000037740		4454.94	-1.67404	0.313375	0.201288	-8.31662	9.05036e-17	3.03645e-14	Mrps26	99045
ENSMUSG00000036435		2324.76	-1.67511	0.313143	0.193429	-8.66004	4.71596e-18	2.00411e-15	Exoc1	69940
ENSMUSG00000028328		196.56	-1.67671	0.312794	0.280345	-5.98089	2.21924e-09	1.99677e-07	Tmod1	21916
ENSMUSG00000064367		889.115	-1.68144	0.311771	0.163997	-10.2529	1.14848e-24	2.19627e-21	ND5	17721
ENSMUSG00000029762		22.8214	-1.69034	0.309855	0.520574	-3.24706	0.00116605	0.0151303	Akr1b8	14187
ENSMUSG00000091572		76.2624	-1.69526	0.308799	0.329109	-5.15105	2.59029e-07	1.42206e-05	Vmn2r3	637004
ENSMUSG00000075199		30.5952	-1.6988	0.308041	0.497475	-3.41485	0.000638172	0.00960943	Olfr52	18352
ENSMUSG00000075054		233.527	-1.70213	0.307332	0.244294	-6.96754	3.22534e-12	4.6845e-10	Yae1d1	67008
ENSMUSG00000064363		4147.53	-1.70305	0.307136	0.220673	-7.71755	1.18587e-14	2.47393e-12	ND4	17719
ENSMUSG00000047155		163.475	-1.70501	0.30672	0.242673	-7.02595	2.12621e-12	3.25282e-10	Cyp4x1	81906
ENSMUSG00000067851		605.402	-1.72038	0.30347	0.276203	-6.22866	4.70446e-10	4.9522e-08	Arfgef1	211673
ENSMUSG00000053641		1374.46	-1.72766	0.301942	0.265769	-6.5006	8.00024e-11	9.46338e-09	Dennd4a	102442
ENSMUSG00000036473		47.4832	-1.73162	0.301113	0.358943	-4.82423	1.40542e-06	6.52865e-05	Tbc1d24	224617
ENSMUSG00000021240		115.113	-1.73521	0.300366	0.403968	-4.29541	1.74372e-05	0.000544523	Abcd4	19300
ENSMUSG00000060572		85.2572	-1.73696	0.300002	0.291767	-5.95323	2.62905e-09	2.21807e-07	Mfap2	17150
ENSMUSG00000006678		1182.58	-1.73893	0.299592	0.224844	-7.73393	1.04272e-14	2.21559e-12	Pola1	18968
ENSMUSG00000023938		31.7053	-1.75059	0.297181	0.434914	-4.02513	5.69428e-05	0.0014142	Aars2	224805
ENSMUSG00000030583		218.666	-1.75273	0.29674	0.21097	-8.30797	9.73563e-17	3.10296e-14	Sipa1l3	74206
ENSMUSG00000023348		12.9887	-1.75488	0.296298	0.62744	-2.79689	0.00515973	0.0450897	Trip6	22051
ENSMUSG00000042345		215.601	-1.75621	0.296025	0.249733	-7.03235	2.03078e-12	3.14881e-10	Ubash3a	328795
ENSMUSG00000000326		2743.96	-1.75676	0.295913	0.21703	-8.09453	5.7485e-16	1.60874e-13	Comt	12846
ENSMUSG00000022463		552.974	-1.75986	0.295278	0.202042	-8.71034	3.02978e-18	1.39055e-15	Srebf2	20788
ENSMUSG00000030530		1153.41	-1.76946	0.293319	0.198301	-8.9231	4.53428e-19	2.7848e-16	Furin	18550
ENSMUSG00000028601		28.74	-1.76995	0.293218	0.562952	-3.14406	0.00166622	0.019894	Echdc2	52430
ENSMUSG00000047220		2582.59	-1.77007	0.293196	0.440116	-4.02182	5.77504e-05	0.0014189	Iho1	434438
ENSMUSG00000063550		1856.46	-1.77143	0.292918	0.226688	-7.8144	5.52265e-15	1.26734e-12	Nup98	269966
ENSMUSG00000029153		23.3308	-1.77315	0.292569	0.513584	-3.4525	0.000555421	0.00858881	Ociad2	433904
ENSMUSG00000040591		54.9971	-1.77426	0.292345	0.521997	-3.39898	0.000676367	0.0100919	1110051M20Rik	228356
ENSMUSG00000032303		49.1297	-1.78109	0.290964	0.475095	-3.74891	0.000177608	0.00350753	Chrna3	110834
ENSMUSG00000064360		12278.3	-1.78303	0.290573	0.217398	-8.20169	2.37034e-16	7.07521e-14	ND3	17718
ENSMUSG00000078584		1650.47	-1.78624	0.289927	0.230719	-7.74206	9.78189e-15	2.11769e-12	AU022252	230696
ENSMUSG00000029716		38.4149	-1.79161	0.288849	0.519483	-3.44883	0.00056302	0.00865964	Tfr2	50765
ENSMUSG00000055296		2965.16	-1.79316	0.288538	0.205766	-8.71458	2.91843e-18	1.39055e-15	Tmem245	242474
ENSMUSG00000026180		6104.25	-1.79375	0.288421	0.204955	-8.75192	2.09756e-18	1.09397e-15	Cxcr2	12765
ENSMUSG00000029502		2615.78	-1.79879	0.287415	0.268595	-6.69705	2.12673e-11	2.71134e-09	Golga3	269682
ENSMUSG00000030313		2919.48	-1.8065	0.285884	0.200906	-8.99178	2.43265e-19	1.64189e-16	Dennd5b	320560
ENSMUSG00000056427		48.4257	-1.81068	0.285057	0.469956	-3.85286	0.000116746	0.00252744	Slit3	20564
ENSMUSG00000002274		31.2075	-1.81252	0.284693	0.506722	-3.57695	0.000347631	0.00611767	Metrn	70083
ENSMUSG00000029659		47.4228	-1.81865	0.283485	0.406134	-4.47796	7.53602e-06	0.000269817	Medag	70717
ENSMUSG00000027429		3141.2	-1.8232	0.282593	0.273113	-6.67564	2.46157e-11	3.10374e-09	Sec23b	27054
ENSMUSG00000032495		98.0979	-1.82699	0.281853	0.303834	-6.0131	1.82006e-09	1.67067e-07	Lrrc2	74249
ENSMUSG00000064351		2721.63	-1.83081	0.281107	0.168164	-10.887	1.32948e-27	7.62723e-24	COX1	17708
ENSMUSG00000012076		260.788	-1.83893	0.27953	0.211888	-8.67876	4.00094e-18	1.76565e-15	Brms1l	52592
ENSMUSG00000022438		380.419	-1.83939	0.279441	0.22881	-8.03893	9.06298e-16	2.36338e-13	Parvb	170736
ENSMUSG00000075528		386.879	-1.84618	0.278127	0.264519	-6.9794	2.9644e-12	4.36071e-10	Aarsd1	69684
ENSMUSG00000023050		63.5886	-1.85169	0.277067	0.394251	-4.69673	2.64361e-06	0.000113151	Map3k12	26404
ENSMUSG00000074336		28.2234	-1.86376	0.274759	0.560556	-3.32484	0.00088469	0.0124399	Apoc4	11425
ENSMUSG00000040631		261.251	-1.86481	0.27456	0.232672	-8.01475	1.10362e-15	2.81398e-13	Dok4	114255
ENSMUSG00000029027		96.3173	-1.86835	0.273886	0.312806	-5.97289	2.33081e-09	2.05721e-07	Dffb	13368
ENSMUSG00000038213		2847.87	-1.87235	0.273128	0.170619	-10.9739	5.10281e-28	5.85496e-24	Tapbpl	213233
ENSMUSG00000036858		292.46	-1.88357	0.271012	0.240601	-7.82862	4.93259e-15	1.17909e-12	Ptcra	19208
ENSMUSG00000040848		47.198	-1.88846	0.270095	0.386993	-4.87984	1.06173e-06	5.09745e-05	Sft2d2	108735
ENSMUSG00000046093		20.009	-1.88875	0.270041	0.537037	-3.51698	0.000436484	0.00726882	Hpcal4	170638
ENSMUSG00000029138		37.3259	-1.89514	0.268848	0.511401	-3.70577	0.000210747	0.00403019	4930548H24Rik	67656
ENSMUSG00000074212		22891.1	-1.89592	0.268703	0.214195	-8.85134	8.64731e-19	4.96096e-16	Dnajb14	70604
ENSMUSG00000024349		26.8646	-1.90197	0.267578	0.539809	-3.52341	0.00042603	0.00712575	Sting1	72512
ENSMUSG00000055322		25.2318	-1.90786	0.266488	0.454015	-4.20219	2.64347e-05	0.000758278	Tns1	21961
ENSMUSG00000057722		58.3114	-1.90812	0.26644	0.400687	-4.76212	1.91571e-06	8.55287e-05	Lepr	16847
ENSMUSG00000022788		793.796	-1.91349	0.26545	0.214487	-8.92123	4.61139e-19	2.7848e-16	Fgd4	224014
ENSMUSG00000018102		116.01	-1.91693	0.264818	0.289603	-6.61916	3.61257e-11	4.40965e-09	H2bc4	68024
ENSMUSG00000028378		20.8249	-1.92402	0.263518	0.591478	-3.25291	0.0011423	0.0149963	Ptgr1	67103
ENSMUSG00000053390		40.722	-1.93158	0.262142	0.417302	-4.62872	3.67925e-06	0.000146582	Zfp952	240067
ENSMUSG00000001016		721.731	-1.93595	0.261349	0.242743	-7.97531	1.52004e-15	3.79151e-13	Ilf2	67781
ENSMUSG00000029470		150.433	-1.93628	0.26129	0.316038	-6.12672	8.97116e-10	8.72331e-08	P2rx4	18438
ENSMUSG00000027248		36.3213	-1.93754	0.261061	0.526432	-3.68051	0.000232766	0.00440719	Pdia3	14827
ENSMUSG00000030342		5152.75	-1.93847	0.260892	0.196424	-9.86881	5.68334e-23	8.15132e-20	Cd9	12527
ENSMUSG00000024006		188.135	-1.93974	0.260663	0.253088	-7.6643	1.79813e-14	3.4969e-12	Stk38	106504
ENSMUSG00000022708		60.2001	-1.94156	0.260336	0.454398	-4.27281	1.93024e-05	0.000590548	Zbtb20	56490
ENSMUSG00000096356		802.504	-1.96833	0.255548	0.187284	-10.5099	7.77902e-26	2.23141e-22	Olfr889	258475
ENSMUSG00000060509		13.4362	-1.96889	0.25545	0.66592	-2.95664	0.00311006	0.031095	Xcr1	23832
ENSMUSG00000038776		93.1067	-1.9735	0.254634	0.318668	-6.19299	5.90344e-10	6.04786e-08	Ephx1	13849
ENSMUSG00000034584		20.7549	-1.97405	0.254537	0.559725	-3.52683	0.00042057	0.0070447	Exph5	320051
ENSMUSG00000015316		13259.5	-1.97804	0.253835	0.192424	-10.2796	8.71057e-25	1.9989e-21	Slamf1	27218
ENSMUSG00000026803		22629.5	-1.98065	0.253375	0.224623	-8.8177	1.16839e-18	6.38385e-16	Ttf1	22130
ENSMUSG00000041638		352.021	-1.98651	0.252348	0.319335	-6.22077	4.94708e-10	5.16025e-08	Gcn1	231659
ENSMUSG00000020459		10.8085	-1.98714	0.252238	0.664125	-2.99212	0.00277048	0.0285868	Mtif2	76784
ENSMUSG00000073724		359.28	-1.98849	0.252003	0.217255	-9.15281	5.54725e-20	4.54637e-17	Pramel4	347710
ENSMUSG00000072640		62.9747	-1.99014	0.251714	0.574509	-3.46408	0.000532057	0.00832855	Lyrm9	66274
ENSMUSG00000027298		106.797	-1.99949	0.250088	0.288044	-6.94163	3.8761e-12	5.5593e-10	Tyro3	22174
ENSMUSG00000079162		55.953	-2.00376	0.249349	0.433972	-4.61726	3.88839e-06	0.000152792	Trim43b	666747
ENSMUSG00000009394		224.957	-2.0055	0.249049	0.222953	-8.99516	2.35883e-19	1.64189e-16	Syn2	20965
ENSMUSG00000009145		107.605	-2.00765	0.248678	0.335711	-5.98028	2.22753e-09	1.99677e-07	Dqx1	93838
ENSMUSG00000037405		13.1148	-2.00916	0.248418	0.669326	-3.00176	0.00268422	0.0280244	Icam1	15894
ENSMUSG00000021488		32.3998	-2.01858	0.246801	0.464639	-4.34441	1.39651e-05	0.000452641	Nsd1	18193
ENSMUSG00000059772		637.363	-2.0321	0.244499	0.276029	-7.3619	1.81315e-13	3.05942e-11	Slx1b	75764
ENSMUSG00000053182		64.1189	-2.03477	0.244047	0.406658	-5.00364	5.6258e-07	2.89464e-05	Gm609	208166
ENSMUSG00000044707		18.253	-2.03716	0.243643	0.731961	-2.78316	0.00538325	0.0464417	Ccnjl	380694
ENSMUSG00000042626		92.8534	-2.05545	0.240573	0.309265	-6.64624	3.00678e-11	3.70966e-09	Shc1	20416
ENSMUSG00000004371		41.3508	-2.06232	0.23943	0.422412	-4.88226	1.04876e-06	5.09745e-05	Il11	16156
ENSMUSG00000040249		21.2953	-2.06277	0.239356	0.582866	-3.53901	0.000401626	0.00682705	Lrp1	16971
ENSMUSG00000065947		495.205	-2.07105	0.237986	0.276229	-7.49758	6.50063e-14	1.16544e-11	ND4L	17720
ENSMUSG00000067545		122.805	-2.07208	0.237816	0.442648	-4.68111	2.85326e-06	0.000119483	Olfr1419	257938
ENSMUSG00000037991		1548.58	-2.10863	0.231867	0.22015	-9.57816	9.87922e-22	1.13354e-18	Rmi2	223970
ENSMUSG00000032409		147.191	-2.11129	0.23144	0.354194	-5.96082	2.50969e-09	2.16664e-07	Atr	245000
ENSMUSG00000064345		1571.87	-2.12793	0.228787	0.277545	-7.66696	1.76127e-14	3.48428e-12	ND2	17717
ENSMUSG00000052430		12.8346	-2.13393	0.227836	0.634981	-3.36062	0.000777666	0.0112949	Bmpr1b	12167
ENSMUSG00000071454		41.9304	-2.15348	0.22477	0.573515	-3.75488	0.000173425	0.00343676	Dtnb	13528
ENSMUSG00000070777		9.2152	-2.16376	0.223175	0.785974	-2.75296	0.00590587	0.0495713	Ceacam20	71601
ENSMUSG00000036856		51.6666	-2.16761	0.222579	0.444908	-4.87205	1.10448e-06	5.25845e-05	Wnt4	22417
ENSMUSG00000067529		2888.32	-2.18469	0.21996	0.230513	-9.4775	2.60441e-21	2.71664e-18	Olfr1423	258675
ENSMUSG00000030074		16.064	-2.19036	0.219096	0.65401	-3.34913	0.000810665	0.0117148	Gxylt2	232313
ENSMUSG00000035504		17.7989	-2.1952	0.218363	0.631079	-3.47849	0.000504254	0.00810337	Reep6	70335
ENSMUSG00000020297		156.405	-2.2025	0.217261	0.273771	-8.04502	8.62346e-16	2.30106e-13	Nsg2	18197
ENSMUSG00000078880		15.8227	-2.24302	0.211243	0.735413	-3.05002	0.00228829	0.0250056	Gm14308	100043381
ENSMUSG00000028709		8.3829	-2.2469	0.210676	0.810433	-2.77247	0.00556318	0.0475648	Mob3c	100465
ENSMUSG00000071470		22.999	-2.2503	0.21018	0.533152	-4.22075	2.43489e-05	0.000706252	Ccnb1ip1	239083
ENSMUSG00000024998		31.5988	-2.25427	0.209602	0.560376	-4.02278	5.75141e-05	0.00141882	Plce1	74055
ENSMUSG00000069255		85.5328	-2.2607	0.20867	0.417182	-5.41899	5.99376e-08	3.84204e-06	Dusp22	105352
ENSMUSG00000064356		218.012	-2.27718	0.206301	0.224997	-10.1209	4.46149e-24	7.31301e-21	ATP8	17706
ENSMUSG00000001441		1514.89	-2.27734	0.206278	0.279438	-8.14971	3.64788e-16	1.04639e-13	Npepps	19155
ENSMUSG00000018809		31.7833	-2.28714	0.204881	0.635658	-3.59807	0.000320589	0.00577502	Smyd4	319822
ENSMUSG00000034403		53.2532	-2.297	0.203485	0.359223	-6.39436	1.61216e-10	1.81352e-08	Pja1	18744
ENSMUSG00000016128		15.5235	-2.302	0.202782	0.806421	-2.85459	0.00430929	0.0395559	Stard13	243362
ENSMUSG00000030839		8.91492	-2.32689	0.199314	0.824089	-2.82359	0.00474894	0.0424042	Sergef	27414
ENSMUSG00000026879		42.3187	-2.32804	0.199155	0.440402	-5.28617	1.24907e-07	7.42583e-06	Gsn	227753
ENSMUSG00000055900		658.713	-2.33777	0.197816	0.550276	-4.24836	2.15346e-05	0.000640123	Tmem69	230657
ENSMUSG00000029206		19.9467	-2.35327	0.195702	0.582434	-4.04041	5.3359e-05	0.00134855	Nsun7	70918
ENSMUSG00000050772		12.4083	-2.3655	0.19405	0.773194	-3.05939	0.00221787	0.0244551	Olfr1124	259030
ENSMUSG00000020717		46.9114	-2.38094	0.191984	0.436417	-5.45565	4.87943e-08	3.19923e-06	Pecam1	18613
ENSMUSG00000036091		22.0652	-2.45421	0.182478	0.56267	-4.36171	1.29049e-05	0.00042549	Hyal3	109685
ENSMUSG00000019734		15.5366	-2.48694	0.178385	0.739748	-3.36187	0.000774162	0.0112582	Tmc4	353499
ENSMUSG00000022753		102.723	-2.50106	0.176646	0.410808	-6.08816	1.14213e-09	1.09207e-07	Tmem30c	71027
ENSMUSG00000000562		11.2682	-2.52979	0.173164	0.781356	-3.23769	0.001205	0.0155525	Adora3	11542
ENSMUSG00000042096		57.9933	-2.57467	0.16786	0.390651	-6.59071	4.37724e-11	5.28679e-09	Dao	13142
ENSMUSG00000017390		11.5082	-2.62293	0.162338	0.718528	-3.65042	0.000261813	0.00482965	Aldoc	11676
ENSMUSG00000073889		57.6449	-2.63059	0.161478	0.349852	-7.51914	5.51387e-14	1.00422e-11	Il11ra1	16157
ENSMUSG00000033446		30.197	-2.64328	0.160064	0.57546	-4.59333	4.36219e-06	0.000168525	Lpar6	67168
ENSMUSG00000057440		24.1415	-2.70304	0.153569	0.54218	-4.98551	6.17976e-07	3.13746e-05	Mpp7	75739
ENSMUSG00000026787		14.5446	-2.72003	0.151771	0.672017	-4.04756	5.17533e-05	0.00131376	Gad2	14417
ENSMUSG00000029675		38.3989	-2.73214	0.150503	0.543295	-5.02884	4.93462e-07	2.58538e-05	Eln	13717
ENSMUSG00000032269		44.0253	-2.79757	0.14383	0.406881	-6.87564	6.17101e-12	8.63489e-10	Htr3a	15561
ENSMUSG00000034579		9.3437	-2.93246	0.130991	0.939762	-3.12042	0.00180591	0.0212523	Pla2g3	237625
ENSMUSG00000029403		26.9992	-3.01499	0.123708	0.585768	-5.14708	2.64568e-07	1.44028e-05	Cdkl2	53886
ENSMUSG00000032092		7.67867	-3.10566	0.116172	0.928662	-3.34423	0.000825099	0.0118934	Mpzl2	14012
ENSMUSG00000046589		9.27107	-3.15464	0.112294	0.867512	-3.63643	0.000276445	0.00505889	Lrrc8e	72267
ENSMUSG00000041119		10.8683	-3.25881	0.104472	0.851092	-3.82897	0.000128678	0.00269919	Pde9a	18585
ENSMUSG00000079633		8.85425	-3.30556	0.101141	1.03059	-3.20744	0.00133923	0.0168491	Rhox4d	664610
ENSMUSG00000040387		4.98465	-3.3768	0.0962679	1.21876	-2.77069	0.00559371	0.0476837	Klhl32	212390
ENSMUSG00000004872		8.17375	-3.4668	0.0904461	0.90512	-3.83021	0.000128036	0.00269063	Pax3	18505
ENSMUSG00000037820		16.6783	-3.47481	0.0899449	0.789643	-4.40049	1.08008e-05	0.000366143	Tgm2	21817
ENSMUSG00000000889		63.7208	-3.97896	0.0634181	0.469443	-8.47593	2.33217e-17	8.91979e-15	Dbh	13166
ENSMUSG00000028825		6.29041	-4.00482	0.0622915	1.22505	-3.26911	0.00107888	0.0144116	Rhd	19746
ENSMUSG00000058620		11.7592	-4.11298	0.0577923	0.938924	-4.38052	1.18395e-05	0.000397213	Adra2b	11552
ENSMUSG00000079350		37.0052	-4.36425	0.0485545	0.568376	-7.67846	1.61016e-14	3.24122e-12	Magea8	17144
ENSMUSG00000040046		45.7677	-4.40252	0.0472834	0.566644	-7.76947	7.88155e-15	1.73909e-12	Tph1	21990
ENSMUSG00000057132		4.60506	-4.4569	0.0455343	1.39294	-3.19964	0.001376	0.0172549	Rpgrip1	77945
ENSMUSG00000042845		9.85206	-4.9296	0.0328128	1.37325	-3.58973	0.000331015	0.00592362	Wfdc12	192200
ENSMUSG00000030838		2.52885	-5.22296	0.0267751	1.83309	-2.84926	0.00438204	0.0400315	Ush1c	72088
ENSMUSG00000000530		2.64983	-5.26986	0.0259187	1.6791	-3.13851	0.0016981	0.0201698	Acvrl1	11482
ENSMUSG00000029095		7.70547	-5.30951	0.0252161	1.31654	-4.03292	5.50878e-05	0.00138008	Ablim2	231148
ENSMUSG00000026463		77.756	-5.34623	0.0245824	1.8639	-2.86831	0.00412675	0.0382783	Atp2b4	381290
ENSMUSG00000046008		11.9289	-5.61446	0.0204117	1.12833	-4.97589	6.49495e-07	3.28295e-05	Pnlip	69060
ENSMUSG00000037071		2.60018	-5.72001	0.0189717	1.88744	-3.03056	0.00244098	0.0262	Scd1	20249
ENSMUSG00000003526		3.97935	-5.81751	0.0177318	1.75327	-3.31809	0.000906361	0.0126824	Prodh	19125
