# Supplementary material for: West Nile Virus Subgenomic RNAs Modulate Gene Expression in a Neuronal Cell Line
Source: Viruses. 2024 May 20;16(5):812. doi: 10.3390/v16050812 (PMC11125720; doi:10.3390/v16050812)
Supplement: Supplementary file 1 [file viruses-16-00812-s001.zip › Table S5. âsfRNA2 vs WT upregulated genes.xlsx]

## Sheet: up padj
	baseMean	log2FoldChange	FoldChange	lfcSE	stat	pvalue	padj	symbol	ENTREZID
ENSMUSG00000079532	38.6626	8.03439	262.175	1.22967	6.53375	6.41437e-11	2.69381e-08	Ctag2l2	628518
ENSMUSG00000025993	95.8209	7.99111	254.427	0.882495	9.05513	1.36401e-19	3.20787e-16	Slc40a1	53945
ENSMUSG00000110333	9.85424	7.00207	128.184	1.38804	5.04457	4.54538e-07	6.68114e-05	Poteg	70952
ENSMUSG00000071815	8.59821	6.86731	116.752	1.40199	4.89825	9.66924e-07	0.000119565	Fthl17e	83457
ENSMUSG00000071723	13.1806	6.8556	115.809	1.33778	5.12463	2.98126e-07	4.5528e-05	Gspt2	14853
ENSMUSG00000004939	6.90633	6.56224	94.5002	1.47598	4.44601	8.74793e-06	0.000779295	Nmrk2	69564
ENSMUSG00000013338	5.87531	6.31252	79.48	1.55331	4.06392	4.82561e-05	0.00320124	Fer1l4	74562
ENSMUSG00000041828	5.67824	6.26282	76.7887	1.50312	4.16654	3.09257e-05	0.00220397	Abca8a	217258
ENSMUSG00000072249	4.68051	6.00107	64.0473	1.56801	3.82719	0.000129616	0.00674405	Fthl17f	434729
ENSMUSG00000049538	4.55785	5.96282	62.3717	1.65855	3.5952	0.000324145	0.0127054	Adamts16	271127
ENSMUSG00000078931	6.44715	5.63104	49.5579	1.45613	3.86714	0.000110119	0.00599541	Pdf	68023
ENSMUSG00000042988	3.68898	5.59065	48.1895	1.63877	3.4115	0.000646071	0.0204775	Notum	77583
ENSMUSG00000000126	7.12426	5.58403	47.9691	1.43579	3.88917	0.000100589	0.00559249	Wnt9a	216795
ENSMUSG00000009633	3.00805	5.3299	40.2215	1.7091	3.11855	0.00181746	0.0422363	G0s2	14373
ENSMUSG00000031714	5.99513	5.29016	39.1288	1.43505	3.68639	0.000227462	0.00972626	Gab1	14388
ENSMUSG00000067276	83.6964	5.24846	38.014	0.791961	6.62717	3.42181e-11	1.60948e-08	Capn6	12338
ENSMUSG00000054013	10.3428	5.19165	36.5462	1.36799	3.79509	0.000147589	0.00735382	Tmem179	104885
ENSMUSG00000041272	8.66966	4.95167	30.9458	1.37628	3.59786	0.000320841	0.012618	Tox	252838
ENSMUSG00000039103	14.2711	4.90293	29.9177	1.32144	3.71031	0.000207009	0.00904914	Nexn	68810
ENSMUSG00000047146	6.35016	4.8703	29.2487	1.54897	3.14423	0.00166526	0.0400445	Tet1	52463
ENSMUSG00000090223	22.9475	4.62302	24.6416	0.980093	4.71692	2.39442e-06	0.000265623	Pcp4	18546
ENSMUSG00000051910	6.79263	4.529	23.0869	1.33088	3.40301	0.000666474	0.020733	Sox6	20679
ENSMUSG00000040537	8.3918	4.37232	20.711	1.20723	3.62177	0.00029259	0.0118232	Adam22	11496
ENSMUSG00000039131	24.8433	4.33264	20.149	0.796826	5.43737	5.40737e-08	1.04238e-05	Gipc2	54120
ENSMUSG00000051335	27.563	4.32424	20.0321	0.874168	4.9467	7.5484e-07	9.97322e-05	Gfod1	328232
ENSMUSG00000029875	6.38942	4.2312	18.781	1.2431	3.40375	0.000664666	0.020733	Ccdc184	239650
ENSMUSG00000029576	8.81577	4.15157	17.7724	1.19345	3.47862	0.000504009	0.0171787	Radil	231858
ENSMUSG00000033207	7.0829	4.02858	16.3201	1.20459	3.34436	0.000824729	0.0241243	Mamdc2	71738
ENSMUSG00000055632	12.045	3.96942	15.6645	1.13974	3.48275	0.000496283	0.0170637	Hmcn2	665700
ENSMUSG00000024448	9.42902	3.80959	14.0217	0.962359	3.9586	7.53916e-05	0.00452107	H2-M10,1	14985
ENSMUSG00000047786	59.4369	3.72119	13.1884	0.394386	9.4354	3.89501e-21	1.52672e-17	Lix1	66643
ENSMUSG00000049409	14.1425	3.61019	12.2117	1.08878	3.31582	0.000913762	0.0262071	Prokr1	58182
ENSMUSG00000035493	12.4548	3.44968	10.9259	0.913357	3.77693	0.000158776	0.00771875	Tgfbi	21810
ENSMUSG00000047844	42.7504	3.39552	10.5233	0.516669	6.57194	4.96644e-11	2.24617e-08	Bex4	406217
ENSMUSG00000027803	17.8461	3.29604	9.82215	0.737751	4.46769	7.90695e-06	0.000730753	Wwtr1	97064
ENSMUSG00000053702	13.3133	3.20695	9.23396	0.834365	3.84358	0.000121251	0.00636515	Nebl	74103
ENSMUSG00000044037	14.1466	3.09552	8.54761	0.754218	4.10428	4.05578e-05	0.00277278	Als2cl	235633
ENSMUSG00000004698	10.4505	3.07371	8.41937	0.826602	3.71849	0.000200417	0.00880018	Hdac9	79221
ENSMUSG00000048078	30.2932	3.06175	8.34982	0.628223	4.87366	1.09549e-06	0.00013012	Tenm4	23966
ENSMUSG00000058550	27.5822	3.05202	8.2937	0.534642	5.70852	1.13965e-08	2.42574e-06	Dppa4	73693
ENSMUSG00000028972	21.1485	3.05021	8.28335	0.723363	4.21671	2.47888e-05	0.00182183	Car6	12353
ENSMUSG00000035395	30.9286	3.03632	8.20397	0.543722	5.58433	2.34604e-08	4.75639e-06	Dcaf8l	18630
ENSMUSG00000039059	118.309	3.0305	8.17093	0.400989	7.55757	4.10662e-14	3.44927e-11	Hrh3	99296
ENSMUSG00000038594	9.54294	2.96355	7.8004	0.859393	3.44842	0.00056388	0.0184698	Cep85l	100038725
ENSMUSG00000027315	43.5497	2.92688	7.60463	0.454155	6.44467	1.1585e-10	4.07926e-08	Spint1	20732
ENSMUSG00000034401	13.7677	2.86839	7.30249	0.717554	3.99745	6.40273e-05	0.00402619	Spata6	67946
ENSMUSG00000028179	80.3444	2.85816	7.25088	0.405881	7.04187	1.89681e-12	1.11523e-09	Cth	107869
ENSMUSG00000030785	16.3648	2.83538	7.13732	0.735129	3.85698	0.000114794	0.00619204	Cox6a2	12862
ENSMUSG00000041592	12.7254	2.76143	6.78067	0.84957	3.25038	0.0011525	0.0305269	Sdk2	237979
ENSMUSG00000023918	20.7386	2.7555	6.75286	0.560505	4.9161	8.82849e-07	0.000112842	Adgrf4	78249
ENSMUSG00000058498	14.4636	2.67012	6.36481	0.646275	4.13155	3.60326e-05	0.00252207	Rnf207	433809
ENSMUSG00000054200	15.9644	2.62606	6.17336	0.731434	3.59028	0.000330318	0.0127925	Ffar4	107221
ENSMUSG00000034413	37.3123	2.58403	5.99611	0.514395	5.02343	5.07573e-07	7.19102e-05	Neurl1b	240055
ENSMUSG00000022197	19.866	2.53644	5.80157	0.590469	4.29564	1.7419e-05	0.00141262	Pdzd2	68070
ENSMUSG00000056501	18.1329	2.45443	5.48095	0.625758	3.92232	8.7699e-05	0.00500608	Cebpb	12608
ENSMUSG00000026576	19.8457	2.40375	5.29177	0.602999	3.98633	6.71043e-05	0.00411715	Atp1b1	11931
ENSMUSG00000018593	124.14	2.40029	5.27909	0.258836	9.27342	1.80277e-20	5.29968e-17	Sparc	20692
ENSMUSG00000026109	46.7838	2.27642	4.84474	0.511981	4.44629	8.73649e-06	0.000779295	Tmeff2	56363
ENSMUSG00000050106	18.8975	2.24802	4.7503	0.681518	3.29854	0.000971874	0.0272751	Tmc8	217356
ENSMUSG00000030287	12.7239	2.20989	4.62642	0.688902	3.20785	0.0013373	0.0336626	Itpr2	16439
ENSMUSG00000041417	39.432	2.20901	4.62357	0.497173	4.44314	8.86564e-06	0.000783843	Pik3r1	18708
ENSMUSG00000028751	23.4353	2.14444	4.42121	0.579098	3.70307	0.000213004	0.00927672	Pla2g2e	26970
ENSMUSG00000027378	34.2574	2.13571	4.39454	0.678029	3.14988	0.00163335	0.0395197	Nphp1	53885
ENSMUSG00000069601	167.696	2.12078	4.34928	0.241264	8.79026	1.49208e-18	2.92423e-15	Ank3	11735
ENSMUSG00000027993	63.0284	2.07166	4.20369	0.357358	5.79715	6.74506e-09	1.61868e-06	Trim2	80890
ENSMUSG00000038508	165.674	2.06953	4.19749	0.38853	5.32657	1.00087e-07	1.75659e-05	Gdf15	23886
ENSMUSG00000025608	34.5798	2.01642	4.04578	0.584347	3.45072	0.000559101	0.0184676	Podxl	27205
ENSMUSG00000031026	28.3464	1.97184	3.92267	0.549263	3.58997	0.000330719	0.0127925	Trim66	330627
ENSMUSG00000046027	51.9685	1.95746	3.88377	0.390991	5.00641	5.54556e-07	7.50265e-05	Stard5	170460
ENSMUSG00000053046	40.537	1.95123	3.86704	0.411562	4.74104	2.12624e-06	0.000238119	Brsk2	75770
ENSMUSG00000027737	84.1953	1.94805	3.85852	0.297142	6.55596	5.52863e-11	2.40782e-08	Slc7a11	26570
ENSMUSG00000056749	32.0479	1.92397	3.79467	0.485649	3.96166	7.44304e-05	0.00448834	Nfil3	18030
ENSMUSG00000023952	300.855	1.91783	3.77856	0.316623	6.05716	1.38542e-09	3.87885e-07	Gtpbp2	56055
ENSMUSG00000020256	72.2656	1.91259	3.76484	0.434334	4.4035	1.06521e-05	0.000921013	Aldh1l2	216188
ENSMUSG00000038128	15.3029	1.90172	3.73658	0.61979	3.06833	0.0021526	0.0479402	Camk4	12326
ENSMUSG00000051769	125.884	1.89588	3.72148	0.358034	5.29524	1.18861e-07	2.02562e-05	Wfdc15a	68221
ENSMUSG00000032591	27.3622	1.88534	3.69441	0.471359	3.9998	6.33967e-05	0.00400797	Mst1	15235
ENSMUSG00000069833	111.644	1.85237	3.61093	0.361379	5.12583	2.96222e-07	4.5528e-05	Ahnak	66395
ENSMUSG00000059821	42.1663	1.84673	3.59683	0.479995	3.84739	0.000119383	0.00629516	Olfr847	258518
ENSMUSG00000046223	39.1113	1.81808	3.52611	0.580347	3.13274	0.0017318	0.0408921	Plaur	18793
ENSMUSG00000029403	26.9992	1.81721	3.52399	0.502578	3.61578	0.000299446	0.0119768	Cdkl2	53886
ENSMUSG00000051331	48.0625	1.81694	3.52333	0.426331	4.2618	2.02787e-05	0.00154842	Cacna1c	12288
ENSMUSG00000031297	292.915	1.80213	3.48735	0.281606	6.39948	1.55905e-10	4.95484e-08	Slc7a3	11989
ENSMUSG00000027086	47.4245	1.70726	3.26539	0.503022	3.394	0.000688797	0.0211477	Fastkd1	320720
ENSMUSG00000039126	193.883	1.63582	3.10765	0.25103	6.51645	7.19887e-11	2.73097e-08	Prune2	353211
ENSMUSG00000019487	119.482	1.62974	3.09457	0.386915	4.21214	2.52964e-05	0.00184758	Trip10	106628
ENSMUSG00000027520	136.657	1.62537	3.0852	0.243471	6.67582	2.4586e-11	1.20461e-08	Zdbf2	73884
ENSMUSG00000054196	81.9476	1.62448	3.08331	0.330834	4.91025	9.09615e-07	0.000115012	Cthrc1	68588
ENSMUSG00000038497	69.8197	1.61608	3.06542	0.436835	3.69953	0.000215998	0.00937239	Tmco3	234076
ENSMUSG00000032715	276.66	1.61344	3.0598	0.260608	6.19105	5.9765e-10	1.80199e-07	Trib3	228775
ENSMUSG00000068284	37.3935	1.54654	2.92116	0.409388	3.77769	0.000158287	0.00771875	Usf3	207806
ENSMUSG00000021003	34.4152	1.54261	2.91321	0.472117	3.26743	0.00108528	0.0293267	Galc	14420
ENSMUSG00000038312	40.4869	1.53825	2.90442	0.450107	3.41752	0.000631939	0.0201285	Edem2	108687
ENSMUSG00000030020	35.1057	1.53542	2.89873	0.404401	3.79678	0.000146586	0.00733494	Prickle2	243548
ENSMUSG00000067561	181.106	1.53291	2.89369	0.235364	6.51295	7.36914e-11	2.73097e-08	Dmrtc1c2	668357
ENSMUSG00000029761	146.259	1.51703	2.86201	0.262515	5.77881	7.52305e-09	1.73458e-06	Cald1	109624
ENSMUSG00000029186	46.2482	1.50256	2.83345	0.395543	3.79873	0.00014544	0.00733494	Pi4k2b	67073
ENSMUSG00000092035	104.944	1.4986	2.82568	0.253213	5.91833	3.25229e-09	8.4986e-07	Peg10	170676
ENSMUSG00000020593	89.4069	1.49219	2.81316	0.28694	5.20035	1.98916e-07	3.16088e-05	Lpin1	14245
ENSMUSG00000039840	26.9433	1.46011	2.7513	0.465503	3.13663	0.00170903	0.0406911	Epg5	100502841
ENSMUSG00000029482	61.8611	1.42576	2.68656	0.396797	3.59317	0.00032668	0.0127622	Aacs	78894
ENSMUSG00000025151	232.863	1.4242	2.68367	0.320281	4.44673	8.71876e-06	0.000779295	Maged1	94275
ENSMUSG00000021671	271.206	1.41809	2.67231	0.263629	5.37909	7.48629e-08	1.35433e-05	Poc5	67463
ENSMUSG00000037685	91.3583	1.39311	2.62645	0.411659	3.38414	0.000714015	0.0216394	Atp8a1	11980
ENSMUSG00000022114	56.8488	1.38076	2.60406	0.368619	3.74577	0.000179842	0.00829316	Spry2	24064
ENSMUSG00000041491	56.8456	1.3701	2.58489	0.389929	3.51373	0.000441868	0.0158412	Cep78	208518
ENSMUSG00000021413	191.095	1.35704	2.56158	0.237463	5.71473	1.09878e-08	2.39269e-06	Prpf4b	19134
ENSMUSG00000026456	126.148	1.34498	2.54027	0.249359	5.39376	6.89982e-08	1.26773e-05	Cyb5r1	72017
ENSMUSG00000022369	182.17	1.33268	2.51871	0.383197	3.47781	0.000505532	0.0171808	Mtbp	105837
ENSMUSG00000039879	40.9735	1.33179	2.51715	0.382373	3.48297	0.000495889	0.0170637	Heca	380629
ENSMUSG00000079162	55.953	1.32715	2.50907	0.380983	3.4835	0.00049491	0.0170637	Trim43b	666747
ENSMUSG00000020063	114.38	1.31986	2.49641	0.378042	3.49129	0.000480696	0.0168261	Sirt1	93759
ENSMUSG00000060147	38.0974	1.31677	2.49108	0.424175	3.10432	0.00190718	0.0437165	Serpinb6a	20719
ENSMUSG00000047747	41.7824	1.30851	2.47686	0.387306	3.3785	0.000728827	0.0219751	Rnf150	330812
ENSMUSG00000047909	106.93	1.29968	2.46174	0.335931	3.86888	0.000109338	0.00599541	Ankrd16	320816
ENSMUSG00000033105	363.212	1.28635	2.4391	0.197545	6.51167	7.43184e-11	2.73097e-08	Lss	16987
ENSMUSG00000056919	41.1799	1.27977	2.42801	0.389886	3.28243	0.00102916	0.0281606	Cep162	382090
ENSMUSG00000021519	106.388	1.27455	2.41924	0.382972	3.32806	0.00087453	0.0252668	Mterf3	66410
ENSMUSG00000025856	55.5871	1.25443	2.38574	0.375586	3.33994	0.000837957	0.0244001	Pdgfa	18590
ENSMUSG00000008167	63.8347	1.25073	2.37961	0.350201	3.57146	0.000354999	0.0133378	Fbxw9	68628
ENSMUSG00000000078	59.1003	1.24283	2.36663	0.383656	3.23945	0.00119762	0.0313348	Klf6	23849
ENSMUSG00000023951	503.752	1.24195	2.36517	0.204628	6.0693	1.2847e-09	3.68457e-07	Vegfa	22339
ENSMUSG00000036552	43.8881	1.2393	2.36084	0.405785	3.05408	0.00225751	0.0497118	Ermard	381062
ENSMUSG00000068566	236.431	1.21832	2.32675	0.389721	3.12612	0.0017713	0.0414914	Myadm	50918
ENSMUSG00000034109	61.0628	1.20562	2.30636	0.368627	3.27056	0.00107334	0.0290815	Golim4	73124
ENSMUSG00000021306	67.7727	1.20134	2.29953	0.383416	3.13324	0.00172887	0.0408921	Gpr137b	83924
ENSMUSG00000020783	1616.36	1.19983	2.29713	0.31148	3.85203	0.000117143	0.00623294	Ncbp3	66874
ENSMUSG00000035051	53.2119	1.19646	2.29177	0.383633	3.11878	0.00181604	0.0422363	Dhx57	106794
ENSMUSG00000021094	94.1359	1.18828	2.27881	0.318414	3.73188	0.000190056	0.00859565	Dhrs7	66375
ENSMUSG00000036858	292.46	1.16522	2.24268	0.225697	5.16277	2.43318e-07	3.8149e-05	Ptcra	19208
ENSMUSG00000091803	76.5476	1.16487	2.24212	0.338591	3.44034	0.000580989	0.0188205	Cox16	66272
ENSMUSG00000075316	57.4987	1.16426	2.24119	0.372339	3.12689	0.00176666	0.0414654	Scn9a	20274
ENSMUSG00000022286	402.117	1.16124	2.23649	0.304023	3.81957	0.000133683	0.00686451	Grhl2	252973
ENSMUSG00000036054	78.5372	1.15969	2.2341	0.371258	3.12369	0.00178599	0.0417524	Sugp2	234373
ENSMUSG00000037523	57.3237	1.1529	2.22361	0.345198	3.33983	0.000838307	0.0244001	Mavs	228607
ENSMUSG00000027313	338.73	1.1495	2.21836	0.171172	6.71547	1.87465e-11	9.58436e-09	Chac1	69065
ENSMUSG00000031367	116.179	1.14249	2.20761	0.255796	4.46641	7.95445e-06	0.000730753	Ap1s2	108012
ENSMUSG00000035967	91.5274	1.1407	2.20488	0.349282	3.26584	0.00109139	0.0293267	Ints6l	236790
ENSMUSG00000029060	72.9453	1.13869	2.2018	0.295121	3.85837	0.000114148	0.00618554	Mib2	76580
ENSMUSG00000041939	60.825	1.13303	2.19318	0.364421	3.10912	0.00187647	0.0431808	Mvk	17855
ENSMUSG00000026740	78.7577	1.12898	2.18704	0.316187	3.5706	0.000356159	0.0133378	Dnajc1	13418
ENSMUSG00000018417	57.9927	1.12059	2.17435	0.344235	3.25529	0.00113277	0.0301362	Myo1b	17912
ENSMUSG00000033763	110.606	1.10867	2.15647	0.288071	3.84859	0.000118799	0.00629262	Mtss2	244654
ENSMUSG00000019124	148.664	1.10421	2.14981	0.322616	3.42268	0.000620081	0.019919	Scrn1	69938
ENSMUSG00000026107	126.979	1.1016	2.14593	0.29357	3.75244	0.00017512	0.00814977	Nabp1	109019
ENSMUSG00000039960	78.8999	1.0908	2.12992	0.322764	3.37956	0.000726032	0.0219471	Rhou	69581
ENSMUSG00000044906	191.066	1.08777	2.12545	0.273547	3.97653	6.99275e-05	0.00424061	4930503L19Rik	269033
ENSMUSG00000034620	148.001	1.08389	2.11974	0.314811	3.44298	0.000575339	0.018689	Rxylt1	216395
ENSMUSG00000034525	195.126	1.07999	2.11402	0.344111	3.13849	0.00169821	0.0405879	Ice1	218333
ENSMUSG00000000282	79.4308	1.07726	2.11003	0.323326	3.33182	0.000862788	0.024989	Mnt	17428
ENSMUSG00000027523	1728.19	1.07341	2.1044	0.253459	4.23503	2.28518e-05	0.00169003	Gnas	14683
ENSMUSG00000021451	89.7035	1.07147	2.10157	0.302281	3.54461	0.000393196	0.0143145	Sema4d	20354
ENSMUSG00000024601	88.3266	1.06883	2.09773	0.277285	3.85461	0.000115914	0.00619561	Isoc1	66307
ENSMUSG00000041168	690.463	1.06119	2.08665	0.191695	5.53579	3.09834e-08	6.17516e-06	Lonp1	74142
ENSMUSG00000064128	67.757	1.06035	2.08544	0.314922	3.36702	0.00075985	0.0225633	Cenpj	219103
ENSMUSG00000026664	45.6495	1.05855	2.08283	0.331603	3.19221	0.00141187	0.0351742	Phyh	16922
ENSMUSG00000020380	218.098	1.05076	2.07162	0.217003	4.84213	1.28452e-06	0.000148085	Rad50	19360
ENSMUSG00000047030	139.231	1.04941	2.06968	0.27908	3.76024	0.000169747	0.00795242	Spata2	263876
ENSMUSG00000029446	428.371	1.04936	2.06961	0.219515	4.78035	1.74986e-06	0.000199773	Psph	100678
ENSMUSG00000020883	1275.27	1.02996	2.04197	0.178531	5.76909	7.9701e-09	1.80232e-06	Fbxl20	72194
ENSMUSG00000027500	411.863	1.02561	2.03583	0.214928	4.77189	1.82505e-06	0.000206353	Stmn2	20257
ENSMUSG00000034354	98.2046	1.02504	2.03501	0.286722	3.57502	0.000350201	0.0133269	Mtmr3	74302
ENSMUSG00000035168	308.535	1.02203	2.03077	0.210797	4.8484	1.24461e-06	0.000146354	Tanc1	66860
ENSMUSG00000026663	126.127	1.01422	2.01982	0.285394	3.55376	0.00037976	0.013955	Atf6	226641
ENSMUSG00000041608	60.1491	1.00634	2.00881	0.304682	3.30293	0.000956812	0.0270696	Entpd3	215446
ENSMUSG00000061755	85.4708	1.00394	2.00547	0.296257	3.38874	0.000702152	0.0213902	Bod1l	665775
ENSMUSG00000029027	96.3173	1.00174	2.00242	0.293104	3.41771	0.000631504	0.0201285	Dffb	13368
