# Supplementary material for: West Nile Virus Subgenomic RNAs Modulate Gene Expression in a Neuronal Cell Line
Source: Viruses. 2024 May 20;16(5):812. doi: 10.3390/v16050812 (PMC11125720; doi:10.3390/v16050812)
Supplement: Supplementary file 1 [file viruses-16-00812-s001.zip › Table S6. âsfRNA2 vs WT downregulated genes.xlsx]

## Sheet: down padj
	baseMean	log2FoldChange	FoldChange	lfcSE	stat	pvalue	padj	symbol	ENTREZID
ENSMUSG00000020098	148.84	-0.984658	0.505345	0.240104	-4.10097	4.11421e-05	0.0027804	Pcbd1	13180
ENSMUSG00000044030	123.878	-0.987363	0.504399	0.286257	-3.44922	0.000562204	0.0184698	Irf2bp1	272359
ENSMUSG00000030611	111.834	-1.01833	0.493687	0.285669	-3.56472	0.00036424	0.0135971	Mrps11	67994
ENSMUSG00000028847	126.254	-1.02283	0.492149	0.252634	-4.04868	5.15071e-05	0.00334625	Trappc3	27096
ENSMUSG00000005981	200.205	-1.02382	0.491812	0.200922	-5.09562	3.47596e-07	5.24023e-05	Trap1	68015
ENSMUSG00000026921	108.2	-1.04488	0.484685	0.277865	-3.7604	0.000169644	0.00795242	Egfl7	353156
ENSMUSG00000004849	343.229	-1.04592	0.484335	0.315669	-3.31335	0.000921863	0.0263752	Ap1s1	11769
ENSMUSG00000051243	192.377	-1.05234	0.482186	0.286218	-3.6767	0.000236269	0.00995802	Islr2	320563
ENSMUSG00000036751	1667.64	-1.06123	0.479224	0.236992	-4.47791	7.53787e-06	0.000709103	Cox6b1	110323
ENSMUSG00000022965	143.526	-1.06285	0.478686	0.227684	-4.66808	3.04029e-06	0.000327989	Ifngr2	15980
ENSMUSG00000024743	98.3621	-1.06378	0.478376	0.258513	-4.11501	3.87167e-05	0.00266239	Syt7	54525
ENSMUSG00000020396	195.093	-1.07081	0.476052	0.252781	-4.23611	2.2742e-05	0.00169003	Nefh	380684
ENSMUSG00000013921	69.9357	-1.07355	0.475148	0.339878	-3.15864	0.00158509	0.0386704	Clip3	76686
ENSMUSG00000096210	2449.23	-1.08142	0.472563	0.152225	-7.10411	1.21101e-12	7.49488e-10	H1f0	14958
ENSMUSG00000058833	149.163	-1.08665	0.470854	0.239739	-4.53262	5.82563e-06	0.00055694	Rex1bd	66462
ENSMUSG00000013833	196.434	-1.11042	0.463159	0.274017	-4.05238	5.06991e-05	0.00331206	Med16	216154
ENSMUSG00000000275	102.183	-1.1112	0.462908	0.307009	-3.61945	0.00029523	0.0118891	Trim25	217069
ENSMUSG00000020843	3195.22	-1.11321	0.462263	0.260976	-4.26557	1.99388e-05	0.0015425	Timm22	56322
ENSMUSG00000020027	193.433	-1.12909	0.457204	0.265576	-4.25147	2.12368e-05	0.0015906	Socs2	216233
ENSMUSG00000006360	381.227	-1.13894	0.454093	0.213786	-5.3275	9.9576e-08	1.75659e-05	Crip1	12925
ENSMUSG00000041801	84.2046	-1.15058	0.450443	0.326855	-3.52016	0.00043129	0.0155093	Phlda3	27280
ENSMUSG00000073889	57.6449	-1.16197	0.446903	0.325111	-3.57407	0.000351479	0.0133324	Il11ra1	16157
ENSMUSG00000022619	93.909	-1.16898	0.444736	0.33595	-3.47962	0.00050213	0.0171644	Mapk8ip2	60597
ENSMUSG00000032058	94.6593	-1.17693	0.442291	0.255203	-4.61174	3.99312e-06	0.000411887	Ppp2r1b	73699
ENSMUSG00000001313	86.3272	-1.17935	0.44155	0.283207	-4.16428	3.1233e-05	0.00221247	Rnd2	11858
ENSMUSG00000018395	196.366	-1.20354	0.43421	0.364412	-3.30268	0.000957644	0.0270696	Kif3a	16568
ENSMUSG00000063268	112.184	-1.23103	0.426013	0.395846	-3.10987	0.00187167	0.043155	Parp10	671535
ENSMUSG00000055612	110.039	-1.2377	0.424049	0.285489	-4.33536	1.45522e-05	0.00122228	Cdca7	66953
ENSMUSG00000049502	47.3837	-1.26588	0.415846	0.397616	-3.18367	0.0014542	0.0359998	Dtx3l	209200
ENSMUSG00000046774	38.9814	-1.29348	0.407966	0.419372	-3.08432	0.00204015	0.0459562	8030474K03Rik	382231
ENSMUSG00000034793	92.5812	-1.30239	0.405455	0.348219	-3.74013	0.000183922	0.00835035	G6pc3	68401
ENSMUSG00000053641	1374.46	-1.31093	0.403062	0.265659	-4.93463	8.03047e-07	0.000104922	Dennd4a	102442
ENSMUSG00000060519	186.785	-1.31137	0.402938	0.307555	-4.26386	2.00922e-05	0.00154421	Tor3a	30935
ENSMUSG00000078851	102.188	-1.31614	0.401607	0.286809	-4.58892	4.45538e-06	0.00044399	H2aw	319162
ENSMUSG00000042626	92.8534	-1.31961	0.400643	0.30452	-4.33341	1.46818e-05	0.00122442	Shc1	20416
ENSMUSG00000045983	318.387	-1.32287	0.399739	0.269919	-4.901	9.53516e-07	0.000119281	Eif4g1	208643
ENSMUSG00000049265	86.6212	-1.3332	0.396888	0.325798	-4.0921	4.27482e-05	0.00285612	Kcnk3	16527
ENSMUSG00000037161	84.6614	-1.34165	0.39457	0.312908	-4.28767	1.80554e-05	0.00142492	Mgarp	67749
ENSMUSG00000030683	40.9741	-1.36182	0.389092	0.413667	-3.29206	0.000994556	0.027564	Sez6l2	233878
ENSMUSG00000023032	123.131	-1.37018	0.386843	0.429428	-3.19071	0.00141924	0.0352444	Slc4a8	59033
ENSMUSG00000018909	87.1179	-1.3883	0.382015	0.300347	-4.62231	3.79484e-06	0.00039679	Arrb1	109689
ENSMUSG00000021675	83.4547	-1.39562	0.380082	0.325358	-4.28948	1.79092e-05	0.00142492	F2rl2	14064
ENSMUSG00000051375	58.2287	-1.40048	0.378803	0.403061	-3.47462	0.000511582	0.0172865	Pcdh1	75599
ENSMUSG00000026104	92.4715	-1.40233	0.378317	0.379995	-3.69039	0.000223907	0.00964441	Stat1	20846
ENSMUSG00000020297	156.405	-1.41353	0.375391	0.269792	-5.23935	1.61139e-07	2.67426e-05	Nsg2	18197
ENSMUSG00000050708	665.626	-1.42363	0.372772	0.26247	-5.42399	5.82822e-08	1.08784e-05	Ftl1	14325
ENSMUSG00000057777	35.3812	-1.46478	0.36229	0.422773	-3.4647	0.000530818	0.0177832	Mab21l2	23937
ENSMUSG00000032269	44.0253	-1.47341	0.360131	0.381009	-3.86712	0.000110129	0.00599541	Htr3a	15561
ENSMUSG00000002997	146.802	-1.47489	0.359761	0.239612	-6.15533	7.49227e-10	2.20254e-07	Prkar2b	19088
ENSMUSG00000036155	56.78	-1.49383	0.355069	0.396846	-3.76425	0.00016705	0.00794646	Mgat5	107895
ENSMUSG00000029605	89.6691	-1.51101	0.350865	0.455395	-3.31803	0.00090655	0.0261079	Oas1b	23961
ENSMUSG00000035547	108.449	-1.51592	0.349674	0.263455	-5.754	8.71579e-09	1.93376e-06	Capn5	12337
ENSMUSG00000031523	116.207	-1.52945	0.346409	0.268033	-5.70621	1.15521e-08	2.42574e-06	Dlc1	50768
ENSMUSG00000006057	1957.65	-1.5299	0.346302	0.237542	-6.44053	1.19061e-10	4.07926e-08	Atp5g1	11951
ENSMUSG00000020638	36.8405	-1.5406	0.343742	0.47999	-3.20965	0.00132897	0.0336626	Cmpk2	22169
ENSMUSG00000026387	75.2122	-1.55916	0.339349	0.343228	-4.54263	5.55572e-06	0.00053549	Sctr	319229
ENSMUSG00000032470	42.842	-1.60222	0.32937	0.498196	-3.21604	0.00129974	0.0331532	Mras	17532
ENSMUSG00000019982	373.321	-1.61159	0.327238	0.222801	-7.23331	4.71357e-13	3.2604e-10	Myb	17863
ENSMUSG00000078350	48.6719	-1.62336	0.32458	0.378604	-4.28775	1.80495e-05	0.00142492	Smim1	68859
ENSMUSG00000047180	35.2397	-1.62352	0.324543	0.454689	-3.57062	0.000356142	0.0133378	Neurl3	214854
ENSMUSG00000023017	40.3565	-1.67143	0.313941	0.444124	-3.76344	0.000167593	0.00794646	Asic1	11419
ENSMUSG00000021054	399.844	-1.67662	0.312815	0.228692	-7.33133	2.27884e-13	1.67481e-10	Sgpp1	81535
ENSMUSG00000037007	52.8846	-1.68071	0.311929	0.458687	-3.66417	0.000248142	0.0104211	Zfp113	56314
ENSMUSG00000002325	198.939	-1.68788	0.310384	0.380433	-4.43673	9.13378e-06	0.000801523	Irf9	16391
ENSMUSG00000034164	25.9992	-1.72748	0.30198	0.494308	-3.49474	0.000474528	0.0167567	Emid1	140703
ENSMUSG00000007564	507.452	-1.76069	0.295108	0.230663	-7.63315	2.29086e-14	2.24485e-11	Ppp2r1a	51792
ENSMUSG00000034758	59.9795	-1.7696	0.293291	0.549621	-3.21967	0.0012834	0.0329476	Tle6	114606
ENSMUSG00000057880	47.178	-1.78371	0.290435	0.364291	-4.89639	9.76126e-07	0.000119565	Abat	268860
ENSMUSG00000072640	62.9747	-1.86977	0.273616	0.576653	-3.24246	0.00118504	0.0312443	Lyrm9	66274
ENSMUSG00000071657	148.991	-1.89438	0.268989	0.254739	-7.43654	1.03359e-13	8.10265e-11	Bscl2	14705
ENSMUSG00000027298	106.797	-1.90263	0.267455	0.292079	-6.5141	7.31259e-11	2.73097e-08	Tyro3	22174
ENSMUSG00000001240	95.5665	-1.91166	0.265786	0.31974	-5.97881	2.24776e-09	6.14684e-07	Ramp2	54409
ENSMUSG00000079350	37.0052	-1.97744	0.253941	0.472804	-4.18236	2.88494e-05	0.00208123	Magea8	17144
ENSMUSG00000069911	28.3678	-1.98895	0.251922	0.497141	-4.00078	6.31343e-05	0.00400797	Insyn2b	574403
ENSMUSG00000029275	32.5514	-1.99294	0.251227	0.505474	-3.94271	8.05677e-05	0.00462829	Gfi1	14581
ENSMUSG00000071369	22.6175	-2.0313	0.244635	0.619942	-3.2766	0.00105067	0.028599	Map3k5	26408
ENSMUSG00000047139	425.334	-2.04028	0.243117	0.193795	-10.528	6.4177e-26	7.54657e-22	Cd24a	12484
ENSMUSG00000027078	79.3058	-2.0729	0.237681	0.476761	-4.34789	1.37456e-05	0.00116284	Ube2l6	56791
ENSMUSG00000024349	26.8646	-2.07636	0.237112	0.556828	-3.72891	0.000192311	0.00864053	Sting1	72512
ENSMUSG00000021379	36.5069	-2.07964	0.236574	0.507952	-4.09416	4.23701e-05	0.00284703	Id4	15904
ENSMUSG00000018169	20.2627	-2.10175	0.232975	0.609868	-3.44624	0.000568441	0.0185581	Mfng	17305
ENSMUSG00000024985	39.1283	-2.1422	0.226534	0.423454	-5.05887	4.2175e-07	6.27767e-05	Tcf7l2	21416
ENSMUSG00000078853	81.2425	-2.16608	0.222815	0.473716	-4.57253	4.81864e-06	0.000468285	Igtp	16145
ENSMUSG00000010358	52.3281	-2.17101	0.222055	0.583824	-3.71861	0.000200326	0.00880018	Ifi35	70110
ENSMUSG00000020713	89.2049	-2.19248	0.218775	0.307199	-7.13701	9.53847e-13	6.23127e-10	Gh	14599
ENSMUSG00000052430	12.8346	-2.22552	0.213822	0.663957	-3.3519	0.00080258	0.0235647	Bmpr1b	12167
ENSMUSG00000018102	116.01	-2.27726	0.206289	0.299895	-7.59353	3.11315e-14	2.81596e-11	H2bc4	68024
ENSMUSG00000032373	28.2891	-2.29496	0.203774	0.607645	-3.77681	0.000158852	0.00771875	Car12	76459
ENSMUSG00000031520	28.2657	-2.3052	0.202332	0.685203	-3.36426	0.000767488	0.0227327	Vegfc	22341
ENSMUSG00000090523	14.1081	-2.34757	0.196476	0.724343	-3.24097	0.00119122	0.0312669	Gypc	71683
ENSMUSG00000042106	18.2205	-2.35562	0.195383	0.68634	-3.43215	0.000598821	0.0192919	Inka1	68176
ENSMUSG00000038393	39.1738	-2.38163	0.191893	0.742207	-3.20884	0.0013327	0.0336626	Txnip	56338
ENSMUSG00000040296	79.2901	-2.41022	0.188127	0.479759	-5.02382	5.0655e-07	7.19102e-05	Ddx58	230073
ENSMUSG00000053166	23.2171	-2.43731	0.184628	0.579507	-4.20582	2.60133e-05	0.00188821	Cdh22	104010
ENSMUSG00000020641	33.3634	-2.53384	0.172679	0.726802	-3.48629	0.000489774	0.0170392	Rsad2	58185
ENSMUSG00000017652	16.8841	-2.53902	0.172059	0.644037	-3.94235	8.0687e-05	0.00462829	Cd40	21939
ENSMUSG00000036181	137.479	-2.56409	0.169095	0.328108	-7.81479	5.50557e-15	6.96114e-12	H1f2	50708
ENSMUSG00000006362	116.538	-2.61854	0.162833	0.336747	-7.77599	7.48619e-15	8.00274e-12	Cbfa2t3	12398
ENSMUSG00000031659	18.4451	-2.65223	0.159074	0.707243	-3.75009	0.000176771	0.00818366	Adcy7	11513
ENSMUSG00000031965	58.8085	-2.68224	0.155799	0.39565	-6.77934	1.20729e-11	6.76025e-09	Tbx20	57246
ENSMUSG00000033420	10.3852	-2.81355	0.142245	0.900948	-3.12287	0.00179094	0.0417851	Antxr1	69538
ENSMUSG00000038776	93.1067	-2.82873	0.140756	0.341385	-8.28604	1.17082e-16	1.96681e-13	Ephx1	13849
ENSMUSG00000000889	63.7208	-2.87393	0.136414	0.446433	-6.43755	1.21417e-10	4.07926e-08	Dbh	13166
ENSMUSG00000039037	16.4175	-2.94612	0.129757	0.761207	-3.87032	0.000108691	0.00599541	St6galnac5	26938
ENSMUSG00000052565	27.529	-2.95499	0.128961	0.508569	-5.8104	6.2322e-09	1.52676e-06	H1f3	14957
ENSMUSG00000034422	43.8912	-3.08793	0.117609	0.63135	-4.89099	1.0033e-06	0.000121627	Parp14	547253
ENSMUSG00000017466	30.6151	-3.17878	0.110431	0.581499	-5.46653	4.58919e-08	8.99405e-06	Timp2	21858
ENSMUSG00000015944	8.45401	-3.19055	0.109534	0.99477	-3.20733	0.00133975	0.0336626	Castor2	80909
ENSMUSG00000029561	119.137	-3.20521	0.108426	0.981511	-3.26559	0.00109236	0.0293267	Oasl2	23962
ENSMUSG00000033906	19.1919	-3.27735	0.103138	0.6528	-5.02045	5.15504e-07	7.21644e-05	Zdhhc15	108672
ENSMUSG00000028072	21.3385	-3.35891	0.0974694	0.763905	-4.39702	1.09747e-05	0.00094198	Ntrk1	18211
ENSMUSG00000068246	36.0368	-3.39782	0.0948756	0.727383	-4.6713	2.99305e-06	0.000325882	Apol9b	71898
ENSMUSG00000044067	22.6262	-3.49346	0.0887901	0.666821	-5.23898	1.6147e-07	2.67426e-05	Gpr22	73010
ENSMUSG00000032875	9.25178	-3.51676	0.0873673	0.927062	-3.79345	0.000148568	0.00736189	Arhgef17	207212
ENSMUSG00000033880	240.121	-3.57867	0.0836975	0.61902	-5.78119	7.41738e-09	1.73458e-06	Lgals3bp	19039
ENSMUSG00000034459	16.4116	-3.6959	0.0771657	1.01425	-3.64396	0.000268475	0.0110772	Ifit1	15957
ENSMUSG00000060572	85.2572	-3.72339	0.0757093	0.356551	-10.4428	1.58094e-25	9.29515e-22	Mfap2	17150
ENSMUSG00000001123	49.0136	-3.73131	0.0752945	0.989628	-3.77042	0.000162973	0.0078541	Lgals9	16859
ENSMUSG00000023341	59.7364	-3.74841	0.0744073	0.631423	-5.93645	2.91257e-09	7.78385e-07	Mx2	17858
ENSMUSG00000047735	29.1028	-3.98007	0.0633694	1.02039	-3.90053	9.5982e-05	0.00537453	Samd9l	209086
ENSMUSG00000028716	14.5072	-4.03693	0.0609205	0.877191	-4.60211	4.18233e-06	0.000424535	Pdzk1ip1	67182
ENSMUSG00000070691	13.7872	-4.16288	0.0558275	0.900799	-4.62132	3.81301e-06	0.00039679	Runx3	12399
ENSMUSG00000030029	38.8086	-4.25126	0.0525103	0.8123	-5.23361	1.66235e-07	2.71494e-05	Lrig1	16206
ENSMUSG00000055805	49.0406	-4.26065	0.0521694	0.545842	-7.80564	5.91984e-15	6.96114e-12	Fmnl1	57778
ENSMUSG00000026443	50.5686	-4.44231	0.0459971	0.55779	-7.96414	1.66376e-15	2.44552e-12	Lrrn2	16980
ENSMUSG00000042078	8.85906	-4.44457	0.0459254	1.24222	-3.57793	0.000346329	0.0132654	Svop	68666
ENSMUSG00000028268	11.1508	-4.65329	0.0397394	1.39434	-3.33726	0.000846094	0.024566	Gbp3	55932
ENSMUSG00000010609	8.80113	-4.70804	0.0382594	1.47437	-3.19326	0.00140675	0.0351209	Psen2	19165
ENSMUSG00000028755	5.48706	-4.81251	0.0355869	1.46137	-3.29316	0.000990689	0.027564	Cda	72269
ENSMUSG00000026896	27.238	-4.8732	0.034121	1.31028	-3.71921	0.000199851	0.00880018	Ifih1	71586
ENSMUSG00000027398	18.0387	-5.10338	0.0290891	1.19302	-4.2777	1.88831e-05	0.00148031	Il1b	16176
ENSMUSG00000035042	31.0986	-5.12148	0.0287264	1.18741	-4.31315	1.60946e-05	0.00133279	Ccl5	20304
ENSMUSG00000026185	3.77125	-5.34172	0.0246593	1.55394	-3.43754	0.000587014	0.0189635	Igfbp5	16011
ENSMUSG00000071658	31.0655	-5.348	0.0245522	0.832336	-6.42529	1.31619e-10	4.29917e-08	Gng3	14704
ENSMUSG00000046572	4.44445	-5.50324	0.0220475	1.61458	-3.40847	0.000653277	0.0206502	Zfp518b	100515
ENSMUSG00000025650	33.0588	-5.79645	0.0179926	1.8871	-3.07162	0.00212902	0.047505	Col7a1	12836
ENSMUSG00000038764	6.18301	-5.87549	0.0170334	1.46283	-4.01653	5.90616e-05	0.00379511	Ptpn3	545622
ENSMUSG00000031688	21.1661	-5.95663	0.0161019	1.12038	-5.31659	1.05728e-07	1.82831e-05	Pou4f2	18997
ENSMUSG00000027864	14.425	-6.08557	0.0147252	1.2935	-4.70472	2.54217e-06	0.000279377	Ptgfrn	19221
ENSMUSG00000036040	5.5748	-6.18699	0.0137256	1.5033	-4.1156	3.86181e-05	0.00266239	Adamtsl2	77794
ENSMUSG00000055322	25.2318	-6.44856	0.0114496	1.10175	-5.85302	4.82714e-09	1.20771e-06	Tns1	21961
ENSMUSG00000029095	7.70547	-6.74163	0.00934475	1.51331	-4.45488	8.39411e-06	0.000765166	Ablim2	231148
ENSMUSG00000078921	28.924	-6.83091	0.00878396	1.68311	-4.0585	4.93884e-05	0.00324446	Tgtp2	100039796
ENSMUSG00000098112	12.9782	-7.00183	0.0078026	1.39863	-5.00622	5.5509e-07	7.50265e-05	Bin2	668218
ENSMUSG00000046008	11.9289	-7.5206	0.00544594	1.38403	-5.43385	5.51523e-08	1.04603e-05	Pnlip	69060
ENSMUSG00000046093	20.009	-7.93646	0.00408214	1.27769	-6.21156	5.24598e-10	1.62336e-07	Hpcal4	170638
ENSMUSG00000021662	65.3226	-8.33751	0.00309142	1.23791	-6.73517	1.63741e-11	8.75197e-09	Arhgef28	110596
